# Supplementary material for: Differential regulation of mRNAs and lncRNAs related to lipid metabolism in two pig breeds
Source: Oncotarget. 2017 Sep 18;8(50):87539–53. doi: 10.18632/oncotarget.20978 (PMC5675652; doi:10.18632/oncotarget.20978)
Supplement: Supplementary file 2 [file oncotarget-08-87539-s002.xlsx]

## Sheet: Sheet1
ensembl_transcript_id	baseMean_LY	baseMean_LW	baseMean	FoldChange	log2FoldChange	P value	padj	significance	ensembl_gene_id	entrezgene	external_gene_name	description
ENSSSCT00000024408	145.384	0.954822	73.1694	0.00656758	-7.25042	2.26536e-08	4.96002e-06	down	ENSSSCG00000026706
ENSSSCT00000031974	3449.14	26.9754	1738.06	0.0078209	-6.99845	3.68061e-05	0.00224587	down	ENSSSCG00000023684	397417	MT1A	metallothionein 1A
ENSSSCT00000007573	336.946	2.78362	169.865	0.00826133	-6.91941	4.74158e-28	9.6267e-25	down	ENSSSCG00000024047	100152378	LRRC8D	volume-regulated anion channel subunit LRRC8D
ENSSSCT00000033148	31.5832	0.318274	15.9507	0.0100773	-6.63275	0.000152948	0.00660693	down	ENSSSCG00000002396	100626791	GSTZ1	glutathione S-transferase zeta 1 [Source:HGNC Symbol;Acc:HGNC:4643]
ENSSSCT00000025934	122.959	1.39837	62.1787	0.0113726	-6.45829	0.00142592	0.0332759	down	ENSSSCG00000023510	100157256	EYA4	EYA transcriptional coactivator and phosphatase 4
ENSSSCT00000028886	122.959	1.39837	62.1787	0.0113726	-6.45829	0.00142592	0.0332759	down	ENSSSCG00000023999	100157256	EYA4	EYA transcriptional coactivator and phosphatase 4
ENSSSCT00000029727	61.1445	0.735594	30.9401	0.0120304	-6.37717	6.97555e-11	3.17929e-08	down	ENSSSCG00000028941
ENSSSCT00000033898	13.9041	0.331387	7.11774	0.0238338	-5.39085	0.00130907	0.0316401	down	ENSSSCG00000012424	100157043	ABCB7
ENSSSCT00000003128	172.838	4.22935	88.5339	0.02447	-5.35284	2.05143e-12	1.30899e-09	down	ENSSSCG00000002827	100517716	SLC6A2	solute carrier family 6 member 2 [Source:HGNC Symbol;Acc:HGNC:11048]
ENSSSCT00000006020	577.839	19.4395	298.639	0.0336418	-4.8936	1.00961e-06	0.000121879	down	ENSSSCG00000005474	396739	SAL1	salivary lipocalin
ENSSSCT00000032782	19.3055	0.699184	10.0024	0.0362168	-4.7872	0.000419266	0.0139545	down	ENSSSCG00000031031	102161621	LOC102161621
ENSSSCT00000026603	37.9351	1.65694	19.796	0.0436782	-4.51694	0.000403829	0.0135824	down	ENSSSCG00000026674
ENSSSCT00000000459	35.291	1.70353	18.4973	0.048271	-4.3727	0.000116475	0.00534135	down	ENSSSCG00000026378	100738939	LOC100738939	nuclear envelope integral membrane protein 1
ENSSSCT00000012475	115.2	5.90666	60.5534	0.051273	-4.28566	0.000222331	0.00881939	down	ENSSSCG00000011397	100156039	SLC38A3	solute carrier family 38 member 3 [Source:HGNC Symbol;Acc:HGNC:18044]
ENSSSCT00000013686	50.2066	3.40706	26.8068	0.0678607	-3.88128	3.02069e-07	4.40922e-05	down	ENSSSCG00000012517	100525848	TMSB15B	thymosin beta 15B
ENSSSCT00000033135	246.123	17.7164	131.92	0.0719819	-3.79622	0.000378014	0.0130887	down	ENSSSCG00000030868
ENSSSCT00000033656	519.987	38.3036	279.145	0.0736627	-3.76292	5.13474e-06	0.000475826	down	ENSSSCG00000007718	733578	CLDN4	claudin 4 [Source:HGNC Symbol;Acc:HGNC:2046]
ENSSSCT00000029761	161.544	11.9036	86.7238	0.0736862	-3.76246	6.1983e-10	2.19725e-07	down	ENSSSCG00000021006
ENSSSCT00000026118	39.4848	3.05237	21.2686	0.0773051	-3.69329	0.000168556	0.00712947	down	ENSSSCG00000023225	100626060	SYN2	synapsin II [Source:HGNC Symbol;Acc:HGNC:11495]
ENSSSCT00000001461	29.704	2.3066	16.0053	0.0776528	-3.68682	0.00110764	0.0281743	down	ENSSSCG00000021714	100513290	PRR3	proline-rich protein 3
ENSSSCT00000011679	277.004	22.084	149.544	0.0797246	-3.64883	5.58776e-07	7.42806e-05	down	ENSSSCG00000010678	100157783	NANOS1	nanos C2HC-type zinc finger 1 [Source:HGNC Symbol;Acc:HGNC:23044]
ENSSSCT00000022513	217.112	17.5538	117.333	0.0808514	-3.62858	5.33628e-10	1.92218e-07	down	ENSSSCG00000021911	100513927	NDRG4	NDRG family member 4 [Source:HGNC Symbol;Acc:HGNC:14466]
ENSSSCT00000024475	20.4046	1.70353	11.054	0.0834877	-3.58229	0.0010008	0.0261721	down	ENSSSCG00000022834
ENSSSCT00000012087	31.4703	2.68458	17.0774	0.0853052	-3.55122	1.86438e-05	0.00130934	down	ENSSSCG00000011043	100524890	C1QL3	complement C1q like 3 [Source:HGNC Symbol;Acc:HGNC:19359]
ENSSSCT00000028116	1553.25	139.659	846.454	0.0899141	-3.47531	1.23931e-07	2.06549e-05	down	ENSSSCG00000022970	102158584	LOC102158584	sterol 26-hydroxylase, mitochondrial-like
ENSSSCT00000033002	29.0462	2.74428	15.8952	0.09448	-3.40385	0.000866915	0.0236107	down	ENSSSCG00000012445	100038017	LPAR4	lysophosphatidic acid receptor 4 [Source:HGNC Symbol;Acc:HGNC:4478]
ENSSSCT00000035475	36.3083	3.5061	19.9072	0.0965648	-3.37236	0.00238591	0.0471127	down	ENSSSCG00000011414	100518866	CISH	cytokine inducible SH2 containing protein
ENSSSCT00000033501	150.082	14.5744	82.3282	0.0971097	-3.36424	0.000245122	0.00955378	down	ENSSSCG00000006328	445465	RXRG	retinoid X receptor gamma [Source:HGNC Symbol;Acc:HGNC:10479]
ENSSSCT00000024465	134.543	13.077	73.81	0.0971956	-3.36296	1.90611e-05	0.00133028	down	ENSSSCG00000023356	100621268	LOC100621268	retinal dehydrogenase 2-like
ENSSSCT00000024471	127.784	12.4943	70.1391	0.0977767	-3.35437	3.32416e-05	0.00207951	down	ENSSSCG00000029322
ENSSSCT00000029059	2845.05	297.33	1571.19	0.104508	-3.25832	6.83832e-15	5.87386e-12	down	ENSSSCG00000030300	396827	MT2A	metallothionein-2A
ENSSSCT00000027950	463.929	54.4018	259.165	0.117263	-3.09218	1.32257e-06	0.000151959	down	ENSSSCG00000025578	100737077	ALDH1A2	aldehyde dehydrogenase 1 family member A2
ENSSSCT00000023184	83.5161	11.4332	47.4746	0.136898	-2.86883	0.00227348	0.0455368	down	ENSSSCG00000022116	100514459	SHMT2	serine hydroxymethyltransferase 2
ENSSSCT00000012827	123.954	17.3121	70.6331	0.139665	-2.83996	0.000416916	0.0139178	down	ENSSSCG00000011717	100524956	IGSF10	immunoglobulin superfamily member 10 [Source:HGNC Symbol;Acc:HGNC:26384]
ENSSSCT00000017656	1272.54	186.939	729.738	0.146903	-2.76707	9.52822e-06	0.000789619	down	ENSSSCG00000016215	100151951	TUBA4A	tubulin alpha 4a [Source:HGNC Symbol;Acc:HGNC:12407]
ENSSSCT00000029653	299.845	44.2823	172.064	0.147684	-2.75942	5.55373e-07	7.42703e-05	down	ENSSSCG00000021261
ENSSSCT00000012494	272.763	41.5635	157.163	0.152379	-2.71426	3.23671e-06	0.000317042	down	ENSSSCG00000011414	100518866	CISH	cytokine inducible SH2 containing protein
ENSSSCT00000011646	431.344	68.3629	249.853	0.158488	-2.65755	4.56972e-09	1.24458e-06	down	ENSSSCG00000010647	397355	ADRB1	beta-1 adrenergic receptor [Source:RefSeq peptide;Acc:NP_001116546]
ENSSSCT00000026508	448.888	71.1624	260.025	0.15853	-2.65717	2.52674e-05	0.00166459	down	ENSSSCG00000020837	100738786	LOC100738786	carcinoembryonic antigen-related cell adhesion molecule 7-like
ENSSSCT00000009679	3203.24	508.841	1856.04	0.158852	-2.65424	7.02427e-09	1.84557e-06	down	ENSSSCG00000008842	396810	KIT	mast/stem cell growth factor receptor Kit precursor [Source:RefSeq peptide;Acc:NP_001037990]
ENSSSCT00000009813	169.976	27.4874	98.7316	0.161714	-2.62849	0.00130721	0.0316293	down	ENSSSCG00000008959	414904	CXCL2	C-X-C motif chemokine 2 precursor [Source:RefSeq peptide;Acc:NP_001001861]
ENSSSCT00000026329	3797.53	629.775	2213.65	0.165838	-2.59216	1.45465e-17	1.70982e-14	down	ENSSSCG00000025277	654406	AKR1CL1	aldo-keto reductase family 1, member C-like 1
ENSSSCT00000007472	38.9125	6.48566	22.6991	0.166673	-2.58491	0.000536766	0.0167797	down	ENSSSCG00000006821	100514231	GSTM3	glutathione S-transferase mu 3 [Source:HGNC Symbol;Acc:HGNC:4635]
ENSSSCT00000017761	1277.63	215.038	746.335	0.16831	-2.57081	1.03485e-08	2.5397e-06	down	ENSSSCG00000016308	100152603	UGT1A6	UDP glucuronosyltransferase 1 family, polypeptide A6
ENSSSCT00000028251	3326.54	563.394	1944.97	0.169363	-2.56181	6.57171e-18	8.15366e-15	down	ENSSSCG00000028982	100144511	AKR1C4	aldo-keto reductase family 1, member C4 (chlordecone reductase; 3-alpha hydroxysteroid dehydrogenase, type I; dihydrodiol dehydrogenase 4)
ENSSSCT00000023475	29.1211	4.97513	17.0481	0.170843	-2.54926	0.000975444	0.0257197	down	ENSSSCG00000030549
ENSSSCT00000008491	614.314	105.536	359.925	0.171795	-2.54124	0.000798613	0.0224063	down	ENSSSCG00000007744	397548	PHKG1	Sus scrofa phosphorylase kinase gamma subunit (PHGK)
ENSSSCT00000019102	144.37	25.3039	84.8368	0.175272	-2.51234	0.000431626	0.0142386	down	ENSSSCG00000017548	100525607	NGFR	nerve growth factor receptor [Source:HGNC Symbol;Acc:HGNC:7809]
ENSSSCT00000013694	132.37	23.4045	77.8872	0.176811	-2.49972	9.95007e-07	0.000120929	down	ENSSSCG00000012525	100513130	BEX1	brain expressed, X-linked 1
ENSSSCT00000010558	283.952	50.7592	167.356	0.17876	-2.48391	8.41603e-06	0.000714659	down	ENSSSCG00000009631	100302365	PEBP4	Sus scrofa phosphatidylethanolamine-binding protein 4 (PEBP4)
ENSSSCT00000006936	335.256	63.486	199.371	0.189366	-2.40075	3.54401e-06	0.000343255	down	ENSSSCG00000006328	445465	RXRG	retinoid X receptor gamma [Source:HGNC Symbol;Acc:HGNC:10479]
ENSSSCT00000025742	153.932	30.1086	92.0204	0.195597	-2.35405	0.00153454	0.0349418	down	ENSSSCG00000026855	100521912	WNT11	Wnt family member 11
ENSSSCT00000028300	130.648	26.2478	78.4477	0.200905	-2.31541	0.00193507	0.0406929	down	ENSSSCG00000021104
ENSSSCT00000004129	241.723	48.9779	145.351	0.20262	-2.30315	9.14092e-12	5.01534e-09	down	ENSSSCG00000003729	100517591	RNF125	ring finger protein 125 [Source:HGNC Symbol;Acc:HGNC:21150]
ENSSSCT00000031001	5805.02	1185.97	3495.49	0.2043	-2.29124	3.52039e-05	0.00216586	down	ENSSSCG00000023522	100154530	TGM2	transglutaminase 2 [Source:HGNC Symbol;Acc:HGNC:11778]
ENSSSCT00000000823	134.142	27.8392	80.9908	0.207535	-2.26858	5.35772e-06	0.000490385	down	ENSSSCG00000000759
ENSSSCT00000032742	312.164	64.9171	188.541	0.207958	-2.26563	1.90193e-10	7.72289e-08	down	ENSSSCG00000012123	100513057	RAB9A	RAB9A, member RAS oncogene family
ENSSSCT00000032563	84.7744	18.2326	51.5035	0.215072	-2.21711	0.000554438	0.01715	down	ENSSSCG00000023440	100310799	MNAT1	CDK-activating kinase assembly factor MAT1 [Source:RefSeq peptide;Acc:NP_001159788]
ENSSSCT00000012837	527.827	114.304	321.065	0.216555	-2.20719	3.08182e-11	1.52947e-08	down	ENSSSCG00000011727	100513178	PTX3	pentraxin 3 [Source:HGNC Symbol;Acc:HGNC:9692]
ENSSSCT00000008027	396.155	86.1745	241.165	0.217527	-2.20073	0.000615535	0.0185266	down	ENSSSCG00000007336	449004	NNAT	neuronatin [Source:HGNC Symbol;Acc:HGNC:7860]
ENSSSCT00000017011	880.891	192.231	536.561	0.218223	-2.19613	0.00135127	0.032237	down	ENSSSCG00000015617	100624161	G0S2	G0/G1 switch 2 [Source:HGNC Symbol;Acc:HGNC:30229]
ENSSSCT00000012727	1290.83	285.267	788.048	0.220996	-2.17791	0.00172772	0.037672	down	ENSSSCG00000011630	100037292	ACKR4	atypical chemokine receptor 4 [Source:HGNC Symbol;Acc:HGNC:1611]
ENSSSCT00000005925	516.753	117.564	317.158	0.227505	-2.13603	0.000213919	0.00855675	down	ENSSSCG00000005385	397479	NR4A3	nuclear receptor subfamily 4 group A member 3 [Source:HGNC Symbol;Acc:HGNC:7982]
ENSSSCT00000028564	1322.47	302.994	812.73	0.229113	-2.12587	1.14295e-22	1.7017e-19	down	ENSSSCG00000029805	100523594	RHOBTB3	Rho related BTB domain containing 3 [Source:HGNC Symbol;Acc:HGNC:18757]
ENSSSCT00000012197	224.419	51.5416	137.98	0.229666	-2.12239	9.2074e-12	5.01534e-09	down	ENSSSCG00000011145	100517911	ASB13	ankyrin repeat and SOCS box containing 13 [Source:HGNC Symbol;Acc:HGNC:19765]
ENSSSCT00000030730	163.687	37.8849	100.786	0.231447	-2.11125	0.000488801	0.0156395	down	ENSSSCG00000025224
ENSSSCT00000009832	255.818	59.8713	157.844	0.234039	-2.09518	0.000791507	0.0222349	down	ENSSSCG00000008977	494019	CXCL10	C-X-C motif chemokine 10 precursor [Source:RefSeq peptide;Acc:NP_001008691]
ENSSSCT00000013762	471.336	111.057	291.196	0.235622	-2.08546	2.91415e-05	0.00188097	down	ENSSSCG00000012584	100522971	CAPN6	calpain 6 [Source:HGNC Symbol;Acc:HGNC:1483]
ENSSSCT00000011844	3557.05	840	2198.53	0.236151	-2.08222	6.57577e-08	1.24455e-05	down	ENSSSCG00000010826
ENSSSCT00000032096	1670.43	394.892	1032.66	0.236401	-2.08069	1.35814e-06	0.000154751	down	ENSSSCG00000022002	100621845	LOC100621845	SWI/SNF complex subunit SMARCC2-like
ENSSSCT00000035731	562.13	134.703	348.416	0.23963	-2.06112	7.94621e-10	2.57192e-07	down	ENSSSCG00000012459	100153260	APOOL	apolipoprotein O like
ENSSSCT00000009435	2752.97	664.742	1708.85	0.241464	-2.05012	1.68483e-15	1.63597e-12	down	ENSSSCG00000008624	100170845	LPIN1	lipin 1
ENSSSCT00000017328	268.901	65.5908	167.246	0.243921	-2.03551	0.00153884	0.0349612	down	ENSSSCG00000015914	100516881	SCN7A	sodium voltage-gated channel alpha subunit 7 [Source:HGNC Symbol;Acc:HGNC:10594]
ENSSSCT00000017990	246.542	60.4605	153.501	0.245234	-2.02777	0.000453683	0.0148046	down	ENSSSCG00000016522	397609	PTN	pleiotrophin
ENSSSCT00000003989	41.7717	10.2736	26.0227	0.245947	-2.02358	0.000810676	0.0226438	down	ENSSSCG00000003594	399532	FABP3	fatty acid-binding protein
ENSSSCT00000002576	403.501	100.474	251.987	0.249005	-2.00576	6.80098e-07	8.67921e-05	down	ENSSSCG00000002314	100157351	SMOC1	SPARC related modular calcium binding 1
ENSSSCT00000024290	267.977	66.8762	167.426	0.24956	-2.00254	0.00127851	0.0311714	down	ENSSSCG00000030425	100738292	SPHK2	sphingosine kinase 2
ENSSSCT00000034945	206.867	51.6909	129.279	0.249875	-2.00072	0.000566211	0.0173929	down	ENSSSCG00000000789	100521555	CNTN1	contactin 1 [Source:HGNC Symbol;Acc:HGNC:2171]
ENSSSCT00000014634	198.77	49.9837	124.377	0.251465	-1.99157	7.45276e-10	2.49034e-07	down	ENSSSCG00000013396	106509410	LOC106509410	aryl hydrocarbon receptor nuclear translocator-like protein 1
ENSSSCT00000036535	61.3669	15.6479	38.5074	0.254989	-1.97149	0.000394665	0.0133952	down	ENSSSCG00000012840	100511619	CD151	CD151 molecule (Raph blood group) [Source:HGNC Symbol;Acc:HGNC:1630]
ENSSSCT00000007887	900.589	230.262	565.425	0.255679	-1.96759	7.39836e-05	0.00387858	down	ENSSSCG00000007208	100518810	TRIB3	tribbles pseudokinase 3 [Source:HGNC Symbol;Acc:HGNC:16228]
ENSSSCT00000006013	1745.26	448.914	1097.09	0.257219	-1.95893	5.80682e-07	7.56461e-05	down	ENSSSCG00000005467	100155587	HSDL2	hydroxysteroid dehydrogenase like 2 [Source:HGNC Symbol;Acc:HGNC:18572]
ENSSSCT00000012532	3029.02	782.673	1905.85	0.258391	-1.95237	1.64805e-07	2.57385e-05	down	ENSSSCG00000011451	100157235	ITIH3	inter-alpha-trypsin inhibitor heavy chain H3 precursor [Source:RefSeq peptide;Acc:NP_001193278]
ENSSSCT00000009355	3933.68	1024.01	2478.84	0.260318	-1.94165	2.12869e-39	7.92334e-36	down	ENSSSCG00000008550	100522014	SLC5A6	solute carrier family 5 member 6 [Source:HGNC Symbol;Acc:HGNC:11041]
ENSSSCT00000017998	3933.75	1028.04	2480.89	0.261337	-1.93602	4.02813e-11	1.95566e-08	down	ENSSSCG00000016530	100523705	TMEM140	transmembrane protein 140 [Source:HGNC Symbol;Acc:HGNC:21870]
ENSSSCT00000010731	1010.64	266.402	638.519	0.263598	-1.92359	0.002224	0.0449084	down	ENSSSCG00000009789	100153287	HCAR1	hydroxycarboxylic acid receptor 1 [Source:HGNC Symbol;Acc:HGNC:4532]
ENSSSCT00000015577	77.8338	20.5743	49.204	0.264336	-1.91956	4.56019e-05	0.00265908	down	ENSSSCG00000014256	100048956	FBN2	fibrillin 2 [Source:HGNC Symbol;Acc:HGNC:3604]
ENSSSCT00000031130	190.12	50.4877	120.304	0.265557	-1.91291	0.00230871	0.0461185	down	ENSSSCG00000028530	100623445	TMEM52	transmembrane protein 52 [Source:HGNC Symbol;Acc:HGNC:27916]
ENSSSCT00000014635	195.339	51.9481	123.643	0.265939	-1.91084	1.67222e-05	0.00120797	down	ENSSSCG00000013397	100037286	ARNTL	aryl hydrocarbon receptor nuclear translocator-like
ENSSSCT00000017612	128.293	34.9191	81.6059	0.272183	-1.87735	0.001143	0.0288762	down	ENSSSCG00000016175	100627946	MREG	melanoregulin [Source:HGNC Symbol;Acc:HGNC:25478]
ENSSSCT00000016418	967.055	265.507	616.281	0.274552	-1.86485	0.001401	0.0329701	down	ENSSSCG00000015052	100626053	USP28	ubiquitin specific peptidase 28
ENSSSCT00000015920	2089.61	580.19	1334.9	0.277654	-1.84864	0.000274774	0.0103483	down	ENSSSCG00000014570	100519788	NRIP3	nuclear receptor interacting protein 3 [Source:HGNC Symbol;Acc:HGNC:1167]
ENSSSCT00000023968	150.682	41.9867	96.3344	0.278644	-1.8435	0.0015478	0.0350579	down	ENSSSCG00000027496	100158081	RHOBTB2	Rho related BTB domain containing 2
ENSSSCT00000019629	135.656	38.0124	86.8344	0.280211	-1.83542	1.29716e-06	0.000150101	down	ENSSSCG00000018034	100524763	CENPV	centromere protein V
ENSSSCT00000010514	1134.84	322.435	728.639	0.284123	-1.81541	1.4553e-09	4.45221e-07	down	ENSSSCG00000009592	100153822	NFIL3	nuclear factor
ENSSSCT00000009715	158.994	45.2387	102.116	0.284531	-1.81334	2.57867e-05	0.00169023	down	ENSSSCG00000008874	100516327	TMEM144	transmembrane protein 144 [Source:HGNC Symbol;Acc:HGNC:25633]
ENSSSCT00000003939	3728.4	1061.78	2395.09	0.284782	-1.81207	3.40295e-13	2.30297e-10	down	ENSSSCG00000003546	100522323	LOC100522323	fatty acid-binding protein, heart pseudogene
ENSSSCT00000030863	264.527	75.7276	170.127	0.286275	-1.80453	0.00118165	0.0296301	down	ENSSSCG00000021965
ENSSSCT00000000620	25049.1	7217.36	16133.2	0.288129	-1.79521	2.01281e-11	1.07029e-08	down	ENSSSCG00000000576
ENSSSCT00000003853	4989.48	1461.3	3225.39	0.292877	-1.77163	2.13815e-08	4.82336e-06	down	ENSSSCG00000003467	100522495	SLC25A34	solute carrier family 25 member 34 [Source:HGNC Symbol;Acc:HGNC:27653]
ENSSSCT00000004774	409.878	120.276	265.077	0.293443	-1.76885	0.000114049	0.00527341	down	ENSSSCG00000004318	100156654	RRAGD	Ras related GTP binding D [Source:HGNC Symbol;Acc:HGNC:19903]
ENSSSCT00000011105	6025.04	1807.7	3916.37	0.300031	-1.73682	4.34722e-09	1.1986e-06	down	ENSSSCG00000010143	397300	MTR	5-methyltetrahydrofolate-homocysteine methyltransferase [Source:HGNC Symbol;Acc:HGNC:7468]
ENSSSCT00000025872	310.954	93.3098	202.132	0.300076	-1.7366	2.88221e-05	0.00186575	down	ENSSSCG00000026087	100622488	GKAP1	G kinase anchoring protein 1 [Source:HGNC Symbol;Acc:HGNC:17496]
ENSSSCT00000015539	1003.37	305.653	654.512	0.304626	-1.71489	3.22096e-06	0.000316889	down	ENSSSCG00000014221	100521657	LVRN	laeverin [Source:HGNC Symbol;Acc:HGNC:26904]
ENSSSCT00000033323	165.233	50.4468	107.84	0.305307	-1.71167	8.63455e-06	0.000730437	down	ENSSSCG00000015664	1604	CD55	CD55 molecule (Cromer blood group) [Source:HGNC Symbol;Acc:HGNC:2665]
ENSSSCT00000001837	65.2294	20.0775	42.6534	0.307798	-1.69994	0.000336287	0.0119401	down	ENSSSCG00000001652	397444	GNMT	glycine N-methyltransferase [Source:RefSeq peptide;Acc:NP_001103889]
ENSSSCT00000004187	143.687	44.9488	94.3181	0.312824	-1.67658	0.00129738	0.0314255	down	ENSSSCG00000003784	733655	LRRIQ3	leucine rich repeats and IQ motif containing 3
ENSSSCT00000027781	201.418	63.1995	132.309	0.313772	-1.67221	0.000269051	0.0102363	down	ENSSSCG00000025610	100625238	AGAP3	ArfGAP with GTPase domain
ENSSSCT00000035348	169.957	53.8014	111.879	0.316558	-1.65946	3.07307e-05	0.00195529	down	ENSSSCG00000012123	100513057	RAB9A	RAB9A, member RAS oncogene family
ENSSSCT00000027232	6676.55	2120.01	4398.28	0.317531	-1.65503	1.31849e-14	1.09059e-11	down	ENSSSCG00000025527	100627705	LOC100627705	fatty acid-binding protein, heart pseudogene
ENSSSCT00000030979	385.005	122.501	253.753	0.31818	-1.65208	0.00123662	0.0304493	down	ENSSSCG00000029592	100624186	GPRC5A	G protein-coupled receptor class C group 5 member A [Source:HGNC Symbol;Acc:HGNC:9836]
ENSSSCT00000002515	100.707	32.1523	66.4295	0.319267	-1.64717	9.60146e-05	0.00466151	down	ENSSSCG00000002258	100621005	KLHL25	kelch like family member 25 [Source:HGNC Symbol;Acc:HGNC:25732]
ENSSSCT00000026616	841.716	271.665	556.69	0.322751	-1.63151	9.55259e-09	2.39706e-06	down	ENSSSCG00000026626	100624036	LOC100624036	protein RER1
ENSSSCT00000011607	681.6	220.94	451.27	0.324149	-1.62527	0.000423641	0.0140582	down	ENSSSCG00000022351	397117	GSTO1	Glutathione S-transferase omega-1 [Source:UniProtKB/Swiss-Prot;Acc:Q9N1F5]
ENSSSCT00000016935	30568.7	9944.44	20256.6	0.325315	-1.62009	2.22765e-12	1.38195e-09	down	ENSSSCG00000015545	396944	GLUL	glutamine synthetase [Source:RefSeq peptide;Acc:NP_999074]
ENSSSCT00000029998	191.412	63.0773	127.245	0.329536	-1.60149	3.42076e-09	9.79433e-07	down	ENSSSCG00000023776	100521297	CCSAP
ENSSSCT00000006974	530.676	175.237	352.957	0.330215	-1.59852	0.000161435	0.00692002	down	ENSSSCG00000006365	100155270	NIT1	nitrilase 1 [Source:HGNC Symbol;Acc:HGNC:7828]
ENSSSCT00000015476	830.193	275.142	552.668	0.33142	-1.59327	4.27253e-07	5.96365e-05	down	ENSSSCG00000014167	397463	GLRX	Glutaredoxin-1 [Source:UniProtKB/Swiss-Prot;Acc:P12309]
ENSSSCT00000005294	83.5347	27.735	55.6349	0.332018	-1.59067	0.000685132	0.0200538	down	ENSSSCG00000004795	100737519	LOC100737519	homeobox protein Meis2-like
ENSSSCT00000002010	217.57	72.2614	144.916	0.332129	-1.59018	0.00018114	0.00750202	down	ENSSSCG00000001794
ENSSSCT00000036625	8923.78	2968.8	5946.29	0.332684	-1.58778	9.91593e-07	0.000120929	down	ENSSSCG00000010184	100157073	AGT	angiotensinogen
ENSSSCT00000010229	1752.74	583.632	1168.19	0.332982	-1.58648	2.29495e-10	8.99177e-08	down	ENSSSCG00000009334	100048931	HSPH1	heat shock protein 105 kDa [Source:RefSeq peptide;Acc:NP_001090973]
ENSSSCT00000016440	1476.12	492.068	984.095	0.333352	-1.58488	9.77103e-05	0.0047233	down	ENSSSCG00000015074	100523197	SIDT2	SID1 transmembrane family member 2 [Source:HGNC Symbol;Acc:HGNC:24272]
ENSSSCT00000022362	1568.16	525.86	1047.01	0.335335	-1.57632	0.00190871	0.0403667	down	ENSSSCG00000027052	100157485	PEX11A	peroxisomal biogenesis factor 11 alpha [Source:HGNC Symbol;Acc:HGNC:8852]
ENSSSCT00000013444	215.885	72.6283	144.257	0.336422	-1.57166	4.06263e-05	0.00241948	down	ENSSSCG00000012295	100514936	MAGIX	MAGI family member
ENSSSCT00000030171	6843.97	2312.71	4578.34	0.33792	-1.56525	0.000115373	0.00531604	down	ENSSSCG00000008624	100170845	LPIN1	lipin 1
ENSSSCT00000034601	71.3467	24.3061	47.8264	0.340675	-1.55353	0.000865485	0.0236006	down	ENSSSCG00000002755	100516737	NFAT5	nuclear factor of activated T-cells 5 [Source:HGNC Symbol;Acc:HGNC:7774]
ENSSSCT00000012367	3820.65	1314.04	2567.35	0.343931	-1.53981	1.51228e-05	0.00112205	down	ENSSSCG00000011297	497624	ABHD5	1-acylglycerol-3-phosphate O-acyltransferase ABHD5 [Source:RefSeq peptide;Acc:NP_001012407]
ENSSSCT00000036286	645.178	221.928	433.553	0.34398	-1.5396	0.00092635	0.0246581	down	ENSSSCG00000010893	397525	CFH	complement factor H precursor [Source:RefSeq peptide;Acc:NP_999446]
ENSSSCT00000019509	293.458	101.197	197.328	0.344842	-1.53599	0.000123261	0.00557243	down	ENSSSCG00000017926	100517000	SLC16A13	monocarboxylate transporter 13
ENSSSCT00000031059	584.709	202.622	393.665	0.346534	-1.52893	2.15936e-06	0.000230742	down	ENSSSCG00000023585	100626004	SERINC2	serine incorporator 2 precursor [Source:RefSeq peptide;Acc:NP_001231077]
ENSSSCT00000013868	874.704	303.516	589.11	0.346992	-1.52703	1.07739e-09	3.38893e-07	down	ENSSSCG00000012686	100359355	MOSPD1	motile sperm domain containing 1 [Source:HGNC Symbol;Acc:HGNC:25235]
ENSSSCT00000005609	140.268	49.1782	94.723	0.350602	-1.51209	0.000215501	0.00857894	down	ENSSSCG00000005089	100153985	SIX4	SIX homeobox 4 [Source:HGNC Symbol;Acc:HGNC:10890]
ENSSSCT00000002070	79.8604	28.1028	53.9816	0.351899	-1.50677	0.000607919	0.0183468	down	ENSSSCG00000001847	100155863	MESP1	mesoderm posterior bHLH transcription factor 1 [Source:HGNC Symbol;Acc:HGNC:29658]
ENSSSCT00000026530	396.105	140.171	268.138	0.353875	-1.49869	0.000663832	0.0195328	down	ENSSSCG00000021825	100037996	RPS21	40S ribosomal protein S21 [Source:UniProtKB/Swiss-Prot;Acc:P63221]
ENSSSCT00000014039	1250.5	444.991	847.747	0.35585	-1.49066	1.68217e-05	0.00120797	down	ENSSSCG00000012844	100514030	SLC25A22	solute carrier family 25 member 22 [Source:HGNC Symbol;Acc:HGNC:19954]
ENSSSCT00000009663	144.191	51.5328	97.8618	0.357393	-1.48442	7.7712e-05	0.00401628	down	ENSSSCG00000008829	100738638	OCIAD2	OCIA domain containing 2 [Source:HGNC Symbol;Acc:HGNC:28685]
ENSSSCT00000015008	966.056	346.799	656.427	0.358985	-1.47801	4.72551e-05	0.00272062	down	ENSSSCG00000013734	100522981	HOOK2	hook microtubule tethering protein 2 [Source:HGNC Symbol;Acc:HGNC:19885]
ENSSSCT00000034705	640.928	230.65	435.789	0.359869	-1.47446	7.82001e-05	0.00401628	down	ENSSSCG00000005467	100155587	HSDL2	hydroxysteroid dehydrogenase like 2 [Source:HGNC Symbol;Acc:HGNC:18572]
ENSSSCT00000002009	1111.58	401.7	756.64	0.361378	-1.46842	2.72418e-05	0.00177373	down	ENSSSCG00000001793	100157238	ADAMTSL3	ADAMTS like 3
ENSSSCT00000032175	1134.32	413.612	773.965	0.364635	-1.45548	0.000861762	0.0235671	down	ENSSSCG00000025669
ENSSSCT00000033278	1218.03	446.194	832.112	0.366324	-1.44881	1.24821e-16	1.26711e-13	down	ENSSSCG00000012631	100517799	LONRF3	LON peptidase N-terminal domain and ring finger 3 [Source:HGNC Symbol;Acc:HGNC:21152]
ENSSSCT00000018280	1776.02	656.894	1216.46	0.369868	-1.43492	0.000995151	0.026116	down	ENSSSCG00000016792	100625174	FAM134B	family with sequence similarity 134 member B [Source:HGNC Symbol;Acc:HGNC:25964]
ENSSSCT00000010452	1095.6	408.185	751.894	0.372566	-1.42443	2.15034e-06	0.000230742	down	ENSSSCG00000009534	100512068	BIVM	basic, immunoglobulin-like variable motif containing
ENSSSCT00000012915	18055.6	6756.26	12405.9	0.374191	-1.41815	2.17253e-14	1.73282e-11	down	ENSSSCG00000011803	100101928	EIF4A2	eukaryotic translation initiation factor 4A2 [Source:HGNC Symbol;Acc:HGNC:3284]
ENSSSCT00000028910	548.1	206.541	377.32	0.376831	-1.40801	0.000303603	0.0111941	down	ENSSSCG00000023780	100337666	SLC5A3	solute carrier family 5 member 3 [Source:HGNC Symbol;Acc:HGNC:11038]
ENSSSCT00000000652	14007.1	5282.04	9644.59	0.377097	-1.40699	0.00101306	0.0264308	down	ENSSSCG00000000606	397206	MGP	Matrix Gla protein [Source:UniProtKB/Swiss-Prot;Acc:Q8MJ39]
ENSSSCT00000014517	1523.31	575.863	1049.59	0.378034	-1.40341	6.46514e-11	3.00804e-08	down	ENSSSCG00000013292	100523837	PRR5L	proline rich 5 like [Source:HGNC Symbol;Acc:HGNC:25878]
ENSSSCT00000030128	5694.84	2152.85	3923.84	0.378036	-1.40341	1.33458e-10	5.62362e-08	down	ENSSSCG00000024388	100624868	BNIP3	BCL2 interacting protein 3 [Source:HGNC Symbol;Acc:HGNC:1084]
ENSSSCT00000008101	948.799	359.497	654.148	0.378897	-1.40012	3.67868e-07	5.30039e-05	down	ENSSSCG00000007401	397528	SDC4	syndecan 4 [Source:HGNC Symbol;Acc:HGNC:10661]
ENSSSCT00000032118	97.8064	37.0771	67.4418	0.379087	-1.3994	0.000643471	0.0191353	down	ENSSSCG00000021324	100737034	LOC100737034	max-interacting protein 1-like
ENSSSCT00000004648	5486.9	2085.22	3786.06	0.380036	-1.39579	0.00173405	0.037672	down	ENSSSCG00000004207
ENSSSCT00000027593	256.82	97.8378	177.329	0.380958	-1.3923	8.25405e-05	0.00416112	down	ENSSSCG00000024941
ENSSSCT00000030126	985.682	376.986	681.334	0.382462	-1.38661	1.361e-07	2.2515e-05	down	ENSSSCG00000026001	100519794	DNAJC1	DnaJ heat shock protein family (Hsp40) member C1 [Source:HGNC Symbol;Acc:HGNC:20090]
ENSSSCT00000030852	1459.73	559.456	1009.59	0.38326	-1.3836	0.00226436	0.0453948	down	ENSSSCG00000029684
ENSSSCT00000004191	601.123	230.516	415.819	0.383475	-1.3828	8.6595e-09	2.19764e-06	down	ENSSSCG00000003788	396811	PTGER3	prostaglandin E receptor 3 [Source:HGNC Symbol;Acc:HGNC:9595]
ENSSSCT00000032997	991.749	381.419	686.584	0.384592	-1.3786	0.000490654	0.015654	down	ENSSSCG00000012270	100525439	UBA1	ubiquitin like modifier activating enzyme 1 [Source:HGNC Symbol;Acc:HGNC:12469]
ENSSSCT00000003118	542.307	208.707	375.507	0.384851	-1.37763	8.27724e-05	0.00416341	down	ENSSSCG00000002818	100516614	PLLP	plasmolipin [Source:HGNC Symbol;Acc:HGNC:18553]
ENSSSCT00000012943	3919.74	1516.34	2718.04	0.386848	-1.37016	2.58079e-05	0.00169023	down	ENSSSCG00000011831	100157318	APOD	apolipoprotein D
ENSSSCT00000024309	164.776	64.4029	114.59	0.39085	-1.35531	0.000322443	0.0116157	down	ENSSSCG00000028964	100621339	PIM2	Pim-2 proto-oncogene
ENSSSCT00000016291	365.369	143.062	254.216	0.391556	-1.35271	1.40439e-06	0.000159209	down	ENSSSCG00000014934	100134961	CHORDC1	cysteine and histidine rich domain containing 1 [Source:HGNC Symbol;Acc:HGNC:14525]
ENSSSCT00000029276	344.489	135.449	239.969	0.393187	-1.34671	7.57281e-06	0.000658069	down	ENSSSCG00000026321	100512192	TMCC1	transmembrane and coiled-coil domain family 1 [Source:HGNC Symbol;Acc:HGNC:29116]
ENSSSCT00000030688	889.064	353.461	621.263	0.397566	-1.33073	0.000124724	0.00561009	down	ENSSSCG00000020672	100521609	F2R	coagulation factor II (thrombin) receptor [Source:HGNC Symbol;Acc:HGNC:3537]
ENSSSCT00000017765	2173	864.381	1518.69	0.397783	-1.32995	0.000381881	0.0131817	down	ENSSSCG00000016312	100511479	UGT1A3	UDP-glucuronosyltransferase 1-1
ENSSSCT00000012514	1080.41	430.519	755.465	0.398477	-1.32743	2.97579e-07	4.37226e-05	down	ENSSSCG00000011434	100524901	PPM1M	protein phosphatase, Mg2+/Mn2+ dependent 1M
ENSSSCT00000026340	290.826	116.009	203.417	0.398894	-1.32592	6.78683e-06	0.00060147	down	ENSSSCG00000021654	100512413	ZNF641	zinc finger protein 641 [Source:HGNC Symbol;Acc:HGNC:31834]
ENSSSCT00000008593	1379.32	554.041	966.683	0.401676	-1.3159	8.80579e-05	0.00435088	down	ENSSSCG00000007843	100620271	LOC100620271	cytochrome b-c1 complex subunit 2, mitochondrial-like
ENSSSCT00000032249	4497.57	1809.78	3153.68	0.402392	-1.31333	1.66416e-05	0.00120668	down	ENSSSCG00000030368	396648	HSP70.2	Sus scrofa heat shock protein 70.2 (HSP70.2)
ENSSSCT00000001892	983.333	396.919	690.126	0.403647	-1.30883	1.37866e-08	3.34671e-06	down	ENSSSCG00000001695	397157	VEGFA	vascular endothelial growth factor A
ENSSSCT00000017284	1130.27	457.911	794.093	0.405133	-1.30353	0.00172046	0.037672	down	ENSSSCG00000015873	100156756	ACVR1C	activin A receptor type 1C [Source:HGNC Symbol;Acc:HGNC:18123]
ENSSSCT00000003101	135.894	55.2727	95.5832	0.406735	-1.29784	0.000940301	0.02497	down	ENSSSCG00000002801	100513927	NDRG4	NDRG family member 4 [Source:HGNC Symbol;Acc:HGNC:14466]
ENSSSCT00000003750	689.405	280.968	485.186	0.407552	-1.29494	1.37649e-05	0.00103796	down	ENSSSCG00000003379	106504088	KLHL21	kelch like family member 21 [Source:HGNC Symbol;Acc:HGNC:29041]
ENSSSCT00000035887	2500.21	1021.53	1760.87	0.40858	-1.29131	5.08534e-08	9.96235e-06	down	ENSSSCG00000023091	100154884	PEX19	peroxisomal biogenesis factor 19
ENSSSCT00000032086	181.389	74.2899	127.839	0.409562	-1.28785	0.000728223	0.0208773	down	ENSSSCG00000024861
ENSSSCT00000024238	98.9864	40.595	69.7907	0.410107	-1.28593	0.0019071	0.0403667	down	ENSSSCG00000022459	397130	HMGB2	high mobility group box 2
ENSSSCT00000007548	389.379	159.748	274.564	0.410265	-1.28537	0.000885907	0.0239527	down	ENSSSCG00000024047	100152378	LRRC8D
ENSSSCT00000012444	1848.23	758.484	1303.36	0.410383	-1.28496	0.00012535	0.00561009	down	ENSSSCG00000011366	100524459	SLC25A20	solute carrier family 25 member 20 [Source:HGNC Symbol;Acc:HGNC:1421]
ENSSSCT00000007380	448.953	184.384	316.668	0.410698	-1.28385	0.000173827	0.00726983	down	ENSSSCG00000006737	100512602	IGSF3	immunoglobulin superfamily member 3 [Source:HGNC Symbol;Acc:HGNC:5950]
ENSSSCT00000000696	1890.4	776.561	1333.48	0.410792	-1.28352	1.82397e-08	4.27448e-06	down	ENSSSCG00000000645	100462751	GABARAPL1	GABA(A) receptor-associated protein like 1
ENSSSCT00000027356	2404.47	988.442	1696.46	0.411084	-1.28249	6.70002e-08	1.25741e-05	down	ENSSSCG00000023604	100739583	LAP3	cytosol aminopeptidase
ENSSSCT00000030544	466.115	191.674	328.895	0.411216	-1.28203	2.15836e-06	0.000230742	down	ENSSSCG00000021378
ENSSSCT00000028652	508.805	209.911	359.358	0.412557	-1.27733	0.00172805	0.037672	down	ENSSSCG00000021578
ENSSSCT00000030157	266.627	110.563	188.595	0.414672	-1.26996	1.78115e-05	0.00126228	down	ENSSSCG00000022496
ENSSSCT00000012185	1282.18	533.558	907.87	0.416133	-1.26488	0.00210876	0.0430878	down	ENSSSCG00000011133	100516289	PFKFB3	6-phosphofructo-2-kinase/fructose-2
ENSSSCT00000010408	2423.68	1008.9	1716.29	0.416267	-1.26442	1.83983e-15	1.71204e-12	down	ENSSSCG00000009492	100516928	GPR180	G protein-coupled receptor 180 [Source:HGNC Symbol;Acc:HGNC:28899]
ENSSSCT00000025354	1938.78	813.471	1376.12	0.419579	-1.25298	7.14218e-06	0.000625515	down	ENSSSCG00000027341	100621981	LOC100621981	myosin-10-like
ENSSSCT00000017487	464.688	195.778	330.233	0.421311	-1.24704	0.000279355	0.0104746	down	ENSSSCG00000016062	100155066	NABP1	nucleic acid binding protein 1 [Source:HGNC Symbol;Acc:HGNC:26232]
ENSSSCT00000031735	394.101	166.707	280.404	0.423005	-1.24125	0.00156585	0.0353663	down	ENSSSCG00000014022	100519535	HNRNPH1	heterogeneous nuclear ribonucleoprotein H1 (H) [Source:HGNC Symbol;Acc:HGNC:5041]
ENSSSCT00000031745	16812.1	7121.06	11966.6	0.423568	-1.23933	0.000581424	0.017812	down	ENSSSCG00000029876	100154319	SOD2
ENSSSCT00000030773	344.735	146.807	245.771	0.425854	-1.23157	2.65205e-06	0.000276767	down	ENSSSCG00000024897
ENSSSCT00000006786	1907.9	812.621	1360.26	0.425925	-1.23133	2.87316e-13	2.0052e-10	down	ENSSSCG00000006192	100153212	LACTB2	lactamase beta 2 [Source:HGNC Symbol;Acc:HGNC:18512]
ENSSSCT00000015165	182.521	77.7536	130.137	0.425998	-1.23108	0.000390535	0.0132955	down	ENSSSCG00000013879	100037269	SLC27A1	solute carrier family 27 member 1 [Source:HGNC Symbol;Acc:HGNC:10995]
ENSSSCT00000016260	664.764	283.948	474.356	0.427141	-1.22722	0.00170006	0.0373328	down	ENSSSCG00000014905	100626990	TMEM126B	transmembrane protein 126B [Source:HGNC Symbol;Acc:HGNC:30883]
ENSSSCT00000036034	885.817	378.828	632.323	0.42766	-1.22546	0.000165352	0.00704733	down	ENSSSCG00000003729	100517591	RNF125	ring finger protein 125 [Source:HGNC Symbol;Acc:HGNC:21150]
ENSSSCT00000035939	1196.38	512.969	854.675	0.428768	-1.22173	7.17244e-05	0.0038048	down	ENSSSCG00000003729	100517591	RNF125	ring finger protein 125 [Source:HGNC Symbol;Acc:HGNC:21150]
ENSSSCT00000027308	1472.8	632.763	1052.78	0.429633	-1.21882	0.000109142	0.00509932	down	ENSSSCG00000021620	100623923	STIP1	stress induced phosphoprotein 1 [Source:HGNC Symbol;Acc:HGNC:11387]
ENSSSCT00000036275	505.271	217.511	361.391	0.430484	-1.21597	2.22544e-05	0.00150608	down	ENSSSCG00000012269	100521238	CDK16	cyclin dependent kinase 16 [Source:HGNC Symbol;Acc:HGNC:8749]
ENSSSCT00000001559	424.64	183.066	303.853	0.431108	-1.21388	0.000194661	0.00790432	down	ENSSSCG00000001420	100124382	EHMT2	euchromatic histone lysine methyltransferase 2 [Source:HGNC Symbol;Acc:HGNC:14129]
ENSSSCT00000008460	211.677	91.9676	151.822	0.434471	-1.20267	0.0012893	0.0313228	down	ENSSSCG00000007717	100526161	WBSCR27	Williams Beuren syndrome chromosome region 27 [Source:HGNC Symbol;Acc:HGNC:19068]
ENSSSCT00000011248	996.367	433.259	714.813	0.434838	-1.20145	0.000383088	0.0132029	down	ENSSSCG00000010276	733600	UNC5B	unc-5 netrin receptor B [Source:HGNC Symbol;Acc:HGNC:12568]
ENSSSCT00000012798	3650.05	1601.78	2625.91	0.438837	-1.18824	0.0017276	0.037672	down	ENSSSCG00000011690	100518400	PLSCR4	phospholipid scramblase 4 [Source:HGNC Symbol;Acc:HGNC:16497]
ENSSSCT00000000614	1485.37	652.04	1068.7	0.438975	-1.18779	2.41034e-05	0.00160687	down	ENSSSCG00000000571	100127449	ABCC9	ATP binding cassette subfamily C member 9 [Source:HGNC Symbol;Acc:HGNC:60]
ENSSSCT00000003990	564.525	248.088	406.307	0.439464	-1.18618	8.92532e-05	0.00439484	down	ENSSSCG00000003595	100520252	LOC100520252	serine incorporator 2
ENSSSCT00000001927	1755.48	771.566	1263.52		-1.18601	0.00207403	0.0318717	down	ENSSSCG00000001723	396593	PLA2G7	phospholipaseA2groupVII[Source:HGNCSymbol;Acc:HGNC:9040]
ENSSSCT00000013711	290.527	127.761	209.144	0.439758	-1.18522	3.03247e-06	0.000304817	down	ENSSSCG00000012542	100510996	FAM199X	family with sequence similarity 199
ENSSSCT00000030207	513.208	225.698	369.453	0.439779	-1.18515	0.000428246	0.0141899	down	ENSSSCG00000023614	100520912	ZNF436	zinc finger protein 436 [Source:HGNC Symbol;Acc:HGNC:20814]
ENSSSCT00000027405	1685.43	746.698	1216.07	0.44303	-1.17452	0.0017813	0.038511	down	ENSSSCG00000025649	100624404	SIK2	alt inducible kinase 2
ENSSSCT00000005607	1343.81	600.214	972.009	0.446652	-1.16278	0.000121557	0.00552898	down	ENSSSCG00000005087	100156847	SIX1	SIX homeobox 1 [Source:HGNC Symbol;Acc:HGNC:10887]
ENSSSCT00000003352	26766.9	11961.6	19364.3		-1.16203	4.21933e-06	0.00034254	down	ENSSSCG00000003018	397583	LIPE	lipaseE hormonesensitivetype[Source:HGNCSymbol;Acc:HGNC:6621]
ENSSSCT00000028470	2650.49	1185.03	1917.76	0.4471	-1.16133	1.08854e-05	0.000859021	down	ENSSSCG00000028567	100627581	BTNL9	butyrophilin like 9 [Source:HGNC Symbol;Acc:HGNC:24176]
ENSSSCT00000030400	1112.26	499.895	806.077	0.449441	-1.1538	0.000486118	0.015576	down	ENSSSCG00000029022
ENSSSCT00000000173	395.325	178.064	286.695	0.450424	-1.15064	0.00104492	0.0269765	down	ENSSSCG00000000164	100520380	CRY1	cryptochrome circadian clock 1 [Source:HGNC Symbol;Acc:HGNC:2384]
ENSSSCT00000008704	1214.16	547.819	880.988	0.451193	-1.14818	0.000151317	0.00656188	down	ENSSSCG00000007942	396622	HMOX2	heme oxygenase 2 [Source:HGNC Symbol;Acc:HGNC:5014]
ENSSSCT00000004979	608.283	276.224	442.254	0.454103	-1.13891	0.000138021	0.00609175	down	ENSSSCG00000004507	100521305	SMAD7	SMAD family member 7 [Source:HGNC Symbol;Acc:HGNC:6773]
ENSSSCT00000031372	2651.36	1214.41	1932.88	0.458032	-1.12648	1.95845e-09	5.91056e-07	down	ENSSSCG00000028448	106504107	LOC106504107	cytosol aminopeptidase
ENSSSCT00000004265	1197.21	548.835	873.022	0.458429	-1.12523	0.00126521	0.0309823	down	ENSSSCG00000003853	397439	SCP2	non-specific lipid-transfer protein [Source:RefSeq peptide;Acc:NP_001161887]
ENSSSCT00000027861	177.99	81.712	129.851	0.459082	-1.12318	0.000281343	0.0105247	down	ENSSSCG00000027530	100622586	TAF12	TATA-box binding protein associated factor 12 [Source:HGNC Symbol;Acc:HGNC:11545]
ENSSSCT00000025795	1598.01	734.063	1166.04	0.459361	-1.1223	0.00167728	0.0370511	down	ENSSSCG00000024512	100736949	LOC100736949	serine/threonine-protein kinase SIK2-like
ENSSSCT00000034552	56713.8	26066.1	41389.9		-1.12153	7.25203e-10	2.22884e-07	down	ENSSSCG00000015405	733702	CD36
ENSSSCT00000023976	1366.35	630.19	998.269	0.461222	-1.11647	6.45941e-05	0.0034761	down	ENSSSCG00000022128
ENSSSCT00000022525	901.373	416.778	659.076	0.462381	-1.11285	1.82992e-10	7.56806e-08	down	ENSSSCG00000026715	100624297	YPEL3	yippee like 3 [Source:HGNC Symbol;Acc:HGNC:18327]
ENSSSCT00000028545	118.253	55.2508	86.7519	0.467226	-1.09781	0.00134861	0.0322319	down	ENSSSCG00000027223	100621925	THAP1	THAP domain containing 1 [Source:HGNC Symbol;Acc:HGNC:20856]
ENSSSCT00000003985	1826.59	854.386	1340.49	0.467749	-1.09619	0.0016724	0.0369799	down	ENSSSCG00000003590	100515955	PTPRU	protein tyrosine phosphatase
ENSSSCT00000018356	360.115	168.788	264.452	0.468704	-1.09325	5.37498e-05	0.00301606	down	ENSSSCG00000016856	100037951	C9	complement C9 [Source:HGNC Symbol;Acc:HGNC:1358]
ENSSSCT00000027235	1670.11	784.185	1227.15	0.469542	-1.09068	5.68521e-07	7.51289e-05	down	ENSSSCG00000026646	100627054	RFFL	ring finger and FYVE like domain containing E3 ubiquitin protein ligase [Source:HGNC Symbol;Acc:HGNC:24821]
ENSSSCT00000017143	1731.13	819.962	1275.55	0.473656	-1.07809	4.55874e-08	9.1721e-06	down	ENSSSCG00000015743	100522902	PTPN4	protein tyrosine phosphatase
ENSSSCT00000012925	476.351	225.632	350.991	0.473667	-1.07806	0.00010832	0.00508587	down	ENSSSCG00000011813	100520219	P3H2	prolyl 3-hydroxylase 2 [Source:HGNC Symbol;Acc:HGNC:19317]
ENSSSCT00000001027	4025.21	1919.49	2972.35	0.476866	-1.06834	6.76588e-10	2.36097e-07	down	ENSSSCG00000000939	100512104	ACSS3	acyl-CoA synthetase short-chain family member 3 [Source:HGNC Symbol;Acc:HGNC:24723]
ENSSSCT00000002615	455.327	217.365	336.346	0.477382	-1.06678	1.28542e-06	0.000149517	down	ENSSSCG00000002351	100156930	PTGR2	prostaglandin reductase 2
ENSSSCT00000030119	352.837	168.597	260.717	0.477832	-1.06542	0.000334551	0.0119343	down	ENSSSCG00000009865	100152741	TBX3	T-box 3 [Source:HGNC Symbol;Acc:HGNC:11602]
ENSSSCT00000004780	233.852	111.772	172.812	0.47796	-1.06504	0.00110462	0.0281541	down	ENSSSCG00000004324	100523036	LYRM2	LYR motif containing 2 [Source:HGNC Symbol;Acc:HGNC:25229]
ENSSSCT00000026713	1425.44	683.22	1054.33	0.479305	-1.06098	0.000255358	0.0098496	down	ENSSSCG00000024587	100738177	ECI1	enoyl-CoA delta isomerase 1
ENSSSCT00000018719	163.828	78.659	121.244	0.480131	-1.0585	0.00131174	0.0316704	down	ENSSSCG00000017194	100520449	TEN1	TEN1
ENSSSCT00000033313	806.811	387.705	597.258	0.48054	-1.05727	0.000914508	0.0244082	down	ENSSSCG00000012657	100524062	AIFM1	apoptosis-inducing factor
ENSSSCT00000013017	193.321	93.2143	143.267	0.482175	-1.05237	0.000440081	0.0144605	down	ENSSSCG00000011895	100154368	PLA1A	phospholipase A1 member A [Source:HGNC Symbol;Acc:HGNC:17661]
ENSSSCT00000000833	926.274	446.819	686.547	0.482383	-1.05175	4.65734e-06	0.000437027	down	ENSSSCG00000000769	594852	BID	BH3 interacting domain death agonist [Source:HGNC Symbol;Acc:HGNC:1050]
ENSSSCT00000000807	2642.72	1277.01	1959.86	0.483217	-1.04926	5.16096e-06	0.00047628	down	ENSSSCG00000000743	100337672	FKBP4	FK506 binding protein 4 [Source:HGNC Symbol;Acc:HGNC:3720]
ENSSSCT00000009719	434.008	209.844	321.926	0.483503	-1.0484	0.000946459	0.0251036	down	ENSSSCG00000008878	100515957	PPID	peptidylprolyl isomerase D [Source:HGNC Symbol;Acc:HGNC:9257]
ENSSSCT00000033426	490.103	237.002	363.552	0.483575	-1.04819	1.10078e-06	0.000130765	down	ENSSSCG00000003573	100512235	MAP3K6	mitogen-activated protein kinase kinase kinase 6 [Source:HGNC Symbol;Acc:HGNC:6858]
ENSSSCT00000030990	387.356	187.482	287.419	0.484003	-1.04691	0.000306248	0.0112306	down	ENSSSCG00000025428	100626836	LOC100626836	partitioning defective 3 homolog
ENSSSCT00000010450	202.312	98.0665	150.189	0.48473	-1.04475	0.000723485	0.0208217	down	ENSSSCG00000009532
ENSSSCT00000026585	158.83	77.1688	117.999	0.485858	-1.04139	0.00239451	0.0472159	down	ENSSSCG00000023814	100568454	FAIM	Fas apoptotic inhibitory molecule [Source:HGNC Symbol;Acc:HGNC:18703]
ENSSSCT00000031233	582.896	283.775	433.336	0.486837	-1.03849	4.07508e-07	5.83389e-05	down	ENSSSCG00000029764	100518815	TXLNG	taxilin gamma [Source:HGNC Symbol;Acc:HGNC:18578]
ENSSSCT00000018124	1265.22	617.328	941.276	0.48792	-1.03528	0.00224264	0.0451216	down	ENSSSCG00000016646	493185	IFRD1	interferon related developmental regulator 1 [Source:HGNC Symbol;Acc:HGNC:5456]
ENSSSCT00000016186	5759.19	2823.5	4291.34	0.490259	-1.02838	2.17119e-08	4.83222e-06	down	ENSSSCG00000014834	397116	UCP3	uncoupling protein 3 [Source:HGNC Symbol;Acc:HGNC:12519]
ENSSSCT00000015311	15126.4	7419.17	11272.8	0.490478	-1.02774	1.18036e-06	0.000139476	down	ENSSSCG00000014016	100518718	SQSTM1	sequestosome 1 [Source:HGNC Symbol;Acc:HGNC:11280]
ENSSSCT00000010304	3425.18	1681.16	2553.17	0.490824	-1.02672	9.9665e-08	1.71217e-05	down	ENSSSCG00000009405	399540	SUCLA2	succinate-CoA ligase ADP-forming beta subunit [Source:HGNC Symbol;Acc:HGNC:11448]
ENSSSCT00000012042	2721.16	1339.23	2030.2	0.492155	-1.02282	3.16477e-06	0.000314128	down	ENSSSCG00000011000	100512008	DNAJA1	DnaJ heat shock protein family (Hsp40) member A1 [Source:HGNC Symbol;Acc:HGNC:5229]
ENSSSCT00000005460	418.51	206.457	312.484	0.493315	-1.01942	0.00169206	0.0372302	down	ENSSSCG00000004948	100152069	SMAD6	SMAD family member 6 [Source:HGNC Symbol;Acc:HGNC:6772]
ENSSSCT00000008509	499.987	246.708	373.348	0.49343	-1.01908	0.000105947	0.00500237	down	ENSSSCG00000007762	100522367	KAT8	Sus scrofa K(lysine) acetyltransferase 8 (KAT8)
ENSSSCT00000022979	6578.16	3254.69	4916.42	0.494772	-1.01516	3.5258e-12	2.12816e-09	down	ENSSSCG00000029570	100516076	PXDN	peroxidasin
ENSSSCT00000016700	998.527	495.418	746.972	0.496148	-1.01116	0.00168162	0.0371031	down	ENSSSCG00000015327	100521674	CASD1	CAS1 domain containing 1 [Source:HGNC Symbol;Acc:HGNC:16014]
ENSSSCT00000026517	2718.7	1350.47	2034.59	0.496733	-1.00946	0.000123936	0.00559166	down	ENSSSCG00000024816	100739855	CEBPB	CCAAT/enhancer binding protein beta
ENSSSCT00000028943	569.869	284.289	427.079	0.498868	-1.00327	0.000365051	0.0127585	down	ENSSSCG00000029531	100625064	SAMHD1	deoxynucleoside triphosphate triphosphohydrolase SAMHD1
ENSSSCT00000022855	295.916	147.807	221.861	0.499489	-1.00148	8.30198e-05	0.00416648	down	ENSSSCG00000027524	100625362	LOC100624525	phosphatidylinositol glycan anchor biosynthesis class S
ENSSSCT00000030141	2779.41	1388.49	2083.95	0.499563	-1.00126	2.7071e-10	1.04237e-07	down	ENSSSCG00000020972	100520636	ACADVL	acyl-CoA dehydrogenase, very long chain
ENSSSCT00000004875	307.2	615.462	461.331	2.00346	1.00249	3.22e-06	0.000316889	up	ENSSSCG00000004412	100153346	MICAL1	microtubule associated monooxygenase, calponin and LIM domain containing 1
ENSSSCT00000031206	112.845	226.16	169.502	2.00417	1.003	0.00205028	0.0424364	up	ENSSSCG00000030048	100514923	PLEKHG2
ENSSSCT00000018706	575.932	1155.34	865.638	2.00604	1.00435	1.04862e-06	0.000125908	up	ENSSSCG00000017181	100518861	CYGB
ENSSSCT00000034597	64.9947	130.482	97.7385	2.00758	1.00546	0.00180304	0.0387209	up	ENSSSCG00000013775	396964	ADGRE5
ENSSSCT00000034007	238.492	480.967	359.729	2.0167	1.012	2.94775e-06	0.000297883	up	ENSSSCG00000012509	100521421	ARMCX3
ENSSSCT00000011275	199.22	401.963	300.591	2.01768	1.0127	0.00198686	0.0415085	up	ENSSSCG00000010302	100518042	USP54
ENSSSCT00000012484	101.215	205.529	153.372	2.03063	1.02192	0.000174299	0.00727592	up	ENSSSCG00000011404	404698	HYAL1
ENSSSCT00000016909	761.964	1557.17	1159.57	2.04363	1.03113	0.00209758	0.0429839	up	ENSSSCG00000015522	100126165	ANGPTL1
ENSSSCT00000016771	326.261	667.365	496.813	2.04549	1.03245	0.00194206	0.0408015	up	ENSSSCG00000015396	100523915	SEMA3D
ENSSSCT00000015776	160.056	332.304	246.18	2.07617	1.05393	0.000859909	0.0235671	up	ENSSSCG00000014431	100513463	AFAP1L1
ENSSSCT00000006172	172.795	360.248	266.521	2.08483	1.05993	0.000324772	0.0116798	up	ENSSSCG00000005613	100156738	LRSAM1	leucine rich repeat and sterile alpha motif containing 1
ENSSSCT00000013018	347.655	734.909	541.282	2.11391	1.07991	9.66711e-06	0.000791753	up	ENSSSCG00000011896	100153158	ADPRH
ENSSSCT00000030322	128.016	272.638	200.327	2.12971	1.09066	3.90088e-05	0.00234189	up	ENSSSCG00000004087	100516653	CCDC170
ENSSSCT00000018767	200.6	427.94	314.27	2.1333	1.09308	0.000256076	0.00986023	up	ENSSSCG00000017238	100516219	TTYH2
ENSSSCT00000022866	67.5057	144.042	105.774	2.13378	1.09341	0.000316304	0.0114862	up	ENSSSCG00000027288
ENSSSCT00000023010	115.795	249.032	182.413	2.15063	1.10476	7.42306e-05	0.00388242	up	ENSSSCG00000026651
ENSSSCT00000005813	801.624	1736.13	1268.88	2.16577	1.11488	1.66631e-06	0.000184227	up	ENSSSCG00000005278	100153374	PRUNE2	prune homolog 2
ENSSSCT00000009924	54.4707	118.148	86.3094	2.16902	1.11705	0.00206708	0.0426065	up
ENSSSCT00000036616	99.8994	217.812	158.856	2.18031	1.12453	0.000145725	0.00634403	up	ENSSSCG00000013237	414912	PU.1	Spi-1 proto-oncogene
ENSSSCT00000003982	58.498	128.128	93.3128	2.19029	1.13112	0.00134275	0.0321438	up	ENSSSCG00000003587	100515438	TMEM200B	transmembrane protein 200B
ENSSSCT00000006149	1334.65	2924.95	2129.8	2.19155	1.13195	0.000600934	0.0181852	up	ENSSSCG00000005593	100154062	OLFML2A	olfactomedin like 2A
ENSSSCT00000007482	319.253	705.885	512.569	2.21105	1.14473	0.000485903	0.015576	up	ENSSSCG00000006893	100153143	BCAR3
ENSSSCT00000011627	688.739	1525.17	1106.96	2.21444	1.14694	5.95652e-07	7.68942e-05	up	ENSSSCG00000010631	397629	GPAM
ENSSSCT00000015662	32.9698	73.4194	53.1946	2.22687	1.15502	0.00245046	0.0478794	up	ENSSSCG00000014335	100520367	REEP2
ENSSSCT00000018524	648.036	1445.85	1046.94	2.23112	1.15777	0.00122	0.0301064	up	ENSSSCG00000017012	100513444	SLIT3
ENSSSCT00000000140	76.7673	171.816	124.291	2.23814	1.1623	0.00047323	0.0152506	up	NSSSCG00000000134	100154490	MPST	mercaptopyruvate sulfurtransferase
ENSSSCT00000007817	344.413	771.3	557.856	2.23946	1.16315	4.20025e-07	5.93698e-05	up	ENSSSCG00000007145	100738366	ADAM33
ENSSSCT00000009626	2899.9	6520.31	4710.11	2.24846	1.16894	0.00162185	0.0363663	up	ENSSSCG00000008799	100515040	LIMCH1
ENSSSCT00000005065	95.8149	216.232	156.023	2.25676	1.17426	0.00168296	0.0371031	up	ENSSSCG00000004586	100156658	FAM81A	family with sequence similarity 81 member A
ENSSSCT00000010983	765.264	1727.32	1246.29	2.25715	1.1745	2.30918e-05	0.00154867	up	ENSSSCG00000010026	100155147	PIK3IP1
ENSSSCT00000031437	69.2794	157.682	113.481	2.27603	1.18652	0.000269938	0.0102374	up	ENSSSCG00000028424
ENSSSCT00000016502	369.511	845.98	607.746	2.28946	1.19501	2.18535e-08	4.83222e-06	up	ENSSSCG00000015136	100521108	UBASH3B	ubiquitin associated and SH3 domain containing B [Source:HGNC Symbol;Acc:HGNC:29884]
ENSSSCT00000023676	63.3561	145.201	104.278	2.29182	1.19649	0.000100939	0.00482715	up	ENSSSCG00000005437	595111	KLF4	Kruppel like factor 4 [Source:HGNC Symbol;Acc:HGNC:6348]
ENSSSCT00000002702	100.054	230.976	165.515	2.30852	1.20697	6.07044e-05	0.00329857	up	ENSSSCG00000002432	100623906	KCNK13	potassium two pore domain channel subfamily K member 13 [Source:HGNC Symbol;Acc:HGNC:6275]
ENSSSCT00000027305	148.006	343.184	245.595	2.31871	1.21332	0.00210747	0.0430878	up	ENSSSCG00000025588	100626682	FJX1
ENSSSCT00000027190	263.051	610.97	437.01	2.32263	1.21576	2.09796e-08	4.781e-06	up	ENSSSCG00000028572	100627898	PER3	period circadian clock 3 [Source:HGNC Symbol;Acc:HGNC:8847]
ENSSSCT00000000876	37.5405	87.4213	62.4809	2.32872	1.21954	0.00139103	0.0328464	up	ENSSSCG00000000807	100154364	SLC38A1	solute carrier family 38 member 1
ENSSSCT00000022347	216.758	507.415	362.087	2.34092	1.22708	7.88098e-11	3.52012e-08	up	ENSSSCG00000026454
ENSSSCT00000027987	47.7516	112.221	79.9865	2.35011	1.23273	0.00189251	0.0400999	up	ENSSSCG00000020749	100738129	KCNAB2
ENSSSCT00000015343	65.4135	153.763	109.588	2.35064	1.23305	0.00137653	0.0326756	up	ENSSSCG00000014046	100512523	ZNF346
ENSSSCT00000032462	40.0364	94.384	67.2102	2.35746	1.23723	0.000498794	0.0158458	up	ENSSSCG00000024810	100514337	PRAM1	PML-RARA regulated adaptor molecule 1 [Source:HGNC Symbol;Acc:HGNC:30091]
ENSSSCT00000009142	170.05	401.512	285.781	2.36115	1.23949	0.00044331	0.0145381	up	ENSSSCG00000008348	100516257	PLEK	pleckstrin
ENSSSCT00000032848	970.158	2295.51	1632.84	2.36612	1.24253	1.93153e-05	0.00133965	up	ENSSSCG00000017983	100620648	PER1	period circadian clock 1 [Source:HGNC Symbol;Acc:HGNC:8845]
ENSSSCT00000025072	2323.74	5528.23	3925.98	2.37903	1.25037	8.36467e-06	0.000713008	up	ENSSSCG00000027017	100621076	NR1D2	nuclear receptor subfamily 1 group D member 2 [Source:HGNC Symbol;Acc:HGNC:7963]
ENSSSCT00000033071	212.502	505.774	359.138	2.38009	1.25102	4.52269e-07	6.15885e-05	up	ENSSSCG00000006380	100511325	SLAMF1	signaling lymphocytic activation molecule family member 1 [Source:HGNC Symbol;Acc:HGNC:10903]
ENSSSCT00000007843	713.511	1702.74	1208.13	2.38642	1.25485	0.000410677	0.013777	up	ENSSSCG00000007170	100512144	CPXM1	carboxypeptidase X
ENSSSCT00000007974	188.364	450.375	319.37	2.39098	1.2576	0.000122235	0.00554853	up	ENSSSCG00000007288	100157870	MYH7B	myosin heavy chain 7B [Source:HGNC Symbol;Acc:HGNC:15906]
ENSSSCT00000013672	138.434	331.364	234.899	2.39366	1.25922	1.61971e-05	0.00117827	up	ENSSSCG00000012504	100519582	NAP1L3	nucleosome assembly protein 1 like 3 [Source:HGNC Symbol;Acc:HGNC:7639]
ENSSSCT00000015578	167.099	401.039	284.069	2.40001	1.26304	0.000655485	0.0193893	up	ENSSSCG00000014257	100517271	SLC27A6	solute carrier family 27 member 6 [Source:HGNC Symbol;Acc:HGNC:11000]
ENSSSCT00000022285	195.948	470.357	333.152	2.40042	1.26328	0.000392088	0.013328	up	ENSSSCG00000021606	100217391	FLVCR2	feline leukemia virus subgroup C cellular receptor family member 2
ENSSSCT00000016949	181.904	438.664	310.284	2.41152	1.26994	0.000583978	0.0178634	up	ENSSSCG00000015559	100142665	NCF2
ENSSSCT00000029981	41.3066	101.463	71.3849	2.45634	1.29651	0.00166355	0.0368206	up	ENSSSCG00000022355	100624694	CD37
ENSSSCT00000006203	318.461	782.816	550.639	2.45813	1.29756	8.1975e-07	0.000101146	up	ENSSSCG00000005641	100153921	DNM1	dynamin 1 [Source:HGNC Symbol;Acc:HGNC:2972]
ENSSSCT00000028974	180.916	446.212	313.564	2.46641	1.30241	1.30812e-05	0.00100393	up	ENSSSCG00000022427	397336	RGS1	regulator of G-protein signaling 1 [Source:HGNC Symbol;Acc:HGNC:9991]
ENSSSCT00000035407	202.604	502.467	352.535	2.48005	1.31037	5.02152e-06	0.000467274	up	ENSSSCG00000014632	100519503	FAM160A2	family with sequence similarity 160 member A2 [Source:HGNC Symbol;Acc:HGNC:25378]
ENSSSCT00000004581	96.661	240.392	168.527	2.48697	1.31439	0.00222951	0.0449789	up	ENSSSCG00000004145	100525723	ABRACL	ABRA C-terminal like
ENSSSCT00000029121	77.2115	193.613	135.412	2.50756	1.32629	0.000287229	0.0106733	up	ENSSSCG00000020677	100621173	LOC100621173	NADH-cytochrome b5 reductase-like
ENSSSCT00000031311	117.281	297.251	207.266	2.53451	1.34171	0.00172631	0.037672	up	ENSSSCG00000026780
ENSSSCT00000006879	91.7597	233.168	162.464	2.54107	1.34544	0.000891023	0.0239971	up	ENSSSCG00000022304
ENSSSCT00000033711	51.7059	132.682	92.1939	2.56609	1.35957	0.000809161	0.0226438	up	ENSSSCG00000012118	397384	TLR8	toll like receptor 8 [Source:HGNC Symbol;Acc:HGNC:15632]
ENSSSCT00000033049	63.5274	163.537	113.532	2.57428	1.36417	2.51619e-06	0.000265066	up	ENSSSCG00000012981	100135665	RELA	transcription factor p65 [Source:RefSeq peptide;Acc:NP_001107753]
ENSSSCT00000030122	47.978	123.633	85.8053	2.57686	1.36562	0.00100987	0.0263782	up	ENSSSCG00000016778	397646	NLN	Neurolysin
ENSSSCT00000018271	241.191	634.857	438.024	2.63217	1.39625	0.000707012	0.0204795	up	ENSSSCG00000016784	100624458	ANKH
ENSSSCT00000034652	62.2819	164.425	113.354	2.64001	1.40054	0.00154517	0.0350579	up	ENSSSCG00000027607	100154770	IER3
ENSSSCT00000033444	36.1037	96.1837	66.1437	2.66409	1.41364	0.000396226	0.0134242	up	ENSSSCG00000021714	100513290	PRR3	proline-rich protein 3
ENSSSCT00000013375	342.497	915.903	629.2	2.67419	1.4191	0.000610967	0.0184139	up	ENSSSCG00000012229	397108	CYBB	cytochrome b-245 beta chain [Source:HGNC Symbol;Acc:HGNC:2578]
ENSSSCT00000030753	101.639	273.074	187.356	2.6867	1.42584	0.00194748	0.0408386	up	ENSSSCG00000022307	100627693	RAB7B
ENSSSCT00000028949	83.3393	224.223	153.781	2.69048	1.42787	1.56556e-05	0.00115012	up	ENSSSCG00000020993	100623124	EMR4	EGF-like module containing, mucin-like, hormone receptor-like sequence 4
ENSSSCT00000011711	235.51	641.563	438.536	2.72415	1.44581	7.33673e-05	0.00385815	up	ENSSSCG00000010705	100515973	GMFG	glia maturation factor gamma [Source:HGNC Symbol;Acc:HGNC:4374]
ENSSSCT00000009691	41.6988	113.744	77.7212	2.72775	1.44771	0.00187878	0.0398847	up	ENSSSCG00000008852	100512295	MAP9	microtubule associated protein 9
ENSSSCT00000027599	57.1864	156.463	106.825	2.73601	1.45208	2.29067e-07	3.43339e-05	up	ENSSSCG00000023218	102165155	LOC102165155	guanine nucleotide exchange factor DBS-like
ENSSSCT00000027767	55.0119	151.485	103.248	2.75367	1.46136	9.85854e-05	0.00474735	up	ENSSSCG00000028881	100522393	CNIH3	cornichon family AMPA receptor auxiliary protein 3 [Source:HGNC Symbol;Acc:HGNC:26802]
ENSSSCT00000005572	1250.43	3468.96	2359.69	2.77422	1.47208	2.8183e-06	0.000286096	up	ENSSSCG00000005055	100038033	LGALS3	galectin 3 [Source:HGNC Symbol;Acc:HGNC:6563]
ENSSSCT00000010263	23.345	64.7677	44.0564	2.77438	1.47216	0.00244261	0.0478097	up	ENSSSCG00000009366	100525123	STOML3
ENSSSCT00000004544	33.5524	93.8604	63.7064	2.79743	1.4841	0.000734367	0.0209459	up	ENSSSCG00000004109	100156984	ZC3H12D	zinc finger CCCH-type containing 12D [Source:HGNC Symbol;Acc:HGNC:21175]
ENSSSCT00000005692	36.7414	103.529	70.1351	2.81777	1.49455	0.00144157	0.033501	up	ENSSSCG00000005164	100523711	HACD4	3-hydroxyacyl-CoA dehydratase 4 [Source:HGNC Symbol;Acc:HGNC:20920]
ENSSSCT00000006990	204.242	576.135	390.188	2.82084	1.49613	1.38036e-05	0.00103796	up	ENSSSCG00000006379	100511130	CD48	CD48 molecule [Source:HGNC Symbol;Acc:HGNC:1683]
ENSSSCT00000034803	131.398	372.798	252.098	2.83717	1.50445	1.35398e-05	0.00102503	up	ENSSSCG00000012229	397108	CYBB	cytochrome b-245 beta chain [Source:HGNC Symbol;Acc:HGNC:2578]
ENSSSCT00000036509	71.5033	208.679	140.091	2.91845	1.5452	0.000335592	0.0119343	up	ENSSSCG00000007762	100522367	KAT8	Sus scrofa K(lysine) acetyltransferase 8 (KAT8)
ENSSSCT00000026407	159.594	466.281	312.937	2.92167	1.54679	0.00133381	0.0320992	up	ENSSSCG00000030136	100737777	HS3ST3B1	heparan sulfate-glucosamine 3-sulfotransferase 3B1
ENSSSCT00000003865	251.251	738.945	495.098	2.94106	1.55634	0.000647946	0.0192428	up	ENSSSCG00000003479	100523794	MFAP2	microfibrillar associated protein 2 [Source:HGNC Symbol;Acc:HGNC:7033]
ENSSSCT00000006660	288.529	850.526	569.527	2.9478	1.55964	0.000182566	0.00752258	up	ENSSSCG00000006069	100154772	RGS22	regulator of G-protein signaling 22 [Source:HGNC Symbol;Acc:HGNC:24499]
ENSSSCT00000031309	58.1777	172.623	115.4	2.96717	1.56909	0.00142863	0.0332798	up	ENSSSCG00000030543	100621773	COTL1	coactosin like F-actin binding protein 1
ENSSSCT00000000530	308.164	916.779	612.472	2.97497	1.57288	8.65761e-08	1.58184e-05	up	ENSSSCG00000000492	100157211	LYZ	Lysozyme C-2 [Source:UniProtKB/Swiss-Prot;Acc:P12068]
ENSSSCT00000031257	77.4739	231.708	154.591	2.99078	1.58052	5.42499e-05	0.00302475	up	ENSSSCG00000026914	100512584	PLA2G16	phospholipase A2 group XVI [Source:HGNC Symbol;Acc:HGNC:17825]
ENSSSCT00000036667	69.2324	207.113	138.172	2.99155	1.5809	0.00073276	0.0209459	up	ENSSSCG00000012119	733606	TMSB4Y	thymosin beta 4
ENSSSCT00000028555	31.8499	95.6395	63.7447	3.00282	1.58632	0.000185591	0.0075912	up	ENSSSCG00000023639	100144454	NRM	nurim (nuclear envelope membrane protein) [Source:HGNC Symbol;Acc:HGNC:8003]
ENSSSCT00000011285	55.0854	166.191	110.638	3.01697	1.5931	0.000105498	0.00499169	up	ENSSSCG00000010311	397394	CAMK2G	calcium/calmodulin dependent protein kinase II gamma [Source:HGNC Symbol;Acc:HGNC:1463]
ENSSSCT00000022414	55.4189	167.738	111.578	3.02673	1.59776	1.20832e-06	0.000142028	up	ENSSSCG00000022360
ENSSSCT00000027068	261.129	795.749	528.439	3.04735	1.60755	0.000192255	0.00782082	up	ENSSSCG00000028341	100625711	SYT15	synaptotagmin 15
ENSSSCT00000025493	608.014	1855.75	1231.88	3.05215	1.60982	0.000455121	0.0148166	up	ENSSSCG00000025447	100736958	MID1IP1	MID1 interacting protein 1 [Source:HGNC Symbol;Acc:HGNC:20715]
ENSSSCT00000013132	411.049	1255.39	833.218	3.0541	1.61075	2.78172e-11	1.44475e-08	up	ENSSSCG00000012001	100517310	ROBO1	roundabout guidance receptor 1
ENSSSCT00000026541	259.056	792.992	526.024	3.06108	1.61404	9.54628e-06	0.000789619	up	ENSSSCG00000020781	100522074	NIPAL2	NIPA like domain containing 2
ENSSSCT00000030593	25.8129	79.2926	52.5528	3.07182	1.61909	0.000369747	0.0128622	up	ENSSSCG00000027991
ENSSSCT00000003710	32.0941	98.7553	65.4247	3.07705	1.62155	0.000278473	0.0104699	up	ENSSSCG00000003341	100127440	TAS1R3	taste 1 receptor member 3 [Source:HGNC Symbol;Acc:HGNC:15661]
ENSSSCT00000023427	31.0035	95.7964	63.4	3.08986	1.62754	0.00210391	0.0430675	up	ENSSSCG00000027967	100627993	IGSF6
ENSSSCT00000019577	28.0214	87.6187	57.82	3.12685	1.64471	7.84271e-05	0.00401628	up	ENSSSCG00000017990	100034246	PIK3R6	phosphoinositide-3-kinase regulatory subunit 6 [Source:HGNC Symbol;Acc:HGNC:27101]
ENSSSCT00000022510	52.641	165.205	108.923	3.13833	1.65	0.000268378	0.0102281	up	ENSSSCG00000000430	100515661	DCTN2	dynactin subunit 2
ENSSSCT00000031344	80.3793	253.401	166.89	3.15256	1.65653	1.56141e-05	0.00115012	up	ENSSSCG00000021176	102165492	LPXN	leupaxin [Source:HGNC Symbol;Acc:HGNC:14061]
ENSSSCT00000034164	36.5307	115.404	75.9672	3.15908	1.65951	0.00152155	0.0348005	up	ENSSSCG00000000657	100521013	CLEC2D	C-type lectin domain family 2 member D
ENSSSCT00000024574	84.9622	270.156	177.559	3.17972	1.6689	0.00102126	0.0265516	up	ENSSSCG00000020872	100626400	LOC100626400	PDZK1-interacting protein 1
ENSSSCT00000019569	307.569	984.316	645.942	3.20031	1.67821	1.55224e-06	0.000173331	up	ENSSSCG00000017983	100620648	PER1	period circadian clock 1 [Source:HGNC Symbol;Acc:HGNC:8845]
ENSSSCT00000025183	96.6978	314.668	205.683	3.25414	1.70228	2.88959e-08	6.08805e-06	up	ENSSSCG00000030012	100622122	OLFML1	olfactomedin like 1 [Source:HGNC Symbol;Acc:HGNC:24473]
ENSSSCT00000028880	322.32	1061.49	691.904	3.29327	1.71952	1.64431e-07	2.57385e-05	up	ENSSSCG00000027124	100621401	TMEM119	transmembrane protein 119
ENSSSCT00000035918	139.89	462.359	301.124	3.30515	1.72472	0.000344384	0.0121931	up	ENSSSCG00000006979	100511665	MSR1	macrophage scavenger receptor 1 [Source:HGNC Symbol;Acc:HGNC:7376]
ENSSSCT00000035704	55.5458	183.687	119.616	3.30694	1.7255	1.61807e-05	0.00117827	up	ENSSSCG00000017277	396941	PECAM1	platelet and endothelial cell adhesion molecule 1 [Source:HGNC Symbol;Acc:HGNC:8823]
ENSSSCT00000022296	174.821	587.117	380.969	3.35839	1.74777	8.94241e-08	1.61057e-05	up	ENSSSCG00000025644	396785	CD1A	CD1a molecule [Source:HGNC Symbol;Acc:HGNC:1634]
ENSSSCT00000007292	52.9444	180.013	116.479	3.40004	1.76555	0.000760222	0.0215457	up	ENSSSCG00000006655	100156195	CIART	circadian associated repressor of transcription [Source:HGNC Symbol;Acc:HGNC:25200]
ENSSSCT00000006599	48.271	164.688	106.479	3.41173	1.7705	3.12202e-05	0.00197518	up	ENSSSCG00000006013	100522252	AARD	alanine and arginine rich domain containing protein [Source:HGNC Symbol;Acc:HGNC:33842]
ENSSSCT00000015663	85.6071	292.747	189.177	3.41965	1.77385	0.000733467	0.0209459	up	ENSSSCG00000014336	100520726	EGR1	early growth response 1 [Source:HGNC Symbol;Acc:HGNC:3238]
ENSSSCT00000013608	48.9416	169.023	108.983	3.45357	1.78809	0.000457489	0.0148354	up	ENSSSCG00000012443	397242	CYSLTR1	cysteinyl leukotriene receptor 1 [Source:HGNC Symbol;Acc:HGNC:17451]
ENSSSCT00000030983	1926.06	6654.41	4290.24	3.45493	1.78866	1.9478e-05	0.00134675	up	ENSSSCG00000021591	100627807	RBM3	RNA binding motif (RNP1, RRM) protein 3
ENSSSCT00000010313	678.163	2374.75	1526.46	3.50174	1.80807	1.11553e-09	3.46016e-07	up	ENSSSCG00000009412	100156254	LCP1	lymphocyte cytosolic protein 1 [Source:HGNC Symbol;Acc:HGNC:6528]
ENSSSCT00000033967	66.9317	235.781	151.356	3.52271	1.81668	0.0014805	0.0341925	up	ENSSSCG00000029231	100624191	LILRB3	leukocyte immunoglobulin-like receptor subfamily B member 3
ENSSSCT00000007071	122.607	435.198	278.902	3.54954	1.82763	0.000134085	0.00595332	up	ENSSSCG00000006455	100154019	CD5L	CD5 molecule like
ENSSSCT00000013134	48.6632	174.457	111.56	3.58498	1.84197	2.70354e-06	0.000279528	up	ENSSSCG00000012003	102158418	LOC102158418	roundabout homolog 1-like
ENSSSCT00000016615	19.0023	69.092	44.0471	3.63598	1.86235	0.00151792	0.0347689	up	ENSSSCG00000015246	100517843	ST14	suppression of tumorigenicity 14 [Source:HGNC Symbol;Acc:HGNC:11344]
ENSSSCT00000024413	43.1516	160.391	101.771	3.71691	1.89411	0.000143272	0.00627392	up	ENSSSCG00000025058	396764	SLC11A1	natural resistance-associated macrophage protein 1 [Source:RefSeq peptide;Acc:NP_998986]
ENSSSCT00000005286	54.0483	201.231	127.64	3.72318	1.89654	8.0983e-08	1.49471e-05	up	ENSSSCG00000004787	100153995	GPR176	G protein-coupled receptor 176
ENSSSCT00000031601	20.2738	76.2381	48.256	3.76042	1.91089	0.00158701	0.0356565	up	ENSSSCG00000029752	100623246	C16orf54
ENSSSCT00000014740	47.8204	180.384	114.102	3.77211	1.91537	7.29648e-05	0.00385815	up	ENSSSCG00000013494	100521543	MATK	megakaryocyte-associated tyrosine kinase [Source:HGNC Symbol;Acc:HGNC:6906]
ENSSSCT00000010565	33.6958	128.392	81.0439	3.81032	1.92991	1.29578e-05	0.000997883	up	ENSSSCG00000009637
ENSSSCT00000023744	119.399	463.173	291.286	3.87922	1.95577	7.48785e-06	0.000653227	up	ENSSSCG00000028623	100620650	RARRES1	retinoic acid receptor responder 1 [Source:HGNC Symbol;Acc:HGNC:9867]
ENSSSCT00000035708	58.9403	229.59	144.265	3.89529	1.96173	0.000640826	0.0190821	up	ENSSSCG00000022309	100516349	GPR34	G protein-coupled receptor 34 [Source:HGNC Symbol;Acc:HGNC:4490]
ENSSSCT00000035586	11.657	46.0062	28.8316	3.94665	1.98063	0.00085402	0.0235277	up	ENSSSCG00000012342	100518462	MAGED2	MAGE family member D2 [Source:HGNC Symbol;Acc:HGNC:16353]
ENSSSCT00000014887	18.607	73.9417	46.2744	3.97386	1.99054	1.87868e-05	0.00131525	up	ENSSSCG00000013632	100627549	C19orf38	chromosome 19 open reading frame 38 [Source:HGNC Symbol;Acc:HGNC:34073]
ENSSSCT00000032888	502.25	2032.29	1267.27	4.04636	2.01663	5.94957e-08	1.13566e-05	up	ENSSSCG00000005055	100038033	LGALS3	galectin 3 [Source:HGNC Symbol;Acc:HGNC:6563]
ENSSSCT00000002558	30.7027	132.619	81.6609	4.31947	2.11085	6.11688e-06	0.00055084	up	ENSSSCG00000002297	100153020	RDH12	retinol dehydrogenase 12 (all-trans/9-cis/11-cis) [Source:HGNC Symbol;Acc:HGNC:19977]
ENSSSCT00000024702	18.6614	81.1842	49.9228	4.35037	2.12114	0.000270619	0.0102436	up	ENSSSCG00000026890	100520836	LOC100520836	serine incorporator 2
ENSSSCT00000000878	24.166	106.412	65.289	4.40339	2.13861	0.000166999	0.00709046	up	ENSSSCG00000000809	100738862	LOC100738862	sodium-coupled neutral amino acid transporter 2
ENSSSCT00000036167	6.76266	30.0132	18.388	4.43808	2.14994	0.00113437	0.0287231	up	ENSSSCG00000001438	100144541	PBX2	pre-B-cell leukemia homeobox 2 [Source:HGNC Symbol;Acc:HGNC:8633]
ENSSSCT00000011358	38.8534	175	106.927	4.50412	2.17124	0.000165258	0.00704733	up	ENSSSCG00000010376	100519926	GDF10	growth differentiation factor 10 [Source:HGNC Symbol;Acc:HGNC:4215]
ENSSSCT00000034478	44.3986	202.124	123.261	4.55248	2.18665	0.00149547	0.0343603	up	ENSSSCG00000004678	397060	DUOX2	dual oxidase 2 precursor [Source:RefSeq peptide;Acc:NP_999164]
ENSSSCT00000035603	29.9689	137.004	83.4863	4.57152	2.19268	3.31835e-08	6.92605e-06	up	ENSSSCG00000004934	100155833	DPP8	dipeptidyl peptidase 8 [Source:HGNC Symbol;Acc:HGNC:16490]
ENSSSCT00000010815	9.58625	44.1199	26.8531	4.60242	2.20239	0.000357818	0.0125647	up	ENSSSCG00000009867	100522280	TBX5	T-box 5 [Source:HGNC Symbol;Acc:HGNC:11604]
ENSSSCT00000024673	9.25584	43.6814	26.4686	4.71934	2.23858	0.00050553	0.0160369	up	ENSSSCG00000026739
ENSSSCT00000030032	10.1571	48.0529	29.105	4.73096	2.24213	0.000566055	0.0173929	up	ENSSSCG00000027975
ENSSSCT00000009023	20.2369	96.0263	58.1316	4.74511	2.24644	0.00038701	0.0132838	up	ENSSSCG00000008240
ENSSSCT00000011190	52.8615	250.865	151.863	4.7457	2.24662	8.07877e-07	0.000100235	up	ENSSSCG00000010224	100038004	EGR2	early growth response 2 [Source:HGNC Symbol;Acc:HGNC:3239]
ENSSSCT00000024016	21.805	104.03	62.9177	4.77094	2.25427	0.00118478	0.0296301	up	ENSSSCG00000022945	396637	UCHL1	ubiquitin C-terminal hydrolase L1 [Source:HGNC Symbol;Acc:HGNC:12513]
ENSSSCT00000025398	6.46919	31.1515	18.8103	4.81537	2.26765	0.00152752	0.0348814	up	ENSSSCG00000028184	100156016	DNAH1	dynein axonemal heavy chain 1 [Source:HGNC Symbol;Acc:HGNC:2940]
ENSSSCT00000004719	21.6929	105.043	63.3682	4.84229	2.27569	0.00207961	0.0426874	up	ENSSSCG00000004270	105479493	ADGRB3	adhesion G protein-coupled receptor B3 [Source:HGNC Symbol;Acc:HGNC:945]
ENSSSCT00000035905	9.56476	46.5278	28.0463	4.86451	2.28229	6.04875e-05	0.0032948	up	ENSSSCG00000012229	397108	CYBB	cytochrome b-245 beta chain [Source:HGNC Symbol;Acc:HGNC:2578]
ENSSSCT00000036623	18.3148	91.7803	55.0476	5.01126	2.32517	0.00073969	0.0210708	up	ENSSSCG00000016991	100522469	DUSP1	dual specificity phosphatase 1 [Source:HGNC Symbol;Acc:HGNC:3064]
ENSSSCT00000035217	26.0117	130.463	78.2373	5.01555	2.32641	1.32683e-06	0.000151959	up	ENSSSCG00000009213	397073	ABCG2	ATP-binding cassette, sub-family G (WHITE), member 2
ENSSSCT00000015345	25.4587	129.042	77.2504	5.06868	2.34161	0.00141325	0.0330839	up	ENSSSCG00000014048	100522855	HK3	hexokinase 3 [Source:HGNC Symbol;Acc:HGNC:4925]
ENSSSCT00000036273	21.4239	109.488	65.4562	5.11056	2.35348	1.54329e-06	0.000173198	up	ENSSSCG00000017277	396941	PECAM1	platelet and endothelial cell adhesion molecule 1 [Source:HGNC Symbol;Acc:HGNC:8823]
ENSSSCT00000015759	43.5094	226.19	134.85	5.19864	2.37813	2.37068e-07	3.52963e-05	up	ENSSSCG00000027868	100622075	LOC100622075	dihydropyrimidinase-related protein 3-like
ENSSSCT00000023696	6.82648	35.5447	21.1856	5.20689	2.38042	0.00150435	0.034529	up	ENSSSCG00000022522	100737042	LOC100737042	voltage-dependent calcium channel subunit alpha-2/delta-3-like
ENSSSCT00000035841	7.31707	38.3029	22.81	5.23473	2.38812	0.00257603	0.0497668	up	ENSSSCG00000012342	100518462	MAGED2	MAGE family member D2 [Source:HGNC Symbol;Acc:HGNC:16353]
ENSSSCT00000028035	11.4858	60.3704	35.9281	5.25609	2.39399	0.000318366	0.0115222	up	ENSSSCG00000024072	100533477	P2RY11	purinergic receptor P2Y
ENSSSCT00000007650	15.6189	87.8359	51.7274	5.6237	2.49152	8.44648e-05	0.00421061	up	ENSSSCG00000006985	100516469	MTMR7	myotubularin related protein 7 [Source:HGNC Symbol;Acc:HGNC:7454]
ENSSSCT00000007206	54.5754	309.464	182.02	5.6704	2.50345	2.0256e-05	0.00139623	up	ENSSSCG00000006578	100156358	S100A4	S100 calcium binding protein A4 [Source:HGNC Symbol;Acc:HGNC:10494]
ENSSSCT00000033355	179.195	1060.74	619.969	5.91949	2.56547	6.58351e-07	8.44997e-05	up	ENSSSCG00000006578	100156358	S100A4	S100 calcium binding protein A4 [Source:HGNC Symbol;Acc:HGNC:10494]
ENSSSCT00000017521	29.0459	175.629	102.338	6.04661	2.59613	4.60352e-06	0.000433799	up	ENSSSCG00000016093	100525616	AOX2	aldehyde oxidase 2 [Source:RefSeq peptide;Acc:NP_001295401]
ENSSSCT00000015770	4.04046	25.6032	14.8218	6.33671	2.66373	0.00219112	0.0444629	up	ENSSSCG00000014428	397431	HTR4	5-hydroxytryptamine receptor 4 [Source:RefSeq peptide;Acc:NP_001001267]
ENSSSCT00000002640	14.4642	93.4536	53.9589	6.46104	2.69177	5.50497e-05	0.00303562	up	ENSSSCG00000002375	100152357	RPS6KL1	ribosomal protein S6 kinase like 1 [Source:HGNC Symbol;Acc:HGNC:20222]
ENSSSCT00000036248	69.6759	454.961	262.319	6.52968	2.70701	4.6643e-07	6.3132e-05	up	ENSSSCG00000014048	100522855	HK3	hexokinase 3 [Source:HGNC Symbol;Acc:HGNC:4925]
ENSSSCT00000017275	17.9683	117.405	67.6867	6.53399	2.70796	0.00133929	0.0321273	up	ENSSSCG00000015864	100737623	MYO7B	myosin VIIB
ENSSSCT00000016213	5.47695	35.8346	20.6558	6.5428	2.70991	0.00127435	0.0311039	up	ENSSSCG00000014860	100519724	MAP6	microtubule associated protein 6 [Source:HGNC Symbol;Acc:HGNC:6868]
ENSSSCT00000028801	88.1941	584.546	336.37	6.62795	2.72856	2.0433e-10	8.14875e-08	up	ENSSSCG00000023472	100523562	FMO3	flavin containing monooxygenase 3 [Source:HGNC Symbol;Acc:HGNC:3771]
ENSSSCT00000010116	6.10147	40.7296	23.4156	6.67539	2.73885	0.00162725	0.0364141	up	ENSSSCG00000009237	100271932	HPSE	heparanase [Source:HGNC Symbol;Acc:HGNC:5164]
ENSSSCT00000003494	76.6539	535.566	306.11	6.98682	2.80464	4.29995e-17	4.57289e-14	up	ENSSSCG00000003148	100524747	LOC100524747	D site-binding protein
ENSSSCT00000010104	4.09385	28.9091	16.5015	7.06158	2.81999	0.000236136	0.00926822	up	ENSSSCG00000009225	100626886	HSD17B13	hydroxysteroid (17-beta) dehydrogenase 13 [Source:HGNC Symbol;Acc:HGNC:18685]
ENSSSCT00000007441	126.31	895.04	510.675	7.08608	2.82499	6.21829e-09	1.65325e-06	up	ENSSSCG00000006793	100621421	LOC100621421	acidic mammalian chitinase-like
ENSSSCT00000006504	4.31245	30.8354	17.5739	7.15032	2.83801	0.00185352	0.0395743	up	ENSSSCG00000005924	100511504	LOC100511504	maestro heat-like repeat-containing protein family member 1
ENSSSCT00000004504	13.3077	96.2671	54.7874	7.23392	2.85478	0.000169834	0.00715641	up	ENSSSCG00000004075	100514020	RGS17	regulator of G-protein signaling 17 [Source:HGNC Symbol;Acc:HGNC:14088]
ENSSSCT00000014917	3.57072	26.9994	15.2851	7.56134	2.91864	0.000369224	0.0128622	up	ENSSSCG00000013653	100511183	ICAM5	intercellular adhesion molecule 5
ENSSSCT00000035485	5.79693	44.4434	25.1202	7.66671	2.93861	8.07142e-05	0.00409842	up	ENSSSCG00000015595	100738612	ATF3	activating transcription factor 3 [Source:HGNC Symbol;Acc:HGNC:785]
ENSSSCT00000008077	12.112	93.2214	52.6667	7.69663	2.94423	0.000115685	0.00531604	up	ENSSSCG00000007379	100522769	WISP2	WNT1 inducible signaling pathway protein 2 [Source:HGNC Symbol;Acc:HGNC:12770]
ENSSSCT00000027772	90.8762	705.707	398.292	7.76559	2.9571	9.0555e-14	6.74122e-11	up	ENSSSCG00000026478	100621356	PADI2	peptidyl arginine deiminase 2 [Source:HGNC Symbol;Acc:HGNC:18341]
ENSSSCT00000035786	7.08805	57.4334	32.2607	8.10286	3.01843	0.000108627	0.00508587	up	ENSSSCG00000007762	100522367	KAT8	Sus scrofa K(lysine) acetyltransferase 8 (KAT8)
ENSSSCT00000009594	25.9784	215.31	120.644	8.28804	3.05103	4.9138e-06	0.000459163	up	ENSSSCG00000008769	100520753	CD68	CD68 molecule [Source:HGNC Symbol;Acc:HGNC:1693]
ENSSSCT00000031538	55.8077	472.194	264.001	8.4611	3.08085	6.91525e-19	9.0846e-16	up	ENSSSCG00000029388	100737701	PDE2A	cGMP-dependent 3',5'-cyclic phosphodiesterase
ENSSSCT00000026465	23.9286	204.522	114.225	8.54719	3.09545	3.57466e-08	7.39193e-06	up	ENSSSCG00000025795	100622336	CSF3R	colony stimulating factor 3 receptor [Source:HGNC Symbol;Acc:HGNC:2439]
ENSSSCT00000032670	94.9918	820.482	457.737	8.6374	3.1106	0.000125175	0.00561009	up	ENSSSCG00000006578	100156358	S100A4	S100 calcium binding protein A4 [Source:HGNC Symbol;Acc:HGNC:10494]
ENSSSCT00000018060	132.629	1165.82	649.224	8.7901	3.13588	1.62693e-06	0.000180768	up	ENSSSCG00000016588	396832	LEP	Leptin [Source:UniProtKB/Swiss-Prot;Acc:Q29406]
ENSSSCT00000016727	121.091	1073.26	597.177	8.86329	3.14784	4.3585e-10	1.59571e-07	up	ENSSSCG00000015353	100512981	SCIN	scinderin [Source:HGNC Symbol;Acc:HGNC:21695]
ENSSSCT00000005478	11.7269	105.253	58.49	8.97535	3.16597	0.000143123	0.00627392	up	ENSSSCG00000004966	100156068	NOX5	NADPH oxidase 5
ENSSSCT00000000138	5.00117	44.9545	24.9779	8.9888	3.16813	0.00169774	0.0373186	up	ENSSSCG00000000132	100152026	TEX33	testis expressed 33 [Source:HGNC Symbol;Acc:HGNC:28568]
ENSSSCT00000023639	7.88317	75.4644	41.6738	9.57285	3.25895	2.14276e-06	0.000230742	up	ENSSSCG00000024476	100626873	CES3	carboxylesterase 3 precursor [Source:RefSeq peptide;Acc:NP_001230554]
ENSSSCT00000006836	10.8306	104.114	57.4724	9.61292	3.26497	1.73786e-07	2.67666e-05	up	ENSSSCG00000006238	448985	CYP7A1	cytochrome P450 family 7 subfamily A member 1 [Source:HGNC Symbol;Acc:HGNC:2651]
ENSSSCT00000017936	3.28831	32.3962	17.8423	9.85195	3.30041	0.0001273	0.00567462	up	ENSSSCG00000016472	100511542	KEL	Kell blood group
ENSSSCT00000027894	30.6103	316.015	173.313	10.3238	3.36791	0.000303748	0.0111941	up	ENSSSCG00000028204	100623094	TREH	trehalase
ENSSSCT00000026735	3.35212	35.4043	19.3782	10.5618	3.40078	7.68475e-05	0.00398489	up	ENSSSCG00000023621	100516747	GRID2	glutamate receptor ionotropic, delta-2
ENSSSCT00000011786	10.5564	112.141	61.3485	10.623	3.40913	1.22318e-06	0.000143022	up	ENSSSCG00000010772	100156146	ADAM8	ADAM metallopeptidase domain 8 [Source:HGNC Symbol;Acc:HGNC:215]
ENSSSCT00000025377	15.7586	170.048	92.9032	10.7908	3.43173	8.89602e-06	0.0007441	up	ENSSSCG00000026324	100627648	CRLF2	cytokine receptor-like factor 2 [Source:HGNC Symbol;Acc:HGNC:14281]
ENSSSCT00000027144	6.04846	67.2522	36.6503	11.1189	3.47494	0.00145191	0.0336934	up	ENSSSCG00000023939
ENSSSCT00000009965	2.47672	28.4254	15.4511	11.4771	3.52068	0.00120843	0.0300534	up	ENSSSCG00000009099	100738765	NDNF	protein NDNF
ENSSSCT00000036197	3.12749	37.8004	20.4639	12.0865	3.59533	0.000741979	0.0211091	up	ENSSSCG00000006127	100153233	NBN	nibrin
ENSSSCT00000028824	9.47818	117.077	63.2778	12.3523	3.62671	0.000457689	0.0148354	up	ENSSSCG00000021404	106507975	LOC106507975	lysine-specific demethylase 6B-like
ENSSSCT00000033775	7.30162	91.564	49.4328	12.5402	3.64849	2.58063e-07	3.81678e-05	up	ENSSSCG00000012403	664652	OGT	O-linked N-acetylglucosamine (GlcNAc) transferase [Source:HGNC Symbol;Acc:HGNC:8127]
ENSSSCT00000035614	44.4282	615.979	330.203	13.8646	3.79333	2.34416e-08	5.08274e-06	up	ENSSSCG00000010554	396670	SCD	stearoyl-CoA desaturase (delta-9-desaturase) [Source:HGNC Symbol;Acc:HGNC:10571]
ENSSSCT00000033700	9.9663	139.887	74.9266	14.036	3.81106	4.01645e-06	0.000383331	up	ENSSSCG00000000648	100038025	CLEC7A	C-type lectin domain family 7 member A [Source:HGNC Symbol;Acc:HGNC:14558]
ENSSSCT00000016776	11.7178	164.557	88.1376	14.0434	3.81182	0.000914775	0.0244082	up	ENSSSCG00000015401	100524640	PCLO	piccolo presynaptic cytomatrix protein [Source:HGNC Symbol;Acc:HGNC:13406]
ENSSSCT00000019033	6.21366	92.2019	49.2078	14.8386	3.89128	1.44087e-07	2.36611e-05	up	ENSSSCG00000017481
ENSSSCT00000029349	3.96558	59.1051	31.5354	14.9045	3.89768	1.51115e-06	0.000170447	up	ENSSSCG00000024677
ENSSSCT00000031108	1.19539	18.6223	9.90886	15.5785	3.96148	0.000790684	0.0222349	up	ENSSSCG00000025828	100623470	LOC100623470
ENSSSCT00000002571	3.30979	60.4322	31.871	18.2586	4.19051	0.000183949	0.00753799	up	ENSSSCG00000002309	100156934	PLEKHD1	pleckstrin homology and coiled-coil domain containing D1 [Source:HGNC Symbol;Acc:HGNC:20148]
ENSSSCT00000004525	0.608437	15.8511	8.22975	26.0521	4.70333	0.000597696	0.0181511	up	ENSSSCG00000004093	403124	IYD
ENSSSCT00000032855	0.608437	16.5765	8.59245	27.2444	4.76789	0.00100067	0.0261721	up	ENSSSCG00000001849	397520	ANPEP
ENSSSCT00000005517	0.368355	14.6013	7.48481	39.6391	5.30885	0.00222243	0.0449084	up	ENSSSCG00000005002	100621082	MDGA2	MAM domain containing glycosylphosphatidylinositol anchor 2
ENSSSCT00000029625	53.3074	2478.81	1266.06	46.5002	5.53917	1.35849e-140	3.03392e-136	up	ENSSSCG00000027046	100625207	USP9Y	ubiquitin specific peptidase 9
ENSSSCT00000013323	10.7612	526.692	268.726	48.9437	5.61305	3.86759e-41	1.7275e-37	up	ENSSSCG00000012179	100624329	ZFY	zinc finger X-chromosomal protein-like
ENSSSCT00000031202	3.27724	181.232	92.2547	55.3002	5.78921	1.4949e-27	2.56813e-24	up	ENSSSCG00000025253
ENSSSCT00000019555	1.55332	96.8103	49.1818	62.3248	5.96174	2.17838e-09	6.48665e-07	up	ENSSSCG00000027743	100524524	TMEM88	transmembrane protein 88
ENSSSCT00000030563	0.368355	26.3876	13.378	71.6363	6.16262	0.000169042	0.0071365	up	ENSSSCG00000028006
ENSSSCT00000034541	0.368355	40.2673	20.3178	109.317	6.77237	1.76715e-08	4.19848e-06	up	ENSSSCG00000011877	397441	CD86	CD86 molecule [Source:HGNC Symbol;Acc:HGNC:1705]
ENSSSCT00000031094	0.293476	35.8906	18.092	122.295	6.93422	6.31153e-06	0.000566086	up	ENSSSCG00000028121
ENSSSCT00000024980	0.629922	712.593	356.611	1131.24	10.1437	8.88219e-71	4.95915e-67	up	ENSSSCG00000029864	100625415	EIF1AX	eukaryotic translation initiation factor 1A
ENSSSCT00000028884	0.293476	4045.83	2023.06	13785.9	13.7509	2.03928e-138	2.27716e-134	up	ENSSSCG00000026430	100624590	DDX3Y	DEAD-box helicase 3
ENSSSCT00000034378	0	173.117	86.5585	inf	inf	1.04789e-30	2.34026e-27	up	ENSSSCG00000011183	100157931	ATP2C1	ATPase secretory pathway Ca2+ transporting 1 [Source:HGNC Symbol;Acc:HGNC:13211]
ENSSSCT00000035368	0	59.8963	29.9481	inf	inf	7.5775e-08	1.41024e-05	up	ENSSSCG00000008769	100520753	CD68	CD68 molecule [Source:HGNC Symbol;Acc:HGNC:1693]
ENSSSCT00000013322	0	3172.99	1586.5	inf	inf	2.59516e-116	1.93192e-112	up	ENSSSCG00000012178	100624149	EIF2S3Y	eukaryotic translation initiation factor 2 subunit 3
ENSSSCT00000010013	0	37.5906	18.7953	inf	inf	5.58119e-09	1.50174e-06	up	ENSSSCG00000009144	100519324	ETNPPL	ethanolamine-phosphate phospho-lyase [Source:HGNC Symbol;Acc:HGNC:14404]
ENSSSCT00000029243	0	71.0443	35.5222	inf	inf	4.19763e-15	3.74983e-12	up	ENSSSCG00000025437	100622579	HERPUD1	homocysteine inducible ER protein with ubiquitin like domain 1
ENSSSCT00000035735	0	27.2434	13.6217	inf	inf	7.69656e-06	0.00066623	up	ENSSSCG00000001470	445528	HLA-DMA	major histocompatibility complex
ENSSSCT00000026254	0	253.443	126.722	inf	inf	1.61546e-37	5.154e-34	up	ENSSSCG00000029075	100627133	LOC100627133	long-chain-fatty-acid--CoA ligase 5-like
ENSSSCT00000030526	0	24.3885	12.1942	inf	inf	1.19633e-05	0.000937465	up	ENSSSCG00000027014	100737841	LOC100737841	interferon-induced guanylate-binding protein 1-like
ENSSSCT00000026891	0	13.7513	6.87567	inf	inf	0.00187472	0.0398365	up	ENSSSCG00000029534	102158046	LOC102158046
ENSSSCT00000033469	0	25.07	12.535	inf	inf	8.66572e-05	0.00431028	up	ENSSSCG00000006580	100152729	S100A2	S100 calcium binding protein A2
ENSSSCT00000011612	0	33.5487	16.7743	inf	inf	0.000253502	0.00981191	up	ENSSSCG00000028909
ENSSSCT00000031092	0	98.4154	49.2077	inf	inf	5.06123e-19	7.06452e-16	up	ENSSSCG00000021559
ENSSSCT00000016196	133.273	0	66.6367	0	#NUM!	2.72329e-23	4.34423e-20	down	ENSSSCG00000014844	102166949	LOC102166949	E3 ubiquitin-protein ligase RNF169
ENSSSCT00000036373	688.796	0	344.398	0	#NUM!	1.29735e-33	3.2193e-30	down	ENSSSCG00000012481	100157741	TSPAN6	tetraspanin-6 [Source:RefSeq peptide;Acc:NP_001230990]
ENSSSCT00000019543	56.3372	0	28.1686	0	#NUM!	7.47113e-10	2.49034e-07	down	ENSSSCG00000017959
