# Supplementary material for: Differential regulation of mRNAs and lncRNAs related to lipid metabolism in two pig breeds
Source: Oncotarget. 2017 Sep 18;8(50):87539–53. doi: 10.18632/oncotarget.20978 (PMC5675652; doi:10.18632/oncotarget.20978)
Supplement: Supplementary file 3 [file oncotarget-08-87539-s003.xlsx]

## Sheet: Sheet1
transcript_id	baseMean_LY	baseMean_LW	baseMean	FoldChange	log2FoldChange	P value	padj	significance	gene_name
TCONS_00001103-[1]-[+]-[u]-[5514]-[4]-novel	3.62475	65.0226	34.3237	17.9385	4.16499	3.28486e-05	0.0020607	up	XLOC_000732
TCONS_00003828-[1]-[+]-[u]-[3102]-[2]-novel	100.018	41.0742	70.5458	0.410669	-1.28395	0.00240143	0.0472521	down	XLOC_002561
TCONS_00004129-[1]-[+]-[u]-[1123]-[4]-novel	21.669	0.686071	11.1776	0.0316613	-4.98113	0.000298129	0.0110234	down	XLOC_002779
TCONS_00005877-[1]-[+]-[u]-[5114]-[2]-novel	18.4671	65.3367	41.9019	3.53801	1.82294	0.00199682	0.0416387	up	XLOC_003891
TCONS_00009260-[1]-[-]-[u]-[6952]-[2]-novel	17.926	195.941	106.933	10.9305	3.45029	7.69035e-05	0.00398489	up	XLOC_006206
TCONS_00009565-[1]-[-]-[i]-[7039]-[2]-novel	401.479	850.823	626.151	2.11922	1.08354	0.000963887	0.0254751	up	XLOC_006406
TCONS_00011611-[10]-[+]-[u]-[3570]-[2]-novel	17.9992	61.8894	39.9443	3.43845	1.78176	0.00192541	0.0405661	up	XLOC_007718
TCONS_00015593-[11]-[+]-[u]-[1762]-[2]-novel	108.619	7.82725	58.2229	0.0720618	-3.79462	2.03227e-05	0.00139652	down	XLOC_010564
TCONS_00015594-[11]-[+]-[u]-[3264]-[2]-novel	45.7834	4.30217	25.0428	0.093968	-3.41169	1.46182e-05	0.00109186	down	XLOC_010564
TCONS_00016225-[11]-[+]-[u]-[4419]-[2]-novel	4.63345	41.6203	23.1269	8.98257	3.16713	6.18051e-05	0.00334669	up	XLOC_011082
TCONS_00016513-[11]-[-]-[u]-[6683]-[2]-novel	49.7375	7.26785	28.5027	0.146124	-2.77474	0.000142191	0.00625109	down	XLOC_011262
TCONS_00016546-[11]-[-]-[u]-[7753]-[2]-novel	45.6444	1.59137	23.6179	0.0348645	-4.8421	0.00177837	0.038511	down	XLOC_011279
TCONS_00020187-[12]-[-]-[u]-[8627]-[3]-novel	9.57646	58.4467	34.0116	6.10316	2.60956	0.00102629	0.0266205	up	XLOC_013639
TCONS_00020728-[12]-[-]-[u]-[2311]-[2]-novel	34.4497	7.50019	20.9749	0.217714	-2.19949	0.00251877	0.0488721	down	XLOC_013929
TCONS_00021483-[12]-[-]-[o]-[4382]-[3]-novel	961.941	2357.08	1659.51	2.45034	1.29298	1.05545e-05	0.000835863	up	XLOC_014373
TCONS_00021499-[12]-[-]-[i]-[564]-[2]-novel	6.19719	29.4284	17.8128	4.74866	2.24752	0.0024739	0.0482107	up	XLOC_014379
TCONS_00025141-[13]-[+]-[u]-[6374]-[2]-novel	148.179	40.2839	94.2313	0.271861	-1.87906	0.00156617	0.0353663	down	XLOC_016655
TCONS_00026517-[13]-[+]-[u]-[9815]-[3]-novel	4.50956	56.3025	30.4061	12.4851	3.64214	6.57412e-05	0.00352932	up	XLOC_017637
TCONS_00028620-[13]-[-]-[u]-[2955]-[3]-novel	58.0343	157.171	107.603	2.70825	1.43736	0.0010489	0.0270186	up	XLOC_019107
TCONS_00029185-[13]-[-]-[u]-[1436]-[3]-novel	7.9107	34.2017	21.0562	4.32348	2.11219	0.00124209	0.0305165	up	XLOC_019518
TCONS_00029193-[13]-[-]-[u]-[656]-[2]-novel	0.629922	15.1658	7.89784	24.0756	4.5895	0.00251468	0.048835	up	XLOC_019518
TCONS_00033439-[14]-[+]-[i]-[10509]-[2]-novel	137.897	314.584	226.24	2.2813	1.18985	0.000585501	0.0178634	up	XLOC_022274
TCONS_00038498-[15]-[+]-[u]-[2827]-[2]-novel	0.293476	31.6322	15.9629	107.785	6.75201	4.31198e-07	5.98134e-05	up	XLOC_025524
TCONS_00038501-[15]-[+]-[u]-[3095]-[3]-novel	23.6048	118.844	71.2244	5.03473	2.33192	6.37466e-05	0.00343877	up	XLOC_025548
TCONS_00040679-[15]-[+]-[u]-[3410]-[2]-novel	22.5767	111.027	66.8017	4.91775	2.298	1.32304e-05	0.00101028	up	XLOC_027009
TCONS_00040892-[15]-[+]-[u]-[13132]-[4]-novel	117.032	19.1796	68.106	0.163883	-2.60926	0.00153801	0.0349612	down	XLOC_027154
TCONS_00043545-[15]-[-]-[u]-[2773]-[2]-novel	1.95358	16.157	9.05529	8.27044	3.04796	0.00163504	0.0364424	up	XLOC_028962
TCONS_00044824-[16]-[+]-[u]-[1329]-[5]-novel	0	22.3287	11.1643	inf	inf	4.10023e-05	0.00243355	up	XLOC_029912
TCONS_00050696-[18]-[+]-[u]-[3407]-[5]-novel	19.9351	67.0387	43.4869	3.36285	1.74969	0.00225724	0.0452929	up	XLOC_033942
TCONS_00053198-[2]-[+]-[u]-[3233]-[3]-novel	0	114.511	57.2554	inf	inf	3.25643e-10	1.23264e-07	up	XLOC_035546
TCONS_00053211-[2]-[+]-[u]-[1638]-[2]-novel	53.2472	0	26.6236	0	#NUM!	0.000767256	0.0216353	down	XLOC_035546
TCONS_00055807-[2]-[+]-[u]-[3486]-[4]-novel	0	19.4723	9.73613	inf	inf	0.000166704	0.00709046	up	XLOC_037081
TCONS_00059258-[2]-[-]-[u]-[1464]-[2]-novel	52.0503	121.534	86.7923	2.33494	1.22338	0.000372682	0.0129241	up	XLOC_039132
TCONS_00059401-[2]-[-]-[u]-[12011]-[2]-novel	62.3501	135.828	99.089	2.17847	1.12332	0.00188248	0.0399255	up	XLOC_039240
TCONS_00064015-[3]-[+]-[i]-[1547]-[2]-novel	43.6219	122.458	83.0397	2.80725	1.48916	0.000315759	0.0114851	up	XLOC_042241
TCONS_00065195-[3]-[-]-[u]-[1363]-[2]-novel	14.1338	46.8606	30.4972	3.31551	1.72923	0.000449916	0.0147331	up	XLOC_042912
TCONS_00065706-[3]-[-]-[u]-[5427]-[4]-novel	9.29277	50.5495	29.9212	5.43966	2.44352	2.27488e-05	0.00153027	up	XLOC_043153
TCONS_00066523-[3]-[-]-[o]-[3414]-[6]-novel	0.73671	18.2363	9.48652	24.7538	4.62958	0.00178437	0.0385399	up	XLOC_043647
TCONS_00067004-[3]-[-]-[i]-[807]-[2]-novel	22.8974	65.1815	44.0394	2.84668	1.50928	0.000913841	0.0244082	up	XLOC_044044
TCONS_00067300-[3]-[-]-[u]-[2807]-[2]-novel	20.741	103.991	62.3662	5.01381	2.32591	6.89569e-05	0.00368425	up	XLOC_044230
TCONS_00070252-[4]-[+]-[o]-[3685]-[2]-novel	36.575	2.13396	19.3545	0.0583449	-4.09925	0.000151827	0.00657123	down	XLOC_046142
TCONS_00073398-[4]-[-]-[u]-[1809]-[2]-novel	30.5586	1.29932	15.9289	0.0425191	-4.55575	3.91657e-06	0.000375403	down	XLOC_048197
TCONS_00073815-[5]-[+]-[u]-[1357]-[2]-novel	1.03019	19.9661	10.4981	19.3811	4.27658	0.00171503	0.0376246	up	XLOC_048441
TCONS_00074910-[5]-[+]-[u]-[3526]-[2]-novel	0	51.4905	25.7452	inf	inf	5.54054e-08	1.0667e-05	up	XLOC_049196
TCONS_00081335-[6]-[+]-[o]-[1377]-[3]-novel	790.881	7511.14	4151.01	9.49718	3.2475	2.32332e-35	6.48583e-32	up	XLOC_053194
TCONS_00082284-[6]-[+]-[u]-[3090]-[2]-novel	1.48886	24.8633	13.1761	16.6995	4.06174	0.000282966	0.0105677	up	XLOC_053859
TCONS_00082934-[6]-[-]-[u]-[6107]-[2]-novel	81.4822	3.18274	42.3324	0.0390606	-4.67814	0.000317751	0.01152	down	XLOC_054254
TCONS_00094278-[8]-[+]-[u]-[3065]-[2]-novel	5.37454	36.9897	21.1821	6.88238	2.78291	0.000235077	0.00924293	up	XLOC_061321
TCONS_00095652-[8]-[-]-[u]-[894]-[2]-novel	21.4427	70.1026	45.7727	3.2693	1.70898	0.00126269	0.0309823	up	XLOC_062285
TCONS_00099418-[9]-[+]-[u]-[4080]-[3]-novel	55.2769	0.367797	27.8224	0.00665372	-7.23162	2.02002e-06	0.000220064	down	XLOC_064871
TCONS_00100261-[9]-[+]-[u]-[979]-[5]-novel	1.8787	17.9355	9.9071	9.54674	3.25501	0.00164828	0.0366195	up	XLOC_065384
TCONS_00106515-[GL892833.1]-[-]-[u]-[1397]-[2]-novel	2.98377	27.2819	15.1328	9.14345	3.19274	0.00076401	0.0216256	up	XLOC_069805
TCONS_00110588-[GL894402.2]-[+]-[u]-[725]-[2]-novel	467.892	1069.97	768.931	2.28679	1.19332	0.0022197	0.0449027	up	XLOC_073256
TCONS_00117291-[JH118775.1]-[+]-[u]-[1635]-[2]-novel	0.608437	41.5373	21.0729	68.2689	6.09316	2.42e-09	7.11129e-07	up	XLOC_078946
