# Supplementary material for: Differential regulation of mRNAs and lncRNAs related to lipid metabolism in two pig breeds
Source: Oncotarget. 2017 Sep 18;8(50):87539–53. doi: 10.18632/oncotarget.20978 (PMC5675652; doi:10.18632/oncotarget.20978)
Supplement: Supplementary file 4 [file oncotarget-08-87539-s004.xlsx]

## Sheet: Biological Process
GOID	GOTerm	Ontology Source	P_value	Q_value (P_value Corrected with Benjamini-Hochberg)	% Associated Genes	Nr. Genes	Associated Genes Found
GO:1901700	response to oxygen-containing compound	GO_BiologicalProcess-Custom_07.02.2017_16h55	4.2e-07	0.00012	4.85893	31	[ACVR1C, CD86, CDK16, CRY1, CXCL10, CXCL2, CYP7A1, DUOX2, EGR1, EHMT2, F2R, GLUL, HMGB2, HSPH1, HYAL1, KLF4, LEP, LOC100157318, NOR-1, OGT, P2RY11, PER1, PLSCR4, RRAGD, SIDT2, SLC11A1, SLC27A1, SLIT3, SOD2, TRIB3, UCP3]
GO:0045444	fat cell differentiation	GO_BiologicalProcess-Custom_07.02.2017_16h55	9.4e-05	0.0031	7.87402	10	[ADRB1, EGR2, GDF10, KLF4, LEP, NOR-1, PEX11A, SMAD6, SOD2, TRIB3]
GO:0019216	regulation of lipid metabolic process	GO_BiologicalProcess-Custom_07.02.2017_16h55	4.4e-05	0.0033	7.22892	12	[ABHD5, CYP7A1, EGR1, HSD17B13, LEP, LOC100157318, NOR-1, NR1D2, PIK3IP1, PIK3R6, SLC27A1, TRIB3]
GO:2000145	regulation of cell motility	GO_BiologicalProcess-Custom_07.02.2017_16h55	0.00011	0.0033	4.60829	20	[ACVR1C, ADAM8, CCSAP, CXCL10, CXCL2, F2R, HYAL1, KLF4, LGALS3, LOC100157318, LOC100622075, PADI2, PECAM1, PLA2G7, PRR5L, PTPRU, SDC4, SLAMF1, TBX5, VEGFA]
GO:0033993	response to lipid	GO_BiologicalProcess-Custom_07.02.2017_16h55	0.00024	0.0052	4.60358	18	[CD86, CRY1, CXCL10, CXCL2, CYP7A1, DNAJA1, F2R, FKBP4, HMGB2, KLF4, NOR-1, NR1D2, PADI2, PER1, PLSCR4, RXRG, SLC11A1, SLIT3]
GO:0006631	fatty acid metabolic process	GO_BiologicalProcess-Custom_07.02.2017_16h55	0.0013	0.01	5.26316	11	[ABHD5, AKR1C4, LEP, LIPE, LPIN1, NOR-1, SCD, SLC27A1, SLC27A6, TRIB3, UCP3]
GO:0048545	response to steroid hormone	GO_BiologicalProcess-Custom_07.02.2017_16h55	0.0011	0.01	5.78035	10	[CRY1, DNAJA1, FKBP4, HMGB2, NOR-1, NR1D2, PADI2, PER1, RXRG, SLIT3]
GO:0048017	inositol lipid-mediated signaling	GO_BiologicalProcess-Custom_07.02.2017_16h55	0.0013	0.01	7.6087	7	[F2R, LEP, OGT, PIK3IP1, PIK3R6, PRR5L, UNC5B]
GO:0042160	lipoprotein modification	GO_BiologicalProcess-Custom_07.02.2017_16h55	0.0018	0.012	50	2	[LOC100157318, PLA2G7]
GO:0042161	lipoprotein oxidation	GO_BiologicalProcess-Custom_07.02.2017_16h55	0.0018	0.012	50	2	[LOC100157318, PLA2G7]
GO:0046890	regulation of lipid biosynthetic process	GO_BiologicalProcess-Custom_07.02.2017_16h55	0.0016	0.012	8.4507	6	[CYP7A1, EGR1, HSD17B13, LEP, SLC27A1, TRIB3]
GO:2000323	negative regulation of glucocorticoid receptor signaling pathway	GO_BiologicalProcess-Custom_07.02.2017_16h55	0.0018	0.012	50	2	[CRY1, PER1]
GO:0043401	steroid hormone mediated signaling pathway	GO_BiologicalProcess-Custom_07.02.2017_16h55	0.0022	0.013	6.20155	8	[CRY1, DNAJA1, FKBP4, NOR-1, NR1D2, PADI2, PER1, RXRG]
GO:0030073	insulin secretion	GO_BiologicalProcess-Custom_07.02.2017_16h55	0.0039	0.015	7.14286	6	[ACVR1C, CDK16, LEP, NNAT, PCLO, SIDT2]
GO:1903726	negative regulation of phospholipid metabolic process	GO_BiologicalProcess-Custom_07.02.2017_16h55	0.003	0.016	40	2	[PIK3IP1, SLC27A1]
GO:0032868	response to insulin	GO_BiologicalProcess-Custom_07.02.2017_16h55	0.0046	0.016	6.08696	7	[ACVR1C, CRY1, EGR1, LEP, OGT, SLC27A1, TRIB3]
GO:0043405	regulation of MAP kinase activity	GO_BiologicalProcess-Custom_07.02.2017_16h55	0.0035	0.016	5.29412	9	[ADAM8, DNAJA1, DUSP1, F2R, KIT, MAP3K6, PIK3R6, TRIB3, UCHL1]
GO:0071396	cellular response to lipid	GO_BiologicalProcess-Custom_07.02.2017_16h55	0.0048	0.016	4.27046	12	[CD86, CRY1, CXCL10, CYP7A1, DNAJA1, FKBP4, NOR-1, NR1D2, PADI2, PER1, PLSCR4, RXRG]
GO:2000322	regulation of glucocorticoid receptor signaling pathway	GO_BiologicalProcess-Custom_07.02.2017_16h55	0.003	0.016	40	2	[CRY1, PER1]
GO:0045833	negative regulation of lipid metabolic process	GO_BiologicalProcess-Custom_07.02.2017_16h55	0.005	0.017	10.2564	4	[LOC100157318, PIK3IP1, SLC27A1, TRIB3]
GO:0050873	brown fat cell differentiation	GO_BiologicalProcess-Custom_07.02.2017_16h55	0.0059	0.019	14.2857	3	[ADRB1, LEP, PEX11A]
GO:0050796	regulation of insulin secretion	GO_BiologicalProcess-Custom_07.02.2017_16h55	0.0065	0.02	7.57576	5	[ACVR1C, CDK16, LEP, NNAT, SIDT2]
GO:0001676	long-chain fatty acid metabolic process	GO_BiologicalProcess-Custom_07.02.2017_16h55	0.009	0.023	8.69565	4	[LIPE, SCD, SLC27A1, SLC27A6]
GO:0019915	lipid storage	GO_BiologicalProcess-Custom_07.02.2017_16h55	0.01	0.025	8.33333	4	[ABHD5, ACVR1C, CRY1, MSR1]
GO:1900744	regulation of p38MAPK cascade	GO_BiologicalProcess-Custom_07.02.2017_16h55	0.013	0.028	20	2	[HSPH1, LEP]
GO:0044321	response to leptin	GO_BiologicalProcess-Custom_07.02.2017_16h55	0.015	0.032	18.1818	2	[LEP, NOR-1]
GO:0044320	cellular response to leptin stimulus	GO_BiologicalProcess-Custom_07.02.2017_16h55	0.015	0.032	18.1818	2	[LEP, NOR-1]
GO:0050810	regulation of steroid biosynthetic process	GO_BiologicalProcess-Custom_07.02.2017_16h55	0.017	0.033	9.67742	3	[CYP7A1, EGR1, LEP]
GO:0038066	p38MAPK cascade	GO_BiologicalProcess-Custom_07.02.2017_16h55	0.021	0.039	15.3846	2	[HSPH1, LEP]
GO:0019433	triglyceride catabolic process	GO_BiologicalProcess-Custom_07.02.2017_16h55	0.025	0.044	14.2857	2	[ABHD5, LIPE]
GO:0033673	negative regulation of kinase activity	GO_BiologicalProcess-Custom_07.02.2017_16h55	0.03	0.049	4.19162	7	[CHORDC1, DNAJA1, DUSP1, PIK3IP1, TRIB3, UBASH3B, UCHL1]
GO:1903725	regulation of phospholipid metabolic process	GO_BiologicalProcess-Custom_07.02.2017_16h55	0.032	0.05	7.69231	3	[PIK3IP1, PIK3R6, SLC27A1]
GO:0034440	lipid oxidation	GO_BiologicalProcess-Custom_07.02.2017_16h55	0.035	0.053	5.7971	4	[LEP, LOC100157318, NOR-1, PLA2G7]
GO:0046461	neutral lipid catabolic process	GO_BiologicalProcess-Custom_07.02.2017_16h55	0.044	0.063	10.5263	2	[ABHD5, LIPE]
GO:0046464	acylglycerol catabolic process	GO_BiologicalProcess-Custom_07.02.2017_16h55	0.044	0.063	10.5263	2	[ABHD5, LIPE]
GO:0043407	negative regulation of MAP kinase activity	GO_BiologicalProcess-Custom_07.02.2017_16h55	0.046	0.065	6.66667	3	[DNAJA1, DUSP1, UCHL1]
GO:0046503	glycerolipid catabolic process	GO_BiologicalProcess-Custom_07.02.2017_16h55	0.063	0.081	8.69565	2	[ABHD5, LIPE]
GO:0006639	acylglycerol metabolic process	GO_BiologicalProcess-Custom_07.02.2017_16h55	0.066	0.084	5.76923	3	[ABHD5, LIPE, LPIN1]
GO:0010883	regulation of lipid storage	GO_BiologicalProcess-Custom_07.02.2017_16h55	0.068	0.086	8.33333	2	[ABHD5, MSR1]
GO:0006638	neutral lipid metabolic process	GO_BiologicalProcess-Custom_07.02.2017_16h55	0.069	0.086	5.66038	3	[ABHD5, LIPE, LPIN1]
GO:0000186	activation of MAPKK activity	GO_BiologicalProcess-Custom_07.02.2017_16h55	0.068	0.086	8.33333	2	[F2R, MAP3K6]
GO:0032873	negative regulation of stress-activated MAPK cascade	GO_BiologicalProcess-Custom_07.02.2017_16h55	0.078	0.095	7.69231	2	[DNAJA1, HSPH1]
GO:0043409	negative regulation of MAPK cascade	GO_BiologicalProcess-Custom_07.02.2017_16h55	0.08	0.097	4.3956	4	[DNAJA1, DUSP1, HSPH1, UCHL1]
GO:0051055	negative regulation of lipid biosynthetic process	GO_BiologicalProcess-Custom_07.02.2017_16h55	0.083	0.099	7.40741	2	[SLC27A1, TRIB3]
GO:0006636	unsaturated fatty acid biosynthetic process	GO_BiologicalProcess-Custom_07.02.2017_16h55	0.1	0.11	6.45161	2	[AKR1C4, SCD]
GO:0000187	activation of MAPK activity	GO_BiologicalProcess-Custom_07.02.2017_16h55	0.099	0.11	4.83871	3	[ADAM8, F2R, KIT]
GO:0016125	sterol metabolic process	GO_BiologicalProcess-Custom_07.02.2017_16h55	0.099	0.11	4.83871	3	[CYP7A1, LEP, LIPE]
GO:0043550	regulation of lipid kinase activity	GO_BiologicalProcess-Custom_07.02.2017_16h55	0.12	0.13	5.71429	2	[PIK3IP1, PIK3R6]
GO:0045598	regulation of fat cell differentiation	GO_BiologicalProcess-Custom_07.02.2017_16h55	0.12	0.13	4.34783	3	[LEP, SOD2, TRIB3]
GO:0045834	positive regulation of lipid metabolic process	GO_BiologicalProcess-Custom_07.02.2017_16h55	0.13	0.14	4.22535	3	[ABHD5, HSD17B13, NOR-1]
GO:0019217	regulation of fatty acid metabolic process	GO_BiologicalProcess-Custom_07.02.2017_16h55	0.13	0.14	5.55556	2	[NOR-1, TRIB3]
GO:0006694	steroid biosynthetic process	GO_BiologicalProcess-Custom_07.02.2017_16h55	0.15	0.15	4	3	[CYP7A1, EGR1, LEP]
GO:0030301	cholesterol transport	GO_BiologicalProcess-Custom_07.02.2017_16h55	0.22	0.22	4	2	[LEP, MSR1]
GO:0035914	skeletal muscle cell differentiation	GO_BiologicalProcess-Custom_07.02.2017_16h55	0.0024	0.014	12.5	4	[EGR1, EGR2, NR1D2, SIX4]
GO:0014706	striated muscle tissue development	GO_BiologicalProcess-Custom_07.02.2017_16h55	0.004	0.016	4.85437	10	[EGR1, EGR2, IFRD1, KEL, MESP1, NR1D2, SIX4, SMAD7, TBX3, TBX5]
GO:0060537	muscle tissue development	GO_BiologicalProcess-Custom_07.02.2017_16h55	0.0054	0.018	4.65116	10	[EGR1, EGR2, IFRD1, KEL, MESP1, NR1D2, SIX4, SMAD7, TBX3, TBX5]
GO:0045926	negative regulation of growth	GO_BiologicalProcess-Custom_07.02.2017_16h55	0.0058	0.019	5.29801	8	[ADRB1, HYAL1, IFRD1, MT-2B, MT1A, SLIT3, SQSTM1, TBX5]
GO:0071383	cellular response to steroid hormone stimulus	GO_BiologicalProcess-Custom_07.02.2017_16h55	0.0058	0.019	5.29801	8	[CRY1, DNAJA1, FKBP4, NOR-1, NR1D2, PADI2, PER1, RXRG]
GO:0007519	skeletal muscle tissue development	GO_BiologicalProcess-Custom_07.02.2017_16h55	0.02	0.038	5.68182	5	[EGR1, EGR2, KEL, NR1D2, SIX4]
GO:0006641	triglyceride metabolic process	GO_BiologicalProcess-Custom_07.02.2017_16h55	0.036	0.055	7.31707	3	[ABHD5, LIPE, LPIN1]
GO:0015908	fatty acid transport	GO_BiologicalProcess-Custom_07.02.2017_16h55	0.06	0.078	6	3	[LEP, SLC27A1, SLC27A6]
GO:0009062	fatty acid catabolic process	GO_BiologicalProcess-Custom_07.02.2017_16h55	0.096	0.11	4.91803	3	[LEP, LIPE, LPIN1]
GO:0097006	regulation of plasma lipoprotein particle levels	GO_BiologicalProcess-Custom_07.02.2017_16h55	0.11	0.12	6.25	2	[MSR1, PLA2G7]
GO:0045599	negative regulation of fat cell differentiation	GO_BiologicalProcess-Custom_07.02.2017_16h55	0.11	0.12	6.06061	2	[SOD2, TRIB3]
GO:0030514	negative regulation of BMP signaling pathway	GO_BiologicalProcess-Custom_07.02.2017_16h55	0.12	0.13	5.88235	2	[SMAD6, SMAD7]
GO:0042330	taxis	GO_BiologicalProcess-Custom_07.02.2017_16h55	2.6e-05	0.0027	5.27778	19	[ADAM8, CCRL1, CSF3R, CXCL10, CXCL2, CYCLT1, EGR2, HMGB2, KIT, LGALS3, LOC102158418, NOR-1, PADI2, PLA2G7, ROBO1, SLAMF1, SLIT3, UNC5B, VEGFA]
GO:0034616	response to laminar fluid shear stress	GO_BiologicalProcess-Custom_07.02.2017_16h55	5.5e-05	0.0027	60	3	[KLF4, SMAD6, SMAD7]
GO:0030595	leukocyte chemotaxis	GO_BiologicalProcess-Custom_07.02.2017_16h55	5e-05	0.003	8.47458	10	[ADAM8, CSF3R, CXCL10, CXCL2, KIT, LGALS3, PADI2, PLA2G7, SLAMF1, VEGFA]
GO:0097529	myeloid leukocyte migration	GO_BiologicalProcess-Custom_07.02.2017_16h55	8.1e-05	0.003	8.91089	9	[ADAM8, CSF3R, CXCL10, CXCL2, KIT, LGALS3, PLA2G7, SLAMF1, VEGFA]
GO:0002685	regulation of leukocyte migration	GO_BiologicalProcess-Custom_07.02.2017_16h55	7.5e-05	0.0032	9	9	[ADAM8, CXCL10, CXCL2, LGALS3, LOC100157318, PADI2, PLA2G7, SLAMF1, VEGFA]
GO:0006935	chemotaxis	GO_BiologicalProcess-Custom_07.02.2017_16h55	2.5e-05	0.0039	5.29248	19	[ADAM8, CCRL1, CSF3R, CXCL10, CXCL2, CYCLT1, EGR2, HMGB2, KIT, LGALS3, LOC102158418, NOR-1, PADI2, PLA2G7, ROBO1, SLAMF1, SLIT3, UNC5B, VEGFA]
GO:0002687	positive regulation of leukocyte migration	GO_BiologicalProcess-Custom_07.02.2017_16h55	0.00015	0.0042	10.7692	7	[ADAM8, CXCL10, CXCL2, LGALS3, PLA2G7, SLAMF1, VEGFA]
GO:0030334	regulation of cell migration	GO_BiologicalProcess-Custom_07.02.2017_16h55	0.0002	0.005	4.53461	19	[ACVR1C, ADAM8, CXCL10, CXCL2, F2R, HYAL1, KLF4, LGALS3, LOC100157318, LOC100622075, PADI2, PECAM1, PLA2G7, PRR5L, PTPRU, SDC4, SLAMF1, TBX5, VEGFA]
GO:0043069	negative regulation of programmed cell death	GO_BiologicalProcess-Custom_07.02.2017_16h55	0.00024	0.0056	4.33839	20	[ADAM8, BID, DNAJA1, F2R, FAIM, FAM134B, HMGB2, HSPH1, IER3, KIT, KLF4, LGALS3, MICAL1, NOR-1, PIM2, RFFL, SIX4, SMAD6, TBX3, UNC5B]
GO:0040012	regulation of locomotion	GO_BiologicalProcess-Custom_07.02.2017_16h55	0.00034	0.0057	4.22833	20	[ACVR1C, ADAM8, CCSAP, CXCL10, CXCL2, F2R, HYAL1, KLF4, LGALS3, LOC100157318, LOC100622075, PADI2, PECAM1, PLA2G7, PRR5L, PTPRU, SDC4, SLAMF1, TBX5, VEGFA]
GO:0034284	response to monosaccharide	GO_BiologicalProcess-Custom_07.02.2017_16h55	0.00039	0.0058	11.1111	6	[ACVR1C, CDK16, CYP7A1, EGR1, GLUL, SIDT2]
GO:0009746	response to hexose	GO_BiologicalProcess-Custom_07.02.2017_16h55	0.00039	0.0058	11.1111	6	[ACVR1C, CDK16, CYP7A1, EGR1, GLUL, SIDT2]
GO:0009749	response to glucose	GO_BiologicalProcess-Custom_07.02.2017_16h55	0.00039	0.0058	11.1111	6	[ACVR1C, CDK16, CYP7A1, EGR1, GLUL, SIDT2]
GO:0051046	regulation of secretion	GO_BiologicalProcess-Custom_07.02.2017_16h55	0.00034	0.006	4.63215	17	[ACVR1C, CDK16, CRY1, DNAJC1, F2R, LEP, NNAT, PCLO, PPID, PRAM1, PTGER3, RAB9A, SDC4, SIDT2, SLAMF1, SYT15, TLR8]
GO:1903530	regulation of secretion by cell	GO_BiologicalProcess-Custom_07.02.2017_16h55	0.00038	0.0061	4.74777	16	[ACVR1C, CDK16, CRY1, DNAJC1, F2R, LEP, NNAT, PCLO, PPID, PRAM1, RAB9A, SDC4, SIDT2, SLAMF1, SYT15, TLR8]
GO:0051270	regulation of cellular component movement	GO_BiologicalProcess-Custom_07.02.2017_16h55	0.00032	0.0061	4.24628	20	[ACVR1C, ADAM8, CCSAP, CXCL10, CXCL2, F2R, HYAL1, KLF4, LGALS3, LOC100157318, LOC100622075, PADI2, PECAM1, PLA2G7, PRR5L, PTPRU, SDC4, SLAMF1, TBX5, VEGFA]
GO:0006867	asparagine transport	GO_BiologicalProcess-Custom_07.02.2017_16h55	0.00031	0.0064	100	2	[SLC38A1, SLC38A3]
GO:0006868	glutamine transport	GO_BiologicalProcess-Custom_07.02.2017_16h55	0.00031	0.0064	100	2	[SLC38A1, SLC38A3]
GO:0015817	histidine transport	GO_BiologicalProcess-Custom_07.02.2017_16h55	0.00031	0.0064	100	2	[SLC38A1, SLC38A3]
GO:1902024	L-histidine transport	GO_BiologicalProcess-Custom_07.02.2017_16h55	0.00031	0.0064	100	2	[SLC38A1, SLC38A3]
GO:0089709	L-histidine transmembrane transport	GO_BiologicalProcess-Custom_07.02.2017_16h55	0.00031	0.0064	100	2	[SLC38A1, SLC38A3]
GO:0050900	leukocyte migration	GO_BiologicalProcess-Custom_07.02.2017_16h55	0.00048	0.0066	5.97826	11	[ADAM8, CSF3R, CXCL10, CXCL2, KIT, LGALS3, LOC100157318, PADI2, PLA2G7, SLAMF1, VEGFA]
GO:0009743	response to carbohydrate	GO_BiologicalProcess-Custom_07.02.2017_16h55	0.00057	0.0069	10.3448	6	[ACVR1C, CDK16, CYP7A1, EGR1, GLUL, SIDT2]
GO:0032940	secretion by cell	GO_BiologicalProcess-Custom_07.02.2017_16h55	0.00048	0.0069	4.11523	20	[ACVR1C, CDK16, CRY1, DNAJC1, F2R, KIT, LEP, NNAT, NOR-1, PCLO, PPID, PRAM1, RAB9A, SDC4, SIDT2, SLAMF1, SYN2, SYT15, TBX3, TLR8]
GO:0048678	response to axon injury	GO_BiologicalProcess-Custom_07.02.2017_16h55	0.00057	0.0071	18.1818	4	[KLF4, LOC100157318, LOC100622075, SOD2]
GO:0043066	negative regulation of apoptotic process	GO_BiologicalProcess-Custom_07.02.2017_16h55	0.00056	0.0073	4.17582	19	[ADAM8, BID, DNAJA1, F2R, FAIM, FAM134B, HMGB2, HSPH1, IER3, KLF4, LGALS3, MICAL1, NOR-1, PIM2, RFFL, SIX4, SMAD6, TBX3, UNC5B]
GO:0060326	cell chemotaxis	GO_BiologicalProcess-Custom_07.02.2017_16h55	0.00064	0.0075	6.21118	10	[ADAM8, CSF3R, CXCL10, CXCL2, KIT, LGALS3, PADI2, PLA2G7, SLAMF1, VEGFA]
GO:0060548	negative regulation of cell death	GO_BiologicalProcess-Custom_07.02.2017_16h55	0.00067	0.0075	4.00802	20	[ADAM8, BID, DNAJA1, F2R, FAIM, FAM134B, HMGB2, HSPH1, IER3, KIT, KLF4, LGALS3, MICAL1, NOR-1, PIM2, RFFL, SIX4, SMAD6, TBX3, UNC5B]
GO:0009725	response to hormone	GO_BiologicalProcess-Custom_07.02.2017_16h55	0.00076	0.0081	4.31472	17	[ACVR1C, CRY1, DNAJA1, EGR1, FKBP4, HMGB2, KIT, LEP, NOR-1, NR1D2, OGT, PADI2, PER1, RXRG, SLC27A1, SLIT3, TRIB3]
GO:0052428	modification by host of symbiont molecular function	GO_BiologicalProcess-Custom_07.02.2017_16h55	0.00094	0.0095	66.6667	2	[PTX3, RAB9A]
GO:0052405	negative regulation by host of symbiont molecular function	GO_BiologicalProcess-Custom_07.02.2017_16h55	0.00094	0.0095	66.6667	2	[PTX3, RAB9A]
GO:0014065	phosphatidylinositol 3-kinase signaling	GO_BiologicalProcess-Custom_07.02.2017_16h55	0.0011	0.0096	9.09091	6	[F2R, LEP, PIK3IP1, PIK3R6, PRR5L, UNC5B]
GO:0060761	negative regulation of response to cytokine stimulus	GO_BiologicalProcess-Custom_07.02.2017_16h55	0.00094	0.0098	16	4	[KLF4, PADI2, RFFL, SLIT3]
GO:0048015	phosphatidylinositol-mediated signaling	GO_BiologicalProcess-Custom_07.02.2017_16h55	0.0011	0.0098	7.77778	7	[F2R, LEP, OGT, PIK3IP1, PIK3R6, PRR5L, UNC5B]
GO:0071675	regulation of mononuclear cell migration	GO_BiologicalProcess-Custom_07.02.2017_16h55	0.00094	0.0098	16	4	[CXCL10, LGALS3, PLA2G7, SLAMF1]
GO:0010817	regulation of hormone levels	GO_BiologicalProcess-Custom_07.02.2017_16h55	0.001	0.0099	5.15021	12	[ACVR1C, CDK16, CRY1, DUOX2, EGR1, IYD, LEP, NNAT, PCLO, RDH12, SIDT2, TBX3]
GO:0006954	inflammatory response	GO_BiologicalProcess-Custom_07.02.2017_16h55	0.001	0.01	4.31267	16	[ADAM8, CXCL10, CXCL2, CYCLT1, F2R, GP91-PHOX, HMGB2, HYAL1, KIT, LEP, LOC100157318, NR1D2, PTGER3, RELA, SLAMF1, TLR8]
GO:0098754	detoxification	GO_BiologicalProcess-Custom_07.02.2017_16h55	0.0013	0.01	8.82353	6	[DUOX2, GSTO1, GSTZ1, IYD, PXDN, SOD2]
GO:1990748	cellular detoxification	GO_BiologicalProcess-Custom_07.02.2017_16h55	0.0013	0.01	8.82353	6	[DUOX2, GSTO1, GSTZ1, IYD, PXDN, SOD2]
GO:0098869	cellular oxidant detoxification	GO_BiologicalProcess-Custom_07.02.2017_16h55	0.0013	0.01	8.82353	6	[DUOX2, GSTO1, GSTZ1, IYD, PXDN, SOD2]
GO:0002688	regulation of leukocyte chemotaxis	GO_BiologicalProcess-Custom_07.02.2017_16h55	0.0013	0.01	8.82353	6	[CXCL10, CXCL2, PADI2, PLA2G7, SLAMF1, VEGFA]
GO:0042886	amide transport	GO_BiologicalProcess-Custom_07.02.2017_16h55	0.0011	0.01	6.25	9	[ACVR1C, CDK16, LEP, NNAT, PCLO, SIDT2, SLC38A1, SLC38A3, SLC5A6]
GO:0014066	regulation of phosphatidylinositol 3-kinase signaling	GO_BiologicalProcess-Custom_07.02.2017_16h55	0.0014	0.011	10.6383	5	[F2R, LEP, PIK3IP1, PRR5L, UNC5B]
GO:1903748	negative regulation of establishment of protein localization to mitochondrion	GO_BiologicalProcess-Custom_07.02.2017_16h55	0.0018	0.012	50	2	[DNAJA1, HSPH1]
GO:0051348	negative regulation of transferase activity	GO_BiologicalProcess-Custom_07.02.2017_16h55	0.0017	0.012	5.43478	10	[CHORDC1, DNAJA1, DUSP1, EIF4A2, PIK3IP1, SMAD7, TEN1, TRIB3, UBASH3B, UCHL1]
GO:0022407	regulation of cell-cell adhesion	GO_BiologicalProcess-Custom_07.02.2017_16h55	0.0018	0.012	5.06912	11	[ADAM8, CD86, KLF4, LEP, LGALS3, NOR-1, PIK3R6, SDC4, SLAMF1, SMAD7, UBASH3B]
GO:0044359	modulation of molecular function in other organism	GO_BiologicalProcess-Custom_07.02.2017_16h55	0.0018	0.012	50	2	[PTX3, RAB9A]
GO:0044362	negative regulation of molecular function in other organism	GO_BiologicalProcess-Custom_07.02.2017_16h55	0.0018	0.012	50	2	[PTX3, RAB9A]
GO:0052205	modulation of molecular function in other organism involved in symbiotic interaction	GO_BiologicalProcess-Custom_07.02.2017_16h55	0.0018	0.012	50	2	[PTX3, RAB9A]
GO:0052204	negative regulation of molecular function in other organism involved in symbiotic interaction	GO_BiologicalProcess-Custom_07.02.2017_16h55	0.0018	0.012	50	2	[PTX3, RAB9A]
GO:0032762	mast cell cytokine production	GO_BiologicalProcess-Custom_07.02.2017_16h55	0.0018	0.012	50	2	[KIT, NOR-1]
GO:0007262	STAT protein import into nucleus	GO_BiologicalProcess-Custom_07.02.2017_16h55	0.0018	0.012	50	2	[F2R, LEP]
GO:1904407	positive regulation of nitric oxide metabolic process	GO_BiologicalProcess-Custom_07.02.2017_16h55	0.0017	0.012	21.4286	3	[KLF4, PTX3, SOD2]
GO:0045429	positive regulation of nitric oxide biosynthetic process	GO_BiologicalProcess-Custom_07.02.2017_16h55	0.0017	0.012	21.4286	3	[KLF4, PTX3, SOD2]
GO:0003163	sinoatrial node development	GO_BiologicalProcess-Custom_07.02.2017_16h55	0.0018	0.012	50	2	[MESP1, TBX3]
GO:0060921	sinoatrial node cell differentiation	GO_BiologicalProcess-Custom_07.02.2017_16h55	0.0018	0.012	50	2	[MESP1, TBX3]
GO:2000401	regulation of lymphocyte migration	GO_BiologicalProcess-Custom_07.02.2017_16h55	0.0016	0.012	13.7931	4	[ADAM8, CXCL10, LOC100157318, PADI2]
GO:0035385	Roundabout signaling pathway	GO_BiologicalProcess-Custom_07.02.2017_16h55	0.0022	0.013	20	3	[LOC102158418, ROBO1, SLIT3]
GO:0003161	cardiac conduction system development	GO_BiologicalProcess-Custom_07.02.2017_16h55	0.0022	0.013	20	3	[MESP1, TBX3, TBX5]
GO:0071677	positive regulation of mononuclear cell migration	GO_BiologicalProcess-Custom_07.02.2017_16h55	0.0022	0.013	20	3	[CXCL10, LGALS3, PLA2G7]
GO:0050708	regulation of protein secretion	GO_BiologicalProcess-Custom_07.02.2017_16h55	0.0021	0.013	5.29101	10	[ACVR1C, CDK16, DNAJC1, F2R, LEP, NNAT, PPID, SIDT2, SLAMF1, TLR8]
GO:0032787	monocarboxylic acid metabolic process	GO_BiologicalProcess-Custom_07.02.2017_16h55	0.0026	0.014	4.22961	14	[ABHD5, AKR1C4, CYP7A1, HK3, LEP, LIPE, LPIN1, NOR-1, OGT, SCD, SLC27A1, SLC27A6, TRIB3, UCP3]
GO:0032922	circadian regulation of gene expression	GO_BiologicalProcess-Custom_07.02.2017_16h55	0.0027	0.014	12.1212	4	[CRY1, OGT, PER1, PER3]
GO:0001678	cellular glucose homeostasis	GO_BiologicalProcess-Custom_07.02.2017_16h55	0.0027	0.014	9.25926	5	[CDK16, CYP7A1, HK3, OGT, SIDT2]
GO:0002690	positive regulation of leukocyte chemotaxis	GO_BiologicalProcess-Custom_07.02.2017_16h55	0.0025	0.014	9.43396	5	[CXCL10, CXCL2, PLA2G7, SLAMF1, VEGFA]
GO:0009755	hormone-mediated signaling pathway	GO_BiologicalProcess-Custom_07.02.2017_16h55	0.0023	0.014	5.625	9	[CRY1, DNAJA1, FKBP4, NOR-1, NR1D2, PADI2, PER1, RXRG, SLC27A1]
GO:0034405	response to fluid shear stress	GO_BiologicalProcess-Custom_07.02.2017_16h55	0.0026	0.014	18.75	3	[KLF4, SMAD6, SMAD7]
GO:0042110	T cell activation	GO_BiologicalProcess-Custom_07.02.2017_16h55	0.0028	0.014	4.56274	12	[ADAM8, CD151, CD48, CD86, EGR1, KIT, LCP1, LEP, LGALS3, PIK3R6, SDC4, SLAMF1]
GO:0051235	maintenance of location	GO_BiologicalProcess-Custom_07.02.2017_16h55	0.0036	0.015	4.92611	10	[ABHD5, ACVR1C, CRY1, CXCL10, F2R, FBN2, MSR1, SCIN, TMSB4X, UBASH3B]
GO:0051048	negative regulation of secretion	GO_BiologicalProcess-Custom_07.02.2017_16h55	0.0037	0.015	7.22892	6	[ACVR1C, CRY1, F2R, LEP, PTGER3, SLAMF1]
GO:0043524	negative regulation of neuron apoptotic process	GO_BiologicalProcess-Custom_07.02.2017_16h55	0.0032	0.015	7.40741	6	[ADAM8, F2R, FAM134B, NOR-1, SIX4, UNC5B]
GO:0051402	neuron apoptotic process	GO_BiologicalProcess-Custom_07.02.2017_16h55	0.0038	0.015	6.30631	7	[ADAM8, AIFM1, F2R, FAM134B, NOR-1, SIX4, UNC5B]
GO:1903037	regulation of leukocyte cell-cell adhesion	GO_BiologicalProcess-Custom_07.02.2017_16h55	0.0038	0.015	5.23256	9	[ADAM8, CD86, KLF4, LEP, LGALS3, NOR-1, PIK3R6, SDC4, SLAMF1]
GO:0009615	response to virus	GO_BiologicalProcess-Custom_07.02.2017_16h55	0.0037	0.015	5.71429	8	[ABCC9, CD86, CXCL10, DUOX2, HYAL1, PIM2, RNF125, TLR8]
GO:0009306	protein secretion	GO_BiologicalProcess-Custom_07.02.2017_16h55	0.0039	0.015	4.60251	11	[ACVR1C, CDK16, DNAJC1, F2R, LEP, NNAT, PCLO, PPID, SIDT2, SLAMF1, TLR8]
GO:0000302	response to reactive oxygen species	GO_BiologicalProcess-Custom_07.02.2017_16h55	0.0037	0.015	7.22892	6	[HSPH1, HYAL1, LOC100157318, NOR-1, SOD2, UCP3]
GO:0002021	response to dietary excess	GO_BiologicalProcess-Custom_07.02.2017_16h55	0.0032	0.016	17.6471	3	[ACVR1C, ADRB1, LEP]
GO:0061737	leukotriene signaling pathway	GO_BiologicalProcess-Custom_07.02.2017_16h55	0.0045	0.016	33.3333	2	[CYCLT1, RGS1]
GO:0010243	response to organonitrogen compound	GO_BiologicalProcess-Custom_07.02.2017_16h55	0.0031	0.016	4.30464	13	[ACVR1C, CRY1, DUOX2, EGR1, EHMT2, LEP, NOR-1, OGT, P2RY11, PER1, RRAGD, SLC27A1, TRIB3]
GO:0030278	regulation of ossification	GO_BiologicalProcess-Custom_07.02.2017_16h55	0.0036	0.016	6.36364	7	[ANKH, EGR2, FBN2, GDF10, MGP, SMAD6, TXLNG]
GO:0043434	response to peptide hormone	GO_BiologicalProcess-Custom_07.02.2017_16h55	0.0042	0.016	5.59441	8	[ACVR1C, CRY1, EGR1, LEP, NOR-1, OGT, SLC27A1, TRIB3]
GO:0032870	cellular response to hormone stimulus	GO_BiologicalProcess-Custom_07.02.2017_16h55	0.0035	0.016	4.09357	14	[CRY1, DNAJA1, FKBP4, KIT, LEP, NOR-1, NR1D2, OGT, PADI2, PER1, RXRG, SLC27A1, SLIT3, TRIB3]
GO:0019319	hexose biosynthetic process	GO_BiologicalProcess-Custom_07.02.2017_16h55	0.0041	0.016	10.8108	4	[CRY1, GNMT, LEP, OGT]
GO:0006094	gluconeogenesis	GO_BiologicalProcess-Custom_07.02.2017_16h55	0.0034	0.016	11.4286	4	[CRY1, GNMT, LEP, OGT]
GO:0033500	carbohydrate homeostasis	GO_BiologicalProcess-Custom_07.02.2017_16h55	0.0032	0.016	6.48148	7	[CDK16, CRY1, CYP7A1, HK3, LEP, OGT, SIDT2]
GO:0042593	glucose homeostasis	GO_BiologicalProcess-Custom_07.02.2017_16h55	0.0032	0.016	6.48148	7	[CDK16, CRY1, CYP7A1, HK3, LEP, OGT, SIDT2]
GO:0046661	male sex differentiation	GO_BiologicalProcess-Custom_07.02.2017_16h55	0.0035	0.016	7.31707	6	[FKBP4, HMGB2, KIT, RHOBTB3, SIX4, TBX3]
GO:0042326	negative regulation of phosphorylation	GO_BiologicalProcess-Custom_07.02.2017_16h55	0.0046	0.016	4.28571	12	[CHORDC1, DNAJA1, DUSP1, HSPH1, MICAL1, PIK3IP1, PRR5L, SMAD6, SMAD7, TRIB3, UBASH3B, UCHL1]
GO:0031329	regulation of cellular catabolic process	GO_BiologicalProcess-Custom_07.02.2017_16h55	0.0034	0.016	4.2623	13	[ABHD5, ADAM8, AIFM1, EHMT2, KAT8, LEP, NANOS1, PRR5L, RNF125, RRAGD, SMAD7, SQSTM1, TRIB3]
GO:0045862	positive regulation of proteolysis	GO_BiologicalProcess-Custom_07.02.2017_16h55	0.0035	0.016	5.29412	9	[ACVR1C, ADAM8, AIFM1, BID, F2R, OGT, RNF125, SMAD7, TRIB3]
GO:0030155	regulation of cell adhesion	GO_BiologicalProcess-Custom_07.02.2017_16h55	0.0042	0.016	4.01146	14	[ADAM8, CD86, HYAL1, KLF4, LEP, LGALS3, LOC100157318, NOR-1, PIK3R6, SDC4, SLAMF1, SMAD7, UBASH3B, VEGFA]
GO:0030522	intracellular receptor signaling pathway	GO_BiologicalProcess-Custom_07.02.2017_16h55	0.0047	0.016	5.47945	8	[CRY1, DNAJA1, FKBP4, NOR-1, PADI2, PER1, RNF125, RXRG]
GO:2000402	negative regulation of lymphocyte migration	GO_BiologicalProcess-Custom_07.02.2017_16h55	0.003	0.016	40	2	[LOC100157318, PADI2]
GO:1903409	reactive oxygen species biosynthetic process	GO_BiologicalProcess-Custom_07.02.2017_16h55	0.0041	0.016	10.8108	4	[GP91-PHOX, KLF4, PTX3, SOD2]
GO:1903428	positive regulation of reactive oxygen species biosynthetic process	GO_BiologicalProcess-Custom_07.02.2017_16h55	0.0032	0.016	17.6471	3	[KLF4, PTX3, SOD2]
GO:0060920	cardiac pacemaker cell differentiation	GO_BiologicalProcess-Custom_07.02.2017_16h55	0.0045	0.016	33.3333	2	[MESP1, TBX3]
GO:0070099	regulation of chemokine-mediated signaling pathway	GO_BiologicalProcess-Custom_07.02.2017_16h55	0.003	0.016	40	2	[PADI2, SLIT3]
GO:0070100	negative regulation of chemokine-mediated signaling pathway	GO_BiologicalProcess-Custom_07.02.2017_16h55	0.003	0.016	40	2	[PADI2, SLIT3]
GO:2001014	regulation of skeletal muscle cell differentiation	GO_BiologicalProcess-Custom_07.02.2017_16h55	0.0045	0.016	33.3333	2	[NR1D2, SIX4]
GO:0046879	hormone secretion	GO_BiologicalProcess-Custom_07.02.2017_16h55	0.0042	0.016	5.59441	8	[ACVR1C, CDK16, CRY1, LEP, NNAT, PCLO, SIDT2, TBX3]
GO:0048871	multicellular organismal homeostasis	GO_BiologicalProcess-Custom_07.02.2017_16h55	0.0043	0.016	5.14286	9	[ADAM8, ADRB1, CLDN4, F2R, NANOS1, NOR-1, NR1D2, SLC27A1, UBASH3B]
GO:0003164	His-Purkinje system development	GO_BiologicalProcess-Custom_07.02.2017_16h55	0.0045	0.016	33.3333	2	[TBX3, TBX5]
GO:0003166	bundle of His development	GO_BiologicalProcess-Custom_07.02.2017_16h55	0.003	0.016	40	2	[TBX3, TBX5]
GO:0014068	positive regulation of phosphatidylinositol 3-kinase signaling	GO_BiologicalProcess-Custom_07.02.2017_16h55	0.005	0.017	10.2564	4	[F2R, LEP, PRR5L, UNC5B]
GO:0001667	ameboidal-type cell migration	GO_BiologicalProcess-Custom_07.02.2017_16h55	0.0047	0.017	4.73934	10	[ACVR1C, HYAL1, KIT, KLF4, MESP1, NANOS1, PECAM1, PRR5L, SDC4, VEGFA]
GO:0006111	regulation of gluconeogenesis	GO_BiologicalProcess-Custom_07.02.2017_16h55	0.0051	0.017	15	3	[GNMT, LEP, OGT]
GO:0002275	myeloid cell activation involved in immune response	GO_BiologicalProcess-Custom_07.02.2017_16h55	0.006	0.019	9.7561	4	[KIT, NOR-1, PRAM1, SLAMF1]
GO:0045428	regulation of nitric oxide biosynthetic process	GO_BiologicalProcess-Custom_07.02.2017_16h55	0.0059	0.019	14.2857	3	[KLF4, PTX3, SOD2]
GO:2000404	regulation of T cell migration	GO_BiologicalProcess-Custom_07.02.2017_16h55	0.0059	0.019	14.2857	3	[ADAM8, CXCL10, LOC100157318]
GO:0009914	hormone transport	GO_BiologicalProcess-Custom_07.02.2017_16h55	0.0058	0.019	5.29801	8	[ACVR1C, CDK16, CRY1, LEP, NNAT, PCLO, SIDT2, TBX3]
GO:0071294	cellular response to zinc ion	GO_BiologicalProcess-Custom_07.02.2017_16h55	0.0063	0.02	28.5714	2	[MT-2B, MT1A]
GO:0042989	sequestering of actin monomers	GO_BiologicalProcess-Custom_07.02.2017_16h55	0.0063	0.02	28.5714	2	[SCIN, TMSB4X]
GO:0070098	chemokine-mediated signaling pathway	GO_BiologicalProcess-Custom_07.02.2017_16h55	0.0065	0.02	7.57576	5	[CCRL1, CXCL10, CXCL2, PADI2, SLIT3]
GO:0030282	bone mineralization	GO_BiologicalProcess-Custom_07.02.2017_16h55	0.0069	0.02	7.46269	5	[ANKH, DUOX2, FBN2, MGP, TXLNG]
GO:0007260	tyrosine phosphorylation of STAT protein	GO_BiologicalProcess-Custom_07.02.2017_16h55	0.0065	0.02	9.52381	4	[F2R, KIT, LEP, PECAM1]
GO:0051014	actin filament severing	GO_BiologicalProcess-Custom_07.02.2017_16h55	0.0063	0.02	28.5714	2	[GMFG, SCIN]
GO:0046364	monosaccharide biosynthetic process	GO_BiologicalProcess-Custom_07.02.2017_16h55	0.0065	0.02	9.52381	4	[CRY1, GNMT, LEP, OGT]
GO:0022409	positive regulation of cell-cell adhesion	GO_BiologicalProcess-Custom_07.02.2017_16h55	0.0063	0.02	5.7377	7	[ADAM8, CD86, LEP, NOR-1, PIK3R6, SLAMF1, SMAD7]
GO:0002551	mast cell chemotaxis	GO_BiologicalProcess-Custom_07.02.2017_16h55	0.0063	0.02	28.5714	2	[KIT, VEGFA]
GO:0043281	regulation of cysteine-type endopeptidase activity involved in apoptotic process	GO_BiologicalProcess-Custom_07.02.2017_16h55	0.0075	0.021	5.55556	7	[ACVR1C, AIFM1, BID, F2R, KLF4, MICAL1, RFFL]
GO:0019221	cytokine-mediated signaling pathway	GO_BiologicalProcess-Custom_07.02.2017_16h55	0.0068	0.021	4.08163	12	[CCRL1, CSF3R, CXCL10, CXCL2, DUOX2, EGR1, KIT, LEP, PADI2, RFFL, SLC27A1, SLIT3]
GO:0015718	monocarboxylic acid transport	GO_BiologicalProcess-Custom_07.02.2017_16h55	0.0075	0.021	6.25	6	[LEP, SLC27A1, SLC27A6, SLC38A1, SLC38A3, SLC5A6]
GO:0032637	interleukin-8 production	GO_BiologicalProcess-Custom_07.02.2017_16h55	0.0071	0.021	9.30233	4	[F2R, KLF4, LEP, TLR8]
GO:1901215	negative regulation of neuron death	GO_BiologicalProcess-Custom_07.02.2017_16h55	0.0075	0.021	6.25	6	[ADAM8, F2R, FAM134B, NOR-1, SIX4, UNC5B]
GO:0043523	regulation of neuron apoptotic process	GO_BiologicalProcess-Custom_07.02.2017_16h55	0.0071	0.021	6.31579	6	[ADAM8, F2R, FAM134B, NOR-1, SIX4, UNC5B]
GO:0031397	negative regulation of protein ubiquitination	GO_BiologicalProcess-Custom_07.02.2017_16h55	0.0071	0.021	9.30233	4	[CRY1, DNAJA1, OGT, SMAD7]
GO:0001933	negative regulation of protein phosphorylation	GO_BiologicalProcess-Custom_07.02.2017_16h55	0.0069	0.021	4.26357	11	[CHORDC1, DNAJA1, DUSP1, HSPH1, MICAL1, PRR5L, SMAD6, SMAD7, TRIB3, UBASH3B, UCHL1]
GO:0097530	granulocyte migration	GO_BiologicalProcess-Custom_07.02.2017_16h55	0.0073	0.021	7.35294	5	[ADAM8, CSF3R, CXCL2, LGALS3, SLAMF1]
GO:0045088	regulation of innate immune response	GO_BiologicalProcess-Custom_07.02.2017_16h55	0.0072	0.021	5.6	7	[ADAM8, CD86, CLEC7A, LEP, PIK3R6, RNF125, TLR8]
GO:0060411	cardiac septum morphogenesis	GO_BiologicalProcess-Custom_07.02.2017_16h55	0.0077	0.021	9.09091	4	[SMAD6, SMAD7, TBX3, TBX5]
GO:0003281	ventricular septum development	GO_BiologicalProcess-Custom_07.02.2017_16h55	0.0071	0.021	9.30233	4	[SMAD6, SMAD7, TBX3, TBX5]
GO:0042554	superoxide anion generation	GO_BiologicalProcess-Custom_07.02.2017_16h55	0.0067	0.021	13.6364	3	[GP91-PHOX, NCF2, SOD2]
GO:0071900	regulation of protein serine/threonine kinase activity	GO_BiologicalProcess-Custom_07.02.2017_16h55	0.0083	0.022	4.15094	11	[ADAM8, CHORDC1, DNAJA1, DUSP1, F2R, KIT, MAP3K6, PIK3R6, SLC27A1, TRIB3, UCHL1]
GO:0006575	cellular modified amino acid metabolic process	GO_BiologicalProcess-Custom_07.02.2017_16h55	0.0079	0.022	6.18557	6	[DUOX2, GSTO1, GSTZ1, IYD, SLC27A1, SOD2]
GO:0043950	positive regulation of cAMP-mediated signaling	GO_BiologicalProcess-Custom_07.02.2017_16h55	0.0083	0.022	25	2	[ADRB1, CXCL10]
GO:0001787	natural killer cell proliferation	GO_BiologicalProcess-Custom_07.02.2017_16h55	0.0083	0.022	25	2	[LEP, SLAMF1]
GO:0007159	leukocyte cell-cell adhesion	GO_BiologicalProcess-Custom_07.02.2017_16h55	0.0083	0.022	4.63918	9	[ADAM8, CD86, KLF4, LEP, LGALS3, NOR-1, PIK3R6, SDC4, SLAMF1]
GO:0045117	azole transport	GO_BiologicalProcess-Custom_07.02.2017_16h55	0.0083	0.022	25	2	[SLC38A1, SLC38A3]
GO:0031958	corticosteroid receptor signaling pathway	GO_BiologicalProcess-Custom_07.02.2017_16h55	0.0083	0.022	25	2	[CRY1, PER1]
GO:0042921	glucocorticoid receptor signaling pathway	GO_BiologicalProcess-Custom_07.02.2017_16h55	0.0083	0.022	25	2	[CRY1, PER1]
GO:0006979	response to oxidative stress	GO_BiologicalProcess-Custom_07.02.2017_16h55	0.0083	0.022	4.63918	9	[DUOX2, HSPH1, HYAL1, LOC100157318, NOR-1, PRR5L, PXDN, SOD2, UCP3]
GO:0060759	regulation of response to cytokine stimulus	GO_BiologicalProcess-Custom_07.02.2017_16h55	0.009	0.023	8.69565	4	[KLF4, PADI2, RFFL, SLIT3]
GO:1901652	response to peptide	GO_BiologicalProcess-Custom_07.02.2017_16h55	0.0091	0.023	4.90798	8	[ACVR1C, CRY1, EGR1, LEP, NOR-1, OGT, SLC27A1, TRIB3]
GO:2001234	negative regulation of apoptotic signaling pathway	GO_BiologicalProcess-Custom_07.02.2017_16h55	0.0089	0.023	5.38462	7	[BID, DNAJA1, HMGB2, HSPH1, LGALS3, RFFL, UNC5B]
GO:0009636	response to toxic substance	GO_BiologicalProcess-Custom_07.02.2017_16h55	0.0091	0.023	6	6	[DUOX2, GSTO1, GSTZ1, IYD, PXDN, SOD2]
GO:0071407	cellular response to organic cyclic compound	GO_BiologicalProcess-Custom_07.02.2017_16h55	0.0093	0.023	4.08922	11	[CRY1, CYP7A1, DNAJA1, EHMT2, FKBP4, NOR-1, NR1D2, P2RY11, PADI2, PER1, RXRG]
GO:0001960	negative regulation of cytokine-mediated signaling pathway	GO_BiologicalProcess-Custom_07.02.2017_16h55	0.0087	0.023	12.5	3	[PADI2, RFFL, SLIT3]
GO:0023061	signal release	GO_BiologicalProcess-Custom_07.02.2017_16h55	0.0088	0.023	4.329	10	[ACVR1C, CDK16, CRY1, LEP, NNAT, PCLO, SIDT2, SYN2, SYT15, TBX3]
GO:1902041	regulation of extrinsic apoptotic signaling pathway via death domain receptors	GO_BiologicalProcess-Custom_07.02.2017_16h55	0.0097	0.024	12	3	[HMGB2, LGALS3, RFFL]
GO:1904894	positive regulation of STAT cascade	GO_BiologicalProcess-Custom_07.02.2017_16h55	0.0098	0.024	8.51064	4	[F2R, KIT, LEP, PECAM1]
GO:0046427	positive regulation of JAK-STAT cascade	GO_BiologicalProcess-Custom_07.02.2017_16h55	0.0098	0.024	8.51064	4	[F2R, KIT, LEP, PECAM1]
GO:0030518	intracellular steroid hormone receptor signaling pathway	GO_BiologicalProcess-Custom_07.02.2017_16h55	0.0099	0.024	6.84932	5	[CRY1, DNAJA1, FKBP4, PADI2, PER1]
GO:0046850	regulation of bone remodeling	GO_BiologicalProcess-Custom_07.02.2017_16h55	0.0097	0.024	12	3	[ADAM8, LEP, UBASH3B]
GO:0045785	positive regulation of cell adhesion	GO_BiologicalProcess-Custom_07.02.2017_16h55	0.01	0.024	4.5	9	[ADAM8, CD86, HYAL1, LEP, NOR-1, PIK3R6, SLAMF1, SMAD7, VEGFA]
GO:0048569	post-embryonic animal organ development	GO_BiologicalProcess-Custom_07.02.2017_16h55	0.01	0.025	22.2222	2	[KLF4, MFAP2]
GO:0061077	chaperone-mediated protein folding	GO_BiologicalProcess-Custom_07.02.2017_16h55	0.01	0.025	8.33333	4	[CHORDC1, FKBP4, HSPH1, PPID]
GO:0045414	regulation of interleukin-8 biosynthetic process	GO_BiologicalProcess-Custom_07.02.2017_16h55	0.01	0.025	22.2222	2	[KLF4, TLR8]
GO:0060394	negative regulation of pathway-restricted SMAD protein phosphorylation	GO_BiologicalProcess-Custom_07.02.2017_16h55	0.01	0.025	22.2222	2	[SMAD6, SMAD7]
GO:0006654	phosphatidic acid biosynthetic process	GO_BiologicalProcess-Custom_07.02.2017_16h55	0.01	0.025	22.2222	2	[ABHD5, SLC27A1]
GO:0032682	negative regulation of chemokine production	GO_BiologicalProcess-Custom_07.02.2017_16h55	0.01	0.025	22.2222	2	[KLF4, LOC100157318]
GO:0060911	cardiac cell fate commitment	GO_BiologicalProcess-Custom_07.02.2017_16h55	0.01	0.025	22.2222	2	[MESP1, TBX3]
GO:0071674	mononuclear cell migration	GO_BiologicalProcess-Custom_07.02.2017_16h55	0.01	0.025	8.33333	4	[CXCL10, LGALS3, PLA2G7, SLAMF1]
GO:0006809	nitric oxide biosynthetic process	GO_BiologicalProcess-Custom_07.02.2017_16h55	0.01	0.026	11.5385	3	[KLF4, PTX3, SOD2]
GO:1903426	regulation of reactive oxygen species biosynthetic process	GO_BiologicalProcess-Custom_07.02.2017_16h55	0.01	0.026	11.5385	3	[KLF4, PTX3, SOD2]
GO:1903321	negative regulation of protein modification by small protein conjugation or removal	GO_BiologicalProcess-Custom_07.02.2017_16h55	0.011	0.027	8.16327	4	[CRY1, DNAJA1, OGT, SMAD7]
GO:0050921	positive regulation of chemotaxis	GO_BiologicalProcess-Custom_07.02.2017_16h55	0.011	0.027	6.57895	5	[CXCL10, CXCL2, PLA2G7, SLAMF1, VEGFA]
GO:0022411	cellular component disassembly	GO_BiologicalProcess-Custom_07.02.2017_16h55	0.012	0.028	4.34783	9	[ACVR1C, AIFM1, CCSAP, FAM134B, LCP1, MICAL1, PADI2, SCIN, SQSTM1]
GO:0046888	negative regulation of hormone secretion	GO_BiologicalProcess-Custom_07.02.2017_16h55	0.012	0.028	11.1111	3	[ACVR1C, CRY1, LEP]
GO:2000116	regulation of cysteine-type endopeptidase activity	GO_BiologicalProcess-Custom_07.02.2017_16h55	0.012	0.028	5.07246	7	[ACVR1C, AIFM1, BID, F2R, KLF4, MICAL1, RFFL]
GO:0032496	response to lipopolysaccharide	GO_BiologicalProcess-Custom_07.02.2017_16h55	0.013	0.028	5	7	[CD86, CXCL10, CXCL2, F2R, HMGB2, PLSCR4, SLC11A1]
GO:0042228	interleukin-8 biosynthetic process	GO_BiologicalProcess-Custom_07.02.2017_16h55	0.013	0.028	20	2	[KLF4, TLR8]
GO:0071697	ectodermal placode morphogenesis	GO_BiologicalProcess-Custom_07.02.2017_16h55	0.013	0.028	20	2	[SIX4, TBX3]
GO:0060788	ectodermal placode formation	GO_BiologicalProcess-Custom_07.02.2017_16h55	0.013	0.028	20	2	[SIX4, TBX3]
GO:0043981	histone H4-K5 acetylation	GO_BiologicalProcess-Custom_07.02.2017_16h55	0.013	0.028	20	2	[KAT8, OGT]
GO:0043982	histone H4-K8 acetylation	GO_BiologicalProcess-Custom_07.02.2017_16h55	0.013	0.028	20	2	[KAT8, OGT]
GO:0070734	histone H3-K27 methylation	GO_BiologicalProcess-Custom_07.02.2017_16h55	0.013	0.028	20	2	[EHMT2, OGT]
GO:0070997	neuron death	GO_BiologicalProcess-Custom_07.02.2017_16h55	0.012	0.028	5.03597	7	[ADAM8, AIFM1, F2R, FAM134B, NOR-1, SIX4, UNC5B]
GO:0031331	positive regulation of cellular catabolic process	GO_BiologicalProcess-Custom_07.02.2017_16h55	0.011	0.028	4.67836	8	[ABHD5, ADAM8, NANOS1, PRR5L, RNF125, SMAD7, SQSTM1, TRIB3]
GO:0046473	phosphatidic acid metabolic process	GO_BiologicalProcess-Custom_07.02.2017_16h55	0.013	0.028	20	2	[ABHD5, SLC27A1]
GO:0060294	cilium movement involved in cell motility	GO_BiologicalProcess-Custom_07.02.2017_16h55	0.013	0.028	20	2	[CCSAP, DNAH1]
GO:0038093	Fc receptor signaling pathway	GO_BiologicalProcess-Custom_07.02.2017_16h55	0.013	0.028	20	2	[KIT, NOR-1]
GO:0072677	eosinophil migration	GO_BiologicalProcess-Custom_07.02.2017_16h55	0.013	0.028	20	2	[ADAM8, LGALS3]
GO:0003211	cardiac ventricle formation	GO_BiologicalProcess-Custom_07.02.2017_16h55	0.013	0.028	20	2	[MESP1, TBX5]
GO:0015802	basic amino acid transport	GO_BiologicalProcess-Custom_07.02.2017_16h55	0.013	0.028	20	2	[SLC38A1, SLC38A3]
GO:1902475	L-alpha-amino acid transmembrane transport	GO_BiologicalProcess-Custom_07.02.2017_16h55	0.012	0.028	11.1111	3	[SLC25A22, SLC38A1, SLC38A3]
GO:0010959	regulation of metal ion transport	GO_BiologicalProcess-Custom_07.02.2017_16h55	0.012	0.028	4.65116	8	[CNTN1, CXCL10, F2R, KEL, LGALS3, LOC100737042, PER1, UBASH3B]
GO:1903531	negative regulation of secretion by cell	GO_BiologicalProcess-Custom_07.02.2017_16h55	0.012	0.029	6.41026	5	[ACVR1C, CRY1, F2R, LEP, SLAMF1]
GO:0009611	response to wounding	GO_BiologicalProcess-Custom_07.02.2017_16h55	0.013	0.029	4.04858	10	[F2R, HPSE, IFRD1, KLF4, LOC100157318, LOC100622075, PECAM1, SDC4, SOD2, UBASH3B]
GO:1903039	positive regulation of leukocyte cell-cell adhesion	GO_BiologicalProcess-Custom_07.02.2017_16h55	0.013	0.029	5.55556	6	[ADAM8, CD86, LEP, NOR-1, PIK3R6, SLAMF1]
GO:0002758	innate immune response-activating signal transduction	GO_BiologicalProcess-Custom_07.02.2017_16h55	0.012	0.029	6.41026	5	[ADAM8, CD86, CLEC7A, RNF125, TLR8]
GO:0046209	nitric oxide metabolic process	GO_BiologicalProcess-Custom_07.02.2017_16h55	0.013	0.029	10.7143	3	[KLF4, PTX3, SOD2]
GO:0003044	regulation of systemic arterial blood pressure mediated by a chemical signal	GO_BiologicalProcess-Custom_07.02.2017_16h55	0.013	0.029	10.7143	3	[ADRB1, F2R, SOD2]
GO:0072678	T cell migration	GO_BiologicalProcess-Custom_07.02.2017_16h55	0.013	0.029	10.7143	3	[ADAM8, CXCL10, LOC100157318]
GO:0090280	positive regulation of calcium ion import	GO_BiologicalProcess-Custom_07.02.2017_16h55	0.013	0.029	10.7143	3	[CXCL10, F2R, LGALS3]
GO:0042098	T cell proliferation	GO_BiologicalProcess-Custom_07.02.2017_16h55	0.013	0.029	5.50459	6	[CD151, CD86, LEP, LGALS3, SDC4, SLAMF1]
GO:0031214	biomineral tissue development	GO_BiologicalProcess-Custom_07.02.2017_16h55	0.014	0.03	6.25	5	[ANKH, DUOX2, FBN2, MGP, TXLNG]
GO:0030500	regulation of bone mineralization	GO_BiologicalProcess-Custom_07.02.2017_16h55	0.014	0.03	7.54717	4	[ANKH, FBN2, MGP, TXLNG]
GO:0010565	regulation of cellular ketone metabolic process	GO_BiologicalProcess-Custom_07.02.2017_16h55	0.014	0.03	7.54717	4	[CYP7A1, EGR1, NOR-1, TRIB3]
GO:0046883	regulation of hormone secretion	GO_BiologicalProcess-Custom_07.02.2017_16h55	0.014	0.03	5.45455	6	[ACVR1C, CDK16, CRY1, LEP, NNAT, SIDT2]
GO:0030072	peptide hormone secretion	GO_BiologicalProcess-Custom_07.02.2017_16h55	0.014	0.03	5.45455	6	[ACVR1C, CDK16, LEP, NNAT, PCLO, SIDT2]
GO:0001819	positive regulation of cytokine production	GO_BiologicalProcess-Custom_07.02.2017_16h55	0.014	0.03	4.22535	9	[ADAM8, EGR1, F2R, HPSE, LEP, NOR-1, RNF125, SLAMF1, TLR8]
GO:0007548	sex differentiation	GO_BiologicalProcess-Custom_07.02.2017_16h55	0.015	0.031	4.86111	7	[FKBP4, HMGB2, KIT, RHOBTB3, SIX4, SLIT3, TBX3]
GO:0002218	activation of innate immune response	GO_BiologicalProcess-Custom_07.02.2017_16h55	0.015	0.031	6.17284	5	[ADAM8, CD86, CLEC7A, RNF125, TLR8]
GO:1905039	carboxylic acid transmembrane transport	GO_BiologicalProcess-Custom_07.02.2017_16h55	0.015	0.031	6.17284	5	[LOC100738862, SLC25A22, SLC38A1, SLC38A3, SLC5A6]
GO:0042755	eating behavior	GO_BiologicalProcess-Custom_07.02.2017_16h55	0.015	0.032	18.1818	2	[LEP, UCHL1]
GO:0051051	negative regulation of transport	GO_BiologicalProcess-Custom_07.02.2017_16h55	0.016	0.032	4.14747	9	[ACVR1C, CRY1, F2R, KEL, LEP, LGALS3, LOC100157318, PTGER3, SLAMF1]
GO:1904950	negative regulation of establishment of protein localization	GO_BiologicalProcess-Custom_07.02.2017_16h55	0.016	0.032	5.30973	6	[ACVR1C, DNAJA1, F2R, HSPH1, LOC100157318, SLAMF1]
GO:0071696	ectodermal placode development	GO_BiologicalProcess-Custom_07.02.2017_16h55	0.015	0.032	18.1818	2	[SIX4, TBX3]
GO:0003085	negative regulation of systemic arterial blood pressure	GO_BiologicalProcess-Custom_07.02.2017_16h55	0.015	0.032	18.1818	2	[ADRB1, SOD2]
GO:0002790	peptide secretion	GO_BiologicalProcess-Custom_07.02.2017_16h55	0.016	0.032	5.26316	6	[ACVR1C, CDK16, LEP, NNAT, PCLO, SIDT2]
GO:0090276	regulation of peptide hormone secretion	GO_BiologicalProcess-Custom_07.02.2017_16h55	0.015	0.032	6.09756	5	[ACVR1C, CDK16, LEP, NNAT, SIDT2]
GO:0003206	cardiac chamber morphogenesis	GO_BiologicalProcess-Custom_07.02.2017_16h55	0.016	0.032	6.0241	5	[MESP1, SMAD6, SMAD7, TBX3, TBX5]
GO:0003231	cardiac ventricle development	GO_BiologicalProcess-Custom_07.02.2017_16h55	0.016	0.032	6.0241	5	[MESP1, SMAD6, SMAD7, TBX3, TBX5]
GO:2001057	reactive nitrogen species metabolic process	GO_BiologicalProcess-Custom_07.02.2017_16h55	0.016	0.032	10	3	[KLF4, PTX3, SOD2]
GO:1903825	organic acid transmembrane transport	GO_BiologicalProcess-Custom_07.02.2017_16h55	0.015	0.032	6.09756	5	[LOC100738862, SLC25A22, SLC38A1, SLC38A3, SLC5A6]
GO:0003333	amino acid transmembrane transport	GO_BiologicalProcess-Custom_07.02.2017_16h55	0.016	0.032	7.27273	4	[LOC100738862, SLC25A22, SLC38A1, SLC38A3]
GO:0042311	vasodilation	GO_BiologicalProcess-Custom_07.02.2017_16h55	0.016	0.032	10	3	[ADRB1, F2R, SOD2]
GO:0097531	mast cell migration	GO_BiologicalProcess-Custom_07.02.2017_16h55	0.015	0.032	18.1818	2	[KIT, VEGFA]
GO:0090279	regulation of calcium ion import	GO_BiologicalProcess-Custom_07.02.2017_16h55	0.017	0.033	7.14286	4	[CXCL10, F2R, LGALS3, UBASH3B]
GO:0031667	response to nutrient levels	GO_BiologicalProcess-Custom_07.02.2017_16h55	0.017	0.033	4.72973	7	[ACVR1C, ADRB1, GLUL, HTR4, LEP, RRAGD, SLC38A3]
GO:0002791	regulation of peptide secretion	GO_BiologicalProcess-Custom_07.02.2017_16h55	0.017	0.033	5.95238	5	[ACVR1C, CDK16, LEP, NNAT, SIDT2]
GO:0072676	lymphocyte migration	GO_BiologicalProcess-Custom_07.02.2017_16h55	0.017	0.033	7.14286	4	[ADAM8, CXCL10, LOC100157318, PADI2]
GO:0042752	regulation of circadian rhythm	GO_BiologicalProcess-Custom_07.02.2017_16h55	0.017	0.033	7.14286	4	[CRY1, NR1D2, PER1, PER3]
GO:0050931	pigment cell differentiation	GO_BiologicalProcess-Custom_07.02.2017_16h55	0.017	0.033	9.67742	3	[KIT, MREG, SOD2]
GO:0002237	response to molecule of bacterial origin	GO_BiologicalProcess-Custom_07.02.2017_16h55	0.018	0.034	4.66667	7	[CD86, CXCL10, CXCL2, F2R, HMGB2, PLSCR4, SLC11A1]
GO:0090087	regulation of peptide transport	GO_BiologicalProcess-Custom_07.02.2017_16h55	0.018	0.034	5.88235	5	[ACVR1C, CDK16, LEP, NNAT, SIDT2]
GO:0035589	G-protein coupled purinergic nucleotide receptor signaling pathway	GO_BiologicalProcess-Custom_07.02.2017_16h55	0.018	0.035	16.6667	2	[GPR34, P2RY11]
GO:1902042	negative regulation of extrinsic apoptotic signaling pathway via death domain receptors	GO_BiologicalProcess-Custom_07.02.2017_16h55	0.018	0.035	16.6667	2	[HMGB2, RFFL]
GO:0031649	heat generation	GO_BiologicalProcess-Custom_07.02.2017_16h55	0.018	0.035	16.6667	2	[ADRB1, SLC27A1]
GO:0002523	leukocyte migration involved in inflammatory response	GO_BiologicalProcess-Custom_07.02.2017_16h55	0.018	0.035	16.6667	2	[ADAM8, SLAMF1]
GO:0003207	cardiac chamber formation	GO_BiologicalProcess-Custom_07.02.2017_16h55	0.018	0.035	16.6667	2	[MESP1, TBX5]
GO:2000505	regulation of energy homeostasis	GO_BiologicalProcess-Custom_07.02.2017_16h55	0.018	0.035	16.6667	2	[NOR-1, NR1D2]
GO:0042523	positive regulation of tyrosine phosphorylation of Stat5 protein	GO_BiologicalProcess-Custom_07.02.2017_16h55	0.018	0.035	16.6667	2	[KIT, PECAM1]
GO:0035335	peptidyl-tyrosine dephosphorylation	GO_BiologicalProcess-Custom_07.02.2017_16h55	0.019	0.036	5.74713	5	[DUSP1, MTMR7, PTPN4, PTPRU, UBASH3B]
GO:0051146	striated muscle cell differentiation	GO_BiologicalProcess-Custom_07.02.2017_16h55	0.019	0.036	4.60526	7	[CXCL10, KEL, MESP1, SIX4, TBX3, TBX5, UCHL1]
GO:0070167	regulation of biomineral tissue development	GO_BiologicalProcess-Custom_07.02.2017_16h55	0.02	0.036	6.89655	4	[ANKH, FBN2, MGP, TXLNG]
GO:0006006	glucose metabolic process	GO_BiologicalProcess-Custom_07.02.2017_16h55	0.019	0.036	5.74713	5	[CRY1, GNMT, LEP, LOC100157318, OGT]
GO:1990266	neutrophil migration	GO_BiologicalProcess-Custom_07.02.2017_16h55	0.02	0.036	6.89655	4	[ADAM8, CSF3R, CXCL2, LGALS3]
GO:1901214	regulation of neuron death	GO_BiologicalProcess-Custom_07.02.2017_16h55	0.02	0.037	5	6	[ADAM8, F2R, FAM134B, NOR-1, SIX4, UNC5B]
GO:0090026	positive regulation of monocyte chemotaxis	GO_BiologicalProcess-Custom_07.02.2017_16h55	0.021	0.039	15.3846	2	[CXCL10, PLA2G7]
GO:0035886	vascular smooth muscle cell differentiation	GO_BiologicalProcess-Custom_07.02.2017_16h55	0.021	0.039	15.3846	2	[KIT, MESP1]
GO:0009648	photoperiodism	GO_BiologicalProcess-Custom_07.02.2017_16h55	0.021	0.039	15.3846	2	[CRY1, PER1]
GO:0043153	entrainment of circadian clock by photoperiod	GO_BiologicalProcess-Custom_07.02.2017_16h55	0.021	0.039	15.3846	2	[CRY1, PER1]
GO:0060538	skeletal muscle organ development	GO_BiologicalProcess-Custom_07.02.2017_16h55	0.022	0.04	5.55556	5	[EGR1, EGR2, KEL, NR1D2, SIX4]
GO:2001237	negative regulation of extrinsic apoptotic signaling pathway	GO_BiologicalProcess-Custom_07.02.2017_16h55	0.023	0.042	6.55738	4	[HMGB2, LGALS3, RFFL, UNC5B]
GO:0002931	response to ischemia	GO_BiologicalProcess-Custom_07.02.2017_16h55	0.025	0.044	14.2857	2	[EGR1, UCHL1]
GO:0008584	male gonad development	GO_BiologicalProcess-Custom_07.02.2017_16h55	0.026	0.044	6.34921	4	[HMGB2, KIT, RHOBTB3, SIX4]
GO:0042129	regulation of T cell proliferation	GO_BiologicalProcess-Custom_07.02.2017_16h55	0.025	0.044	5.37634	5	[CD86, LEP, LGALS3, SDC4, SLAMF1]
GO:0043949	regulation of cAMP-mediated signaling	GO_BiologicalProcess-Custom_07.02.2017_16h55	0.025	0.044	14.2857	2	[ADRB1, CXCL10]
GO:1900015	regulation of cytokine production involved in inflammatory response	GO_BiologicalProcess-Custom_07.02.2017_16h55	0.025	0.044	14.2857	2	[LEP, LOC100157318]
GO:0060285	cilium-dependent cell motility	GO_BiologicalProcess-Custom_07.02.2017_16h55	0.025	0.044	14.2857	2	[CCSAP, DNAH1]
GO:0071621	granulocyte chemotaxis	GO_BiologicalProcess-Custom_07.02.2017_16h55	0.024	0.044	6.45161	4	[CSF3R, CXCL2, LGALS3, SLAMF1]
GO:0009991	response to extracellular stimulus	GO_BiologicalProcess-Custom_07.02.2017_16h55	0.025	0.044	4.375	7	[ACVR1C, ADRB1, GLUL, HTR4, LEP, RRAGD, SLC38A3]
GO:0072604	interleukin-6 secretion	GO_BiologicalProcess-Custom_07.02.2017_16h55	0.025	0.044	14.2857	2	[F2R, LEP]
GO:1901623	regulation of lymphocyte chemotaxis	GO_BiologicalProcess-Custom_07.02.2017_16h55	0.025	0.044	14.2857	2	[CXCL10, PADI2]
GO:0050820	positive regulation of coagulation	GO_BiologicalProcess-Custom_07.02.2017_16h55	0.025	0.044	14.2857	2	[F2R, HPSE]
GO:1900048	positive regulation of hemostasis	GO_BiologicalProcess-Custom_07.02.2017_16h55	0.025	0.044	14.2857	2	[F2R, HPSE]
GO:0030194	positive regulation of blood coagulation	GO_BiologicalProcess-Custom_07.02.2017_16h55	0.025	0.044	14.2857	2	[F2R, HPSE]
GO:0050863	regulation of T cell activation	GO_BiologicalProcess-Custom_07.02.2017_16h55	0.025	0.044	4.34783	7	[ADAM8, CD86, LEP, LGALS3, PIK3R6, SDC4, SLAMF1]
GO:1901032	negative regulation of response to reactive oxygen species	GO_BiologicalProcess-Custom_07.02.2017_16h55	0.025	0.044	14.2857	2	[HSPH1, NOR-1]
GO:1903206	negative regulation of hydrogen peroxide-induced cell death	GO_BiologicalProcess-Custom_07.02.2017_16h55	0.025	0.044	14.2857	2	[HSPH1, NOR-1]
GO:0097194	execution phase of apoptosis	GO_BiologicalProcess-Custom_07.02.2017_16h55	0.026	0.045	8.33333	3	[ACVR1C, AIFM1, RFFL]
GO:0015849	organic acid transport	GO_BiologicalProcess-Custom_07.02.2017_16h55	0.027	0.045	4	8	[LEP, LOC100738862, SLC25A22, SLC27A1, SLC27A6, SLC38A1, SLC38A3, SLC5A6]
GO:0046942	carboxylic acid transport	GO_BiologicalProcess-Custom_07.02.2017_16h55	0.027	0.045	4.0201	8	[LEP, LOC100738862, SLC25A22, SLC27A1, SLC27A6, SLC38A1, SLC38A3, SLC5A6]
GO:0010827	regulation of glucose transport	GO_BiologicalProcess-Custom_07.02.2017_16h55	0.026	0.045	8.33333	3	[LEP, NOR-1, TRIB3]
GO:0042445	hormone metabolic process	GO_BiologicalProcess-Custom_07.02.2017_16h55	0.026	0.045	5.31915	5	[DUOX2, EGR1, IYD, LEP, RDH12]
GO:0032677	regulation of interleukin-8 production	GO_BiologicalProcess-Custom_07.02.2017_16h55	0.026	0.045	8.33333	3	[F2R, KLF4, TLR8]
GO:0006749	glutathione metabolic process	GO_BiologicalProcess-Custom_07.02.2017_16h55	0.026	0.045	8.33333	3	[GSTO1, GSTZ1, SOD2]
GO:0034103	regulation of tissue remodeling	GO_BiologicalProcess-Custom_07.02.2017_16h55	0.026	0.045	8.33333	3	[ADAM8, LEP, UBASH3B]
GO:0030336	negative regulation of cell migration	GO_BiologicalProcess-Custom_07.02.2017_16h55	0.027	0.045	4.6875	6	[ACVR1C, KLF4, LOC100157318, PADI2, PTPRU, TBX5]
GO:0015833	peptide transport	GO_BiologicalProcess-Custom_07.02.2017_16h55	0.027	0.045	4.6875	6	[ACVR1C, CDK16, LEP, NNAT, PCLO, SIDT2]
GO:0002263	cell activation involved in immune response	GO_BiologicalProcess-Custom_07.02.2017_16h55	0.027	0.045	4.6875	6	[CLEC7A, KIT, LCP1, NOR-1, PRAM1, SLAMF1]
GO:0002366	leukocyte activation involved in immune response	GO_BiologicalProcess-Custom_07.02.2017_16h55	0.026	0.045	4.72441	6	[CLEC7A, KIT, LCP1, NOR-1, PRAM1, SLAMF1]
GO:0032418	lysosome localization	GO_BiologicalProcess-Custom_07.02.2017_16h55	0.026	0.045	8.33333	3	[KIT, MAP6, NOR-1]
GO:0042403	thyroid hormone metabolic process	GO_BiologicalProcess-Custom_07.02.2017_16h55	0.028	0.046	13.3333	2	[DUOX2, IYD]
GO:1900117	regulation of execution phase of apoptosis	GO_BiologicalProcess-Custom_07.02.2017_16h55	0.028	0.046	13.3333	2	[AIFM1, RFFL]
GO:0071467	cellular response to pH	GO_BiologicalProcess-Custom_07.02.2017_16h55	0.028	0.046	13.3333	2	[HYAL1, SLC38A3]
GO:0006767	water-soluble vitamin metabolic process	GO_BiologicalProcess-Custom_07.02.2017_16h55	0.028	0.046	13.3333	2	[GSTO1, MTR]
GO:2001236	regulation of extrinsic apoptotic signaling pathway	GO_BiologicalProcess-Custom_07.02.2017_16h55	0.029	0.046	5.20833	5	[BID, HMGB2, LGALS3, RFFL, UNC5B]
GO:0032642	regulation of chemokine production	GO_BiologicalProcess-Custom_07.02.2017_16h55	0.028	0.046	8.10811	3	[EGR1, KLF4, LOC100157318]
GO:0043984	histone H4-K16 acetylation	GO_BiologicalProcess-Custom_07.02.2017_16h55	0.028	0.046	13.3333	2	[KAT8, OGT]
GO:0046546	development of primary male sexual characteristics	GO_BiologicalProcess-Custom_07.02.2017_16h55	0.027	0.046	6.25	4	[HMGB2, KIT, RHOBTB3, SIX4]
GO:0001539	cilium or flagellum-dependent cell motility	GO_BiologicalProcess-Custom_07.02.2017_16h55	0.028	0.046	13.3333	2	[CCSAP, DNAH1]
GO:1902624	positive regulation of neutrophil migration	GO_BiologicalProcess-Custom_07.02.2017_16h55	0.028	0.046	13.3333	2	[ADAM8, CXCL2]
GO:0043299	leukocyte degranulation	GO_BiologicalProcess-Custom_07.02.2017_16h55	0.028	0.046	8.10811	3	[KIT, NOR-1, PRAM1]
GO:0002764	immune response-regulating signaling pathway	GO_BiologicalProcess-Custom_07.02.2017_16h55	0.028	0.046	4.26829	7	[ADAM8, CD86, CLEC7A, KIT, NOR-1, RNF125, TLR8]
GO:0060914	heart formation	GO_BiologicalProcess-Custom_07.02.2017_16h55	0.028	0.046	13.3333	2	[MESP1, TBX5]
GO:0003279	cardiac septum development	GO_BiologicalProcess-Custom_07.02.2017_16h55	0.029	0.046	6.15385	4	[SMAD6, SMAD7, TBX3, TBX5]
GO:2000406	positive regulation of T cell migration	GO_BiologicalProcess-Custom_07.02.2017_16h55	0.028	0.046	13.3333	2	[ADAM8, CXCL10]
GO:0042522	regulation of tyrosine phosphorylation of Stat5 protein	GO_BiologicalProcess-Custom_07.02.2017_16h55	0.028	0.046	13.3333	2	[KIT, PECAM1]
GO:0034333	adherens junction assembly	GO_BiologicalProcess-Custom_07.02.2017_16h55	0.028	0.046	8.10811	3	[LOC100157318, SMAD7, VEGFA]
GO:1903845	negative regulation of cellular response to transforming growth factor beta stimulus	GO_BiologicalProcess-Custom_07.02.2017_16h55	0.028	0.046	8.10811	3	[FBN2, SMAD6, SMAD7]
GO:0030512	negative regulation of transforming growth factor beta receptor signaling pathway	GO_BiologicalProcess-Custom_07.02.2017_16h55	0.028	0.046	8.10811	3	[FBN2, SMAD6, SMAD7]
GO:0071326	cellular response to monosaccharide stimulus	GO_BiologicalProcess-Custom_07.02.2017_16h55	0.03	0.048	7.89474	3	[CDK16, CYP7A1, SIDT2]
GO:0071331	cellular response to hexose stimulus	GO_BiologicalProcess-Custom_07.02.2017_16h55	0.03	0.048	7.89474	3	[CDK16, CYP7A1, SIDT2]
GO:0071333	cellular response to glucose stimulus	GO_BiologicalProcess-Custom_07.02.2017_16h55	0.03	0.048	7.89474	3	[CDK16, CYP7A1, SIDT2]
GO:2000379	positive regulation of reactive oxygen species metabolic process	GO_BiologicalProcess-Custom_07.02.2017_16h55	0.03	0.048	7.89474	3	[KLF4, PTX3, SOD2]
GO:0048247	lymphocyte chemotaxis	GO_BiologicalProcess-Custom_07.02.2017_16h55	0.03	0.048	7.89474	3	[ADAM8, CXCL10, PADI2]
GO:0048066	developmental pigmentation	GO_BiologicalProcess-Custom_07.02.2017_16h55	0.03	0.048	7.89474	3	[KIT, MREG, SOD2]
GO:0019933	cAMP-mediated signaling	GO_BiologicalProcess-Custom_07.02.2017_16h55	0.03	0.048	7.89474	3	[ADRB1, CXCL10, PCLO]
GO:1903320	regulation of protein modification by small protein conjugation or removal	GO_BiologicalProcess-Custom_07.02.2017_16h55	0.031	0.049	4.54545	6	[CRY1, DNAJA1, EGR1, OGT, SMAD7, TRIB3]
GO:2000146	negative regulation of cell motility	GO_BiologicalProcess-Custom_07.02.2017_16h55	0.031	0.049	4.54545	6	[ACVR1C, KLF4, LOC100157318, PADI2, PTPRU, TBX5]
GO:0051607	defense response to virus	GO_BiologicalProcess-Custom_07.02.2017_16h55	0.031	0.049	5.10204	5	[ABCC9, CD86, CXCL10, RNF125, TLR8]
GO:0001659	temperature homeostasis	GO_BiologicalProcess-Custom_07.02.2017_16h55	0.032	0.05	12.5	2	[ADRB1, SLC27A1]
GO:0090025	regulation of monocyte chemotaxis	GO_BiologicalProcess-Custom_07.02.2017_16h55	0.032	0.05	12.5	2	[CXCL10, PLA2G7]
GO:0061014	positive regulation of mRNA catabolic process	GO_BiologicalProcess-Custom_07.02.2017_16h55	0.032	0.05	12.5	2	[NANOS1, PRR5L]
GO:0003181	atrioventricular valve morphogenesis	GO_BiologicalProcess-Custom_07.02.2017_16h55	0.032	0.05	12.5	2	[SMAD6, TBX5]
GO:0043280	positive regulation of cysteine-type endopeptidase activity involved in apoptotic process	GO_BiologicalProcess-Custom_07.02.2017_16h55	0.031	0.05	5.97015	4	[ACVR1C, AIFM1, BID, F2R]
GO:0048246	macrophage chemotaxis	GO_BiologicalProcess-Custom_07.02.2017_16h55	0.032	0.05	12.5	2	[LGALS3, SLAMF1]
GO:0002534	cytokine production involved in inflammatory response	GO_BiologicalProcess-Custom_07.02.2017_16h55	0.032	0.05	12.5	2	[LEP, LOC100157318]
GO:0031103	axon regeneration	GO_BiologicalProcess-Custom_07.02.2017_16h55	0.032	0.05	12.5	2	[KLF4, LOC100157318]
GO:0003229	ventricular cardiac muscle tissue development	GO_BiologicalProcess-Custom_07.02.2017_16h55	0.032	0.05	7.69231	3	[SMAD7, TBX3, TBX5]
GO:0072606	interleukin-8 secretion	GO_BiologicalProcess-Custom_07.02.2017_16h55	0.032	0.05	12.5	2	[F2R, LEP]
GO:0002548	monocyte chemotaxis	GO_BiologicalProcess-Custom_07.02.2017_16h55	0.032	0.05	7.69231	3	[CXCL10, LGALS3, PLA2G7]
GO:0043255	regulation of carbohydrate biosynthetic process	GO_BiologicalProcess-Custom_07.02.2017_16h55	0.032	0.05	7.69231	3	[GNMT, LEP, OGT]
GO:1903205	regulation of hydrogen peroxide-induced cell death	GO_BiologicalProcess-Custom_07.02.2017_16h55	0.032	0.05	12.5	2	[HSPH1, NOR-1]
GO:0010631	epithelial cell migration	GO_BiologicalProcess-Custom_07.02.2017_16h55	0.033	0.051	4.47761	6	[HYAL1, KIT, KLF4, NANOS1, PECAM1, VEGFA]
GO:1901342	regulation of vasculature development	GO_BiologicalProcess-Custom_07.02.2017_16h55	0.033	0.051	4.47761	6	[HYAL1, KIT, KLF4, LEP, PIK3R6, VEGFA]
GO:0032602	chemokine production	GO_BiologicalProcess-Custom_07.02.2017_16h55	0.034	0.052	7.5	3	[EGR1, KLF4, LOC100157318]
GO:0090132	epithelium migration	GO_BiologicalProcess-Custom_07.02.2017_16h55	0.034	0.052	4.44444	6	[HYAL1, KIT, KLF4, NANOS1, PECAM1, VEGFA]
GO:0005996	monosaccharide metabolic process	GO_BiologicalProcess-Custom_07.02.2017_16h55	0.034	0.052	4.44444	6	[CRY1, GNMT, GSTO1, LEP, LOC100157318, OGT]
GO:0050920	regulation of chemotaxis	GO_BiologicalProcess-Custom_07.02.2017_16h55	0.035	0.053	4.41176	6	[CXCL10, CXCL2, PADI2, PLA2G7, SLAMF1, VEGFA]
GO:0045124	regulation of bone resorption	GO_BiologicalProcess-Custom_07.02.2017_16h55	0.036	0.054	11.7647	2	[ADAM8, UBASH3B]
GO:0035588	G-protein coupled purinergic receptor signaling pathway	GO_BiologicalProcess-Custom_07.02.2017_16h55	0.036	0.054	11.7647	2	[GPR34, P2RY11]
GO:0072593	reactive oxygen species metabolic process	GO_BiologicalProcess-Custom_07.02.2017_16h55	0.036	0.054	4.37956	6	[DUOX2, GP91-PHOX, KLF4, NCF2, PTX3, SOD2]
GO:0009266	response to temperature stimulus	GO_BiologicalProcess-Custom_07.02.2017_16h55	0.036	0.054	5.71429	4	[ADRB1, CHORDC1, DNAJA1, SLC27A1]
GO:0009409	response to cold	GO_BiologicalProcess-Custom_07.02.2017_16h55	0.036	0.054	11.7647	2	[ADRB1, SLC27A1]
GO:0061013	regulation of mRNA catabolic process	GO_BiologicalProcess-Custom_07.02.2017_16h55	0.036	0.054	11.7647	2	[NANOS1, PRR5L]
GO:0009072	aromatic amino acid family metabolic process	GO_BiologicalProcess-Custom_07.02.2017_16h55	0.036	0.054	11.7647	2	[GSTZ1, IYD]
GO:0045776	negative regulation of blood pressure	GO_BiologicalProcess-Custom_07.02.2017_16h55	0.036	0.054	11.7647	2	[ADRB1, SOD2]
GO:2001056	positive regulation of cysteine-type endopeptidase activity	GO_BiologicalProcess-Custom_07.02.2017_16h55	0.036	0.054	5.71429	4	[ACVR1C, AIFM1, BID, F2R]
GO:1905517	macrophage migration	GO_BiologicalProcess-Custom_07.02.2017_16h55	0.036	0.054	11.7647	2	[LGALS3, SLAMF1]
GO:0009620	response to fungus	GO_BiologicalProcess-Custom_07.02.2017_16h55	0.036	0.054	11.7647	2	[CLEC7A, PTX3]
GO:0061082	myeloid leukocyte cytokine production	GO_BiologicalProcess-Custom_07.02.2017_16h55	0.036	0.054	11.7647	2	[KIT, NOR-1]
GO:0042269	regulation of natural killer cell mediated cytotoxicity	GO_BiologicalProcess-Custom_07.02.2017_16h55	0.036	0.054	11.7647	2	[LEP, PIK3R6]
GO:0002715	regulation of natural killer cell mediated immunity	GO_BiologicalProcess-Custom_07.02.2017_16h55	0.036	0.054	11.7647	2	[LEP, PIK3R6]
GO:0042506	tyrosine phosphorylation of Stat5 protein	GO_BiologicalProcess-Custom_07.02.2017_16h55	0.036	0.054	11.7647	2	[KIT, PECAM1]
GO:0042634	regulation of hair cycle	GO_BiologicalProcess-Custom_07.02.2017_16h55	0.036	0.054	11.7647	2	[HPSE, PER1]
GO:0032098	regulation of appetite	GO_BiologicalProcess-Custom_07.02.2017_16h55	0.036	0.054	11.7647	2	[HTR4, LEP]
GO:0035115	embryonic forelimb morphogenesis	GO_BiologicalProcess-Custom_07.02.2017_16h55	0.036	0.054	11.7647	2	[TBX3, TBX5]
GO:0051279	regulation of release of sequestered calcium ion into cytosol	GO_BiologicalProcess-Custom_07.02.2017_16h55	0.036	0.055	7.31707	3	[CXCL10, F2R, UBASH3B]
GO:0071322	cellular response to carbohydrate stimulus	GO_BiologicalProcess-Custom_07.02.2017_16h55	0.036	0.055	7.31707	3	[CDK16, CYP7A1, SIDT2]
GO:0050870	positive regulation of T cell activation	GO_BiologicalProcess-Custom_07.02.2017_16h55	0.037	0.055	4.85437	5	[ADAM8, CD86, LEP, PIK3R6, SLAMF1]
GO:0003205	cardiac chamber development	GO_BiologicalProcess-Custom_07.02.2017_16h55	0.037	0.055	4.85437	5	[MESP1, SMAD6, SMAD7, TBX3, TBX5]
GO:0046683	response to organophosphorus	GO_BiologicalProcess-Custom_07.02.2017_16h55	0.036	0.055	7.31707	3	[DUOX2, P2RY11, PER1]
GO:0019935	cyclic-nucleotide-mediated signaling	GO_BiologicalProcess-Custom_07.02.2017_16h55	0.039	0.056	7.14286	3	[ADRB1, CXCL10, PCLO]
GO:0006066	alcohol metabolic process	GO_BiologicalProcess-Custom_07.02.2017_16h55	0.039	0.057	4.31655	6	[CYP7A1, LEP, LIPE, MTMR7, RDH12, SLC5A3]
GO:0008406	gonad development	GO_BiologicalProcess-Custom_07.02.2017_16h55	0.039	0.057	4.80769	5	[HMGB2, KIT, RHOBTB3, SIX4, SLIT3]
GO:0090130	tissue migration	GO_BiologicalProcess-Custom_07.02.2017_16h55	0.039	0.057	4.31655	6	[HYAL1, KIT, KLF4, NANOS1, PECAM1, VEGFA]
GO:0010043	response to zinc ion	GO_BiologicalProcess-Custom_07.02.2017_16h55	0.04	0.058	11.1111	2	[MT-2B, MT1A]
GO:0048048	embryonic eye morphogenesis	GO_BiologicalProcess-Custom_07.02.2017_16h55	0.04	0.058	11.1111	2	[FBN2, MFAP2]
GO:0006921	cellular component disassembly involved in execution phase of apoptosis	GO_BiologicalProcess-Custom_07.02.2017_16h55	0.04	0.058	11.1111	2	[ACVR1C, AIFM1]
GO:0030262	apoptotic nuclear changes	GO_BiologicalProcess-Custom_07.02.2017_16h55	0.04	0.058	11.1111	2	[ACVR1C, AIFM1]
GO:0010762	regulation of fibroblast migration	GO_BiologicalProcess-Custom_07.02.2017_16h55	0.04	0.058	11.1111	2	[PRR5L, SDC4]
GO:0051281	positive regulation of release of sequestered calcium ion into cytosol	GO_BiologicalProcess-Custom_07.02.2017_16h55	0.04	0.058	11.1111	2	[CXCL10, F2R]
GO:0045089	positive regulation of innate immune response	GO_BiologicalProcess-Custom_07.02.2017_16h55	0.04	0.058	4.7619	5	[ADAM8, CD86, CLEC7A, RNF125, TLR8]
GO:2000826	regulation of heart morphogenesis	GO_BiologicalProcess-Custom_07.02.2017_16h55	0.04	0.058	11.1111	2	[MESP1, TBX5]
GO:0045662	negative regulation of myoblast differentiation	GO_BiologicalProcess-Custom_07.02.2017_16h55	0.04	0.058	11.1111	2	[CXCL10, TBX3]
GO:2000403	positive regulation of lymphocyte migration	GO_BiologicalProcess-Custom_07.02.2017_16h55	0.04	0.058	11.1111	2	[ADAM8, CXCL10]
GO:0097009	energy homeostasis	GO_BiologicalProcess-Custom_07.02.2017_16h55	0.04	0.058	11.1111	2	[NOR-1, NR1D2]
GO:0051924	regulation of calcium ion transport	GO_BiologicalProcess-Custom_07.02.2017_16h55	0.04	0.058	4.7619	5	[CXCL10, F2R, LGALS3, LOC100737042, UBASH3B]
GO:0009649	entrainment of circadian clock	GO_BiologicalProcess-Custom_07.02.2017_16h55	0.04	0.058	11.1111	2	[CRY1, PER1]
GO:0033144	negative regulation of intracellular steroid hormone receptor signaling pathway	GO_BiologicalProcess-Custom_07.02.2017_16h55	0.04	0.058	11.1111	2	[CRY1, PER1]
GO:0036474	cell death in response to hydrogen peroxide	GO_BiologicalProcess-Custom_07.02.2017_16h55	0.04	0.058	11.1111	2	[HSPH1, NOR-1]
GO:0019218	regulation of steroid metabolic process	GO_BiologicalProcess-Custom_07.02.2017_16h55	0.041	0.059	6.97674	3	[CYP7A1, EGR1, LEP]
GO:0043967	histone H4 acetylation	GO_BiologicalProcess-Custom_07.02.2017_16h55	0.041	0.059	6.97674	3	[KAT8, OGT, PER1]
GO:0045137	development of primary sexual characteristics	GO_BiologicalProcess-Custom_07.02.2017_16h55	0.041	0.059	4.71698	5	[HMGB2, KIT, RHOBTB3, SIX4, SLIT3]
GO:0036473	cell death in response to oxidative stress	GO_BiologicalProcess-Custom_07.02.2017_16h55	0.041	0.059	6.97674	3	[HSPH1, NOR-1, SOD2]
GO:0042542	response to hydrogen peroxide	GO_BiologicalProcess-Custom_07.02.2017_16h55	0.041	0.059	6.97674	3	[HSPH1, NOR-1, SOD2]
GO:0006801	superoxide metabolic process	GO_BiologicalProcess-Custom_07.02.2017_16h55	0.043	0.062	6.81818	3	[GP91-PHOX, NCF2, SOD2]
GO:0001959	regulation of cytokine-mediated signaling pathway	GO_BiologicalProcess-Custom_07.02.2017_16h55	0.043	0.062	6.81818	3	[PADI2, RFFL, SLIT3]
GO:0034332	adherens junction organization	GO_BiologicalProcess-Custom_07.02.2017_16h55	0.043	0.062	6.81818	3	[LOC100157318, SMAD7, VEGFA]
GO:0014074	response to purine-containing compound	GO_BiologicalProcess-Custom_07.02.2017_16h55	0.043	0.062	6.81818	3	[DUOX2, P2RY11, PER1]
GO:0009268	response to pH	GO_BiologicalProcess-Custom_07.02.2017_16h55	0.044	0.063	10.5263	2	[HYAL1, SLC38A3]
GO:0030212	hyaluronan metabolic process	GO_BiologicalProcess-Custom_07.02.2017_16h55	0.044	0.063	10.5263	2	[HYAL1, ITIH3]
GO:0006555	methionine metabolic process	GO_BiologicalProcess-Custom_07.02.2017_16h55	0.044	0.063	10.5263	2	[GNMT, MTR]
GO:0000303	response to superoxide	GO_BiologicalProcess-Custom_07.02.2017_16h55	0.044	0.063	10.5263	2	[SOD2, UCP3]
GO:0003171	atrioventricular valve development	GO_BiologicalProcess-Custom_07.02.2017_16h55	0.044	0.063	10.5263	2	[SMAD6, TBX5]
GO:0008206	bile acid metabolic process	GO_BiologicalProcess-Custom_07.02.2017_16h55	0.044	0.063	10.5263	2	[CYP7A1, LEP]
GO:0006919	activation of cysteine-type endopeptidase activity involved in apoptotic process	GO_BiologicalProcess-Custom_07.02.2017_16h55	0.046	0.065	6.66667	3	[AIFM1, BID, F2R]
GO:0019318	hexose metabolic process	GO_BiologicalProcess-Custom_07.02.2017_16h55	0.047	0.066	4.54545	5	[CRY1, GNMT, LEP, LOC100157318, OGT]
GO:0002221	pattern recognition receptor signaling pathway	GO_BiologicalProcess-Custom_07.02.2017_16h55	0.047	0.066	5.26316	4	[CD86, CLEC7A, RNF125, TLR8]
GO:1904018	positive regulation of vasculature development	GO_BiologicalProcess-Custom_07.02.2017_16h55	0.047	0.066	5.26316	4	[HYAL1, KIT, PIK3R6, VEGFA]
GO:0006413	translational initiation	GO_BiologicalProcess-Custom_07.02.2017_16h55	0.049	0.067	5.19481	4	[EIF1AY, EIF2S3, EIF4A2, KLHL25]
GO:0051125	regulation of actin nucleation	GO_BiologicalProcess-Custom_07.02.2017_16h55	0.049	0.067	10	2	[GMFG, SCIN]
GO:0031102	neuron projection regeneration	GO_BiologicalProcess-Custom_07.02.2017_16h55	0.049	0.067	10	2	[KLF4, LOC100157318]
GO:0010470	regulation of gastrulation	GO_BiologicalProcess-Custom_07.02.2017_16h55	0.049	0.067	10	2	[KLF4, MESP1]
GO:0002042	cell migration involved in sprouting angiogenesis	GO_BiologicalProcess-Custom_07.02.2017_16h55	0.049	0.067	10	2	[KLF4, VEGFA]
GO:0044058	regulation of digestive system process	GO_BiologicalProcess-Custom_07.02.2017_16h55	0.049	0.067	10	2	[LEP, PTGER3]
GO:0035136	forelimb morphogenesis	GO_BiologicalProcess-Custom_07.02.2017_16h55	0.049	0.067	10	2	[TBX3, TBX5]
GO:0031099	regeneration	GO_BiologicalProcess-Custom_07.02.2017_16h55	0.049	0.068	6.52174	3	[IFRD1, KLF4, LOC100157318]
GO:0051897	positive regulation of protein kinase B signaling	GO_BiologicalProcess-Custom_07.02.2017_16h55	0.049	0.068	6.52174	3	[ADAM8, HPSE, LEP]
GO:0002444	myeloid leukocyte mediated immunity	GO_BiologicalProcess-Custom_07.02.2017_16h55	0.049	0.068	6.52174	3	[KIT, NOR-1, PRAM1]
GO:0010906	regulation of glucose metabolic process	GO_BiologicalProcess-Custom_07.02.2017_16h55	0.049	0.068	6.52174	3	[GNMT, LEP, OGT]
GO:0010950	positive regulation of endopeptidase activity	GO_BiologicalProcess-Custom_07.02.2017_16h55	0.051	0.07	5.12821	4	[ACVR1C, AIFM1, BID, F2R]
GO:0032436	positive regulation of proteasomal ubiquitin-dependent protein catabolic process	GO_BiologicalProcess-Custom_07.02.2017_16h55	0.051	0.07	6.38298	3	[RNF125, SMAD7, TRIB3]
GO:0002696	positive regulation of leukocyte activation	GO_BiologicalProcess-Custom_07.02.2017_16h55	0.051	0.07	4.02685	6	[ADAM8, CD86, LEP, NOR-1, PIK3R6, SLAMF1]
GO:0051928	positive regulation of calcium ion transport	GO_BiologicalProcess-Custom_07.02.2017_16h55	0.051	0.07	6.38298	3	[CXCL10, F2R, LGALS3]
GO:0007200	phospholipase C-activating G-protein coupled receptor signaling pathway	GO_BiologicalProcess-Custom_07.02.2017_16h55	0.053	0.071	5.06329	4	[CYCLT1, F2R, P2RY11, PTGER3]
GO:0071901	negative regulation of protein serine/threonine kinase activity	GO_BiologicalProcess-Custom_07.02.2017_16h55	0.053	0.071	5.06329	4	[CHORDC1, DNAJA1, DUSP1, UCHL1]
GO:0002274	myeloid leukocyte activation	GO_BiologicalProcess-Custom_07.02.2017_16h55	0.053	0.071	5.06329	4	[KIT, NOR-1, PRAM1, SLAMF1]
GO:0035590	purinergic nucleotide receptor signaling pathway	GO_BiologicalProcess-Custom_07.02.2017_16h55	0.053	0.072	9.52381	2	[GPR34, P2RY11]
GO:0032008	positive regulation of TOR signaling	GO_BiologicalProcess-Custom_07.02.2017_16h55	0.053	0.072	9.52381	2	[LEP, RRAGD]
GO:0006026	aminoglycan catabolic process	GO_BiologicalProcess-Custom_07.02.2017_16h55	0.053	0.072	9.52381	2	[HYAL1, LOC100621421]
GO:0042698	ovulation cycle	GO_BiologicalProcess-Custom_07.02.2017_16h55	0.054	0.072	6.25	3	[EGR1, KIT, SLIT3]
GO:2000106	regulation of leukocyte apoptotic process	GO_BiologicalProcess-Custom_07.02.2017_16h55	0.054	0.072	6.25	3	[ADAM8, LGALS3, NOR-1]
GO:1902622	regulation of neutrophil migration	GO_BiologicalProcess-Custom_07.02.2017_16h55	0.053	0.072	9.52381	2	[ADAM8, CXCL2]
GO:0003073	regulation of systemic arterial blood pressure	GO_BiologicalProcess-Custom_07.02.2017_16h55	0.054	0.072	6.25	3	[ADRB1, F2R, SOD2]
GO:0050886	endocrine process	GO_BiologicalProcess-Custom_07.02.2017_16h55	0.054	0.072	6.25	3	[CRY1, F2R, TBX3]
GO:0031396	regulation of protein ubiquitination	GO_BiologicalProcess-Custom_07.02.2017_16h55	0.055	0.074	4.34783	5	[CRY1, DNAJA1, OGT, SMAD7, TRIB3]
GO:0010522	regulation of calcium ion transport into cytosol	GO_BiologicalProcess-Custom_07.02.2017_16h55	0.057	0.075	6.12245	3	[CXCL10, F2R, UBASH3B]
GO:0032944	regulation of mononuclear cell proliferation	GO_BiologicalProcess-Custom_07.02.2017_16h55	0.057	0.075	4.31034	5	[CD86, LEP, LGALS3, SDC4, SLAMF1]
GO:0050670	regulation of lymphocyte proliferation	GO_BiologicalProcess-Custom_07.02.2017_16h55	0.057	0.075	4.31034	5	[CD86, LEP, LGALS3, SDC4, SLAMF1]
GO:0046164	alcohol catabolic process	GO_BiologicalProcess-Custom_07.02.2017_16h55	0.058	0.076	9.09091	2	[CYP7A1, MTMR7]
GO:0042743	hydrogen peroxide metabolic process	GO_BiologicalProcess-Custom_07.02.2017_16h55	0.058	0.076	9.09091	2	[DUOX2, GP91-PHOX]
GO:0051591	response to cAMP	GO_BiologicalProcess-Custom_07.02.2017_16h55	0.058	0.076	9.09091	2	[DUOX2, PER1]
GO:0002792	negative regulation of peptide secretion	GO_BiologicalProcess-Custom_07.02.2017_16h55	0.058	0.076	9.09091	2	[ACVR1C, LEP]
GO:0090278	negative regulation of peptide hormone secretion	GO_BiologicalProcess-Custom_07.02.2017_16h55	0.058	0.076	9.09091	2	[ACVR1C, LEP]
GO:0000305	response to oxygen radical	GO_BiologicalProcess-Custom_07.02.2017_16h55	0.058	0.076	9.09091	2	[SOD2, UCP3]
GO:0000578	embryonic axis specification	GO_BiologicalProcess-Custom_07.02.2017_16h55	0.058	0.076	9.09091	2	[SMAD6, TBX3]
GO:2000108	positive regulation of leukocyte apoptotic process	GO_BiologicalProcess-Custom_07.02.2017_16h55	0.058	0.076	9.09091	2	[ADAM8, NOR-1]
GO:0061178	regulation of insulin secretion involved in cellular response to glucose stimulus	GO_BiologicalProcess-Custom_07.02.2017_16h55	0.058	0.076	9.09091	2	[CDK16, SIDT2]
GO:0070232	regulation of T cell apoptotic process	GO_BiologicalProcess-Custom_07.02.2017_16h55	0.058	0.076	9.09091	2	[ADAM8, LGALS3]
GO:0045843	negative regulation of striated muscle tissue development	GO_BiologicalProcess-Custom_07.02.2017_16h55	0.058	0.076	9.09091	2	[SIX4, TBX5]
GO:0032651	regulation of interleukin-1 beta production	GO_BiologicalProcess-Custom_07.02.2017_16h55	0.058	0.076	9.09091	2	[EGR1, F2R]
GO:0090109	regulation of cell-substrate junction assembly	GO_BiologicalProcess-Custom_07.02.2017_16h55	0.058	0.076	9.09091	2	[LOC100157318, VEGFA]
GO:0051893	regulation of focal adhesion assembly	GO_BiologicalProcess-Custom_07.02.2017_16h55	0.058	0.076	9.09091	2	[LOC100157318, VEGFA]
GO:0017157	regulation of exocytosis	GO_BiologicalProcess-Custom_07.02.2017_16h55	0.06	0.079	4.23729	5	[PCLO, PRAM1, RAB9A, SDC4, SYT15]
GO:0007566	embryo implantation	GO_BiologicalProcess-Custom_07.02.2017_16h55	0.063	0.081	8.69565	2	[ACVR1C, FKBP4]
GO:0050709	negative regulation of protein secretion	GO_BiologicalProcess-Custom_07.02.2017_16h55	0.063	0.081	5.88235	3	[ACVR1C, F2R, SLAMF1]
GO:0010524	positive regulation of calcium ion transport into cytosol	GO_BiologicalProcess-Custom_07.02.2017_16h55	0.063	0.081	8.69565	2	[CXCL10, F2R]
GO:0030219	megakaryocyte differentiation	GO_BiologicalProcess-Custom_07.02.2017_16h55	0.063	0.081	8.69565	2	[KIT, SCIN]
GO:0071622	regulation of granulocyte chemotaxis	GO_BiologicalProcess-Custom_07.02.2017_16h55	0.063	0.081	8.69565	2	[CXCL2, SLAMF1]
GO:0002686	negative regulation of leukocyte migration	GO_BiologicalProcess-Custom_07.02.2017_16h55	0.063	0.081	8.69565	2	[LOC100157318, PADI2]
GO:1901862	negative regulation of muscle tissue development	GO_BiologicalProcess-Custom_07.02.2017_16h55	0.063	0.081	8.69565	2	[SIX4, TBX5]
GO:0048635	negative regulation of muscle organ development	GO_BiologicalProcess-Custom_07.02.2017_16h55	0.063	0.081	8.69565	2	[SIX4, TBX5]
GO:1903391	regulation of adherens junction organization	GO_BiologicalProcess-Custom_07.02.2017_16h55	0.063	0.081	8.69565	2	[LOC100157318, VEGFA]
GO:0030318	melanocyte differentiation	GO_BiologicalProcess-Custom_07.02.2017_16h55	0.063	0.081	8.69565	2	[KIT, MREG]
GO:0003382	epithelial cell morphogenesis	GO_BiologicalProcess-Custom_07.02.2017_16h55	0.063	0.081	8.69565	2	[PECAM1, ST14]
GO:0042180	cellular ketone metabolic process	GO_BiologicalProcess-Custom_07.02.2017_16h55	0.063	0.082	4.7619	4	[CYP7A1, EGR1, NOR-1, TRIB3]
GO:0035265	organ growth	GO_BiologicalProcess-Custom_07.02.2017_16h55	0.063	0.082	4.7619	4	[EHMT2, LEP, MESP1, TBX5]
GO:0070663	regulation of leukocyte proliferation	GO_BiologicalProcess-Custom_07.02.2017_16h55	0.064	0.082	4.16667	5	[CD86, LEP, LGALS3, SDC4, SLAMF1]
GO:0008625	extrinsic apoptotic signaling pathway via death domain receptors	GO_BiologicalProcess-Custom_07.02.2017_16h55	0.066	0.084	5.76923	3	[HMGB2, LGALS3, RFFL]
GO:0060389	pathway-restricted SMAD protein phosphorylation	GO_BiologicalProcess-Custom_07.02.2017_16h55	0.066	0.084	5.76923	3	[GDF10, SMAD6, SMAD7]
GO:0060393	regulation of pathway-restricted SMAD protein phosphorylation	GO_BiologicalProcess-Custom_07.02.2017_16h55	0.066	0.084	5.76923	3	[GDF10, SMAD6, SMAD7]
GO:0002367	cytokine production involved in immune response	GO_BiologicalProcess-Custom_07.02.2017_16h55	0.066	0.084	5.76923	3	[KIT, NOR-1, SLAMF1]
GO:0048332	mesoderm morphogenesis	GO_BiologicalProcess-Custom_07.02.2017_16h55	0.066	0.084	5.76923	3	[MESP1, NOR-1, TBX3]
GO:0035113	embryonic appendage morphogenesis	GO_BiologicalProcess-Custom_07.02.2017_16h55	0.066	0.084	4.70588	4	[FBN2, PBX2, TBX3, TBX5]
GO:0030326	embryonic limb morphogenesis	GO_BiologicalProcess-Custom_07.02.2017_16h55	0.066	0.084	4.70588	4	[FBN2, PBX2, TBX3, TBX5]
GO:0048592	eye morphogenesis	GO_BiologicalProcess-Custom_07.02.2017_16h55	0.068	0.086	4.65116	4	[BCAR3, FBN2, FJX1, MFAP2]
GO:2001243	negative regulation of intrinsic apoptotic signaling pathway	GO_BiologicalProcess-Custom_07.02.2017_16h55	0.069	0.086	5.66038	3	[BID, DNAJA1, HSPH1]
GO:0032924	activin receptor signaling pathway	GO_BiologicalProcess-Custom_07.02.2017_16h55	0.068	0.086	8.33333	2	[ACVR1C, SMAD7]
GO:0060412	ventricular septum morphogenesis	GO_BiologicalProcess-Custom_07.02.2017_16h55	0.068	0.086	8.33333	2	[SMAD7, TBX3]
GO:0046849	bone remodeling	GO_BiologicalProcess-Custom_07.02.2017_16h55	0.069	0.086	5.66038	3	[ADAM8, LEP, UBASH3B]
GO:0003156	regulation of animal organ formation	GO_BiologicalProcess-Custom_07.02.2017_16h55	0.068	0.086	8.33333	2	[MESP1, TBX5]
GO:0003208	cardiac ventricle morphogenesis	GO_BiologicalProcess-Custom_07.02.2017_16h55	0.069	0.086	5.66038	3	[MESP1, SMAD7, TBX5]
GO:0044060	regulation of endocrine process	GO_BiologicalProcess-Custom_07.02.2017_16h55	0.068	0.086	8.33333	2	[CRY1, F2R]
GO:1901031	regulation of response to reactive oxygen species	GO_BiologicalProcess-Custom_07.02.2017_16h55	0.068	0.086	8.33333	2	[HSPH1, NOR-1]
GO:0045765	regulation of angiogenesis	GO_BiologicalProcess-Custom_07.02.2017_16h55	0.07	0.087	4.06504	5	[HYAL1, KLF4, LEP, PIK3R6, VEGFA]
GO:0035148	tube formation	GO_BiologicalProcess-Custom_07.02.2017_16h55	0.07	0.088	4.5977	4	[SDC4, SIX4, ST14, VEGFA]
GO:0043154	negative regulation of cysteine-type endopeptidase activity involved in apoptotic process	GO_BiologicalProcess-Custom_07.02.2017_16h55	0.072	0.089	5.55556	3	[KLF4, MICAL1, RFFL]
GO:0042035	regulation of cytokine biosynthetic process	GO_BiologicalProcess-Custom_07.02.2017_16h55	0.072	0.089	5.55556	3	[EGR1, KLF4, TLR8]
GO:0030593	neutrophil chemotaxis	GO_BiologicalProcess-Custom_07.02.2017_16h55	0.072	0.089	5.55556	3	[CSF3R, CXCL2, LGALS3]
GO:1904427	positive regulation of calcium ion transmembrane transport	GO_BiologicalProcess-Custom_07.02.2017_16h55	0.073	0.09	8	2	[CXCL10, F2R]
GO:0003179	heart valve morphogenesis	GO_BiologicalProcess-Custom_07.02.2017_16h55	0.073	0.09	8	2	[SMAD6, TBX5]
GO:0060976	coronary vasculature development	GO_BiologicalProcess-Custom_07.02.2017_16h55	0.073	0.09	8	2	[MESP1, SMAD6]
GO:0035773	insulin secretion involved in cellular response to glucose stimulus	GO_BiologicalProcess-Custom_07.02.2017_16h55	0.073	0.09	8	2	[CDK16, SIDT2]
GO:0032615	interleukin-12 production	GO_BiologicalProcess-Custom_07.02.2017_16h55	0.073	0.09	8	2	[LEP, SLAMF1]
GO:0001910	regulation of leukocyte mediated cytotoxicity	GO_BiologicalProcess-Custom_07.02.2017_16h55	0.073	0.09	8	2	[LEP, PIK3R6]
GO:0043618	regulation of transcription from RNA polymerase II promoter in response to stress	GO_BiologicalProcess-Custom_07.02.2017_16h55	0.073	0.09	8	2	[EGR1, HSP70.2]
GO:1900046	regulation of hemostasis	GO_BiologicalProcess-Custom_07.02.2017_16h55	0.075	0.092	5.45455	3	[F2R, HPSE, UBASH3B]
GO:1903034	regulation of response to wounding	GO_BiologicalProcess-Custom_07.02.2017_16h55	0.075	0.092	4.49438	4	[F2R, HPSE, KLF4, UBASH3B]
GO:0030193	regulation of blood coagulation	GO_BiologicalProcess-Custom_07.02.2017_16h55	0.075	0.092	5.45455	3	[F2R, HPSE, UBASH3B]
GO:0007565	female pregnancy	GO_BiologicalProcess-Custom_07.02.2017_16h55	0.075	0.092	5.45455	3	[ACVR1C, FKBP4, MAGED2]
GO:1901800	positive regulation of proteasomal protein catabolic process	GO_BiologicalProcess-Custom_07.02.2017_16h55	0.075	0.092	5.45455	3	[RNF125, SMAD7, TRIB3]
GO:0001657	ureteric bud development	GO_BiologicalProcess-Custom_07.02.2017_16h55	0.075	0.092	5.45455	3	[SIX4, SMAD6, SMAD7]
GO:0035587	purinergic receptor signaling pathway	GO_BiologicalProcess-Custom_07.02.2017_16h55	0.078	0.095	7.69231	2	[GPR34, P2RY11]
GO:0043551	regulation of phosphatidylinositol 3-kinase activity	GO_BiologicalProcess-Custom_07.02.2017_16h55	0.078	0.095	7.69231	2	[PIK3IP1, PIK3R6]
GO:0070303	negative regulation of stress-activated protein kinase signaling cascade	GO_BiologicalProcess-Custom_07.02.2017_16h55	0.078	0.095	7.69231	2	[DNAJA1, HSPH1]
GO:0008631	intrinsic apoptotic signaling pathway in response to oxidative stress	GO_BiologicalProcess-Custom_07.02.2017_16h55	0.078	0.095	7.69231	2	[HSPH1, SOD2]
GO:0032757	positive regulation of interleukin-8 production	GO_BiologicalProcess-Custom_07.02.2017_16h55	0.078	0.095	7.69231	2	[F2R, TLR8]
GO:0002279	mast cell activation involved in immune response	GO_BiologicalProcess-Custom_07.02.2017_16h55	0.078	0.095	7.69231	2	[KIT, NOR-1]
GO:0043303	mast cell degranulation	GO_BiologicalProcess-Custom_07.02.2017_16h55	0.078	0.095	7.69231	2	[KIT, NOR-1]
GO:0042246	tissue regeneration	GO_BiologicalProcess-Custom_07.02.2017_16h55	0.078	0.095	7.69231	2	[IFRD1, LOC100157318]
GO:0006865	amino acid transport	GO_BiologicalProcess-Custom_07.02.2017_16h55	0.078	0.095	4.44444	4	[LOC100738862, SLC25A22, SLC38A1, SLC38A3]
GO:0032611	interleukin-1 beta production	GO_BiologicalProcess-Custom_07.02.2017_16h55	0.078	0.095	7.69231	2	[EGR1, F2R]
GO:1902883	negative regulation of response to oxidative stress	GO_BiologicalProcess-Custom_07.02.2017_16h55	0.078	0.095	7.69231	2	[HSPH1, NOR-1]
GO:1900408	negative regulation of cellular response to oxidative stress	GO_BiologicalProcess-Custom_07.02.2017_16h55	0.078	0.095	7.69231	2	[HSPH1, NOR-1]
GO:1903202	negative regulation of oxidative stress-induced cell death	GO_BiologicalProcess-Custom_07.02.2017_16h55	0.078	0.095	7.69231	2	[HSPH1, NOR-1]
GO:0072163	mesonephric epithelium development	GO_BiologicalProcess-Custom_07.02.2017_16h55	0.078	0.095	5.35714	3	[SIX4, SMAD6, SMAD7]
GO:0072164	mesonephric tubule development	GO_BiologicalProcess-Custom_07.02.2017_16h55	0.078	0.095	5.35714	3	[SIX4, SMAD6, SMAD7]
GO:0043901	negative regulation of multi-organism process	GO_BiologicalProcess-Custom_07.02.2017_16h55	0.08	0.097	4.3956	4	[ACVR1C, PTX3, RNF125, SQSTM1]
GO:0055002	striated muscle cell development	GO_BiologicalProcess-Custom_07.02.2017_16h55	0.08	0.097	4.3956	4	[KEL, SIX4, TBX3, UCHL1]
GO:0071216	cellular response to biotic stimulus	GO_BiologicalProcess-Custom_07.02.2017_16h55	0.08	0.097	4.3956	4	[CD86, CLEC7A, CXCL10, PLSCR4]
GO:0010952	positive regulation of peptidase activity	GO_BiologicalProcess-Custom_07.02.2017_16h55	0.08	0.097	4.3956	4	[ACVR1C, AIFM1, BID, F2R]
GO:1903555	regulation of tumor necrosis factor superfamily cytokine production	GO_BiologicalProcess-Custom_07.02.2017_16h55	0.082	0.098	5.26316	3	[ADAM8, LEP, SLAMF1]
GO:0015807	L-amino acid transport	GO_BiologicalProcess-Custom_07.02.2017_16h55	0.082	0.098	5.26316	3	[SLC25A22, SLC38A1, SLC38A3]
GO:0043388	positive regulation of DNA binding	GO_BiologicalProcess-Custom_07.02.2017_16h55	0.083	0.099	7.40741	2	[HMGB2, KLF4]
GO:0010761	fibroblast migration	GO_BiologicalProcess-Custom_07.02.2017_16h55	0.083	0.099	7.40741	2	[PRR5L, SDC4]
GO:0050663	cytokine secretion	GO_BiologicalProcess-Custom_07.02.2017_16h55	0.083	0.099	4.34783	4	[F2R, LEP, SLAMF1, TLR8]
GO:0002448	mast cell mediated immunity	GO_BiologicalProcess-Custom_07.02.2017_16h55	0.083	0.099	7.40741	2	[KIT, NOR-1]
GO:0090303	positive regulation of wound healing	GO_BiologicalProcess-Custom_07.02.2017_16h55	0.083	0.099	7.40741	2	[F2R, HPSE]
GO:0043620	regulation of DNA-templated transcription in response to stress	GO_BiologicalProcess-Custom_07.02.2017_16h55	0.083	0.099	7.40741	2	[EGR1, HSP70.2]
GO:0060986	endocrine hormone secretion	GO_BiologicalProcess-Custom_07.02.2017_16h55	0.083	0.099	7.40741	2	[CRY1, TBX3]
GO:0050795	regulation of behavior	GO_BiologicalProcess-Custom_07.02.2017_16h55	0.083	0.099	7.40741	2	[NOR-1, PER3]
GO:0031532	actin cytoskeleton reorganization	GO_BiologicalProcess-Custom_07.02.2017_16h55	0.092	0.1	5	3	[ATP2C1, GMFG, KIT]
GO:0002437	inflammatory response to antigenic stimulus	GO_BiologicalProcess-Custom_07.02.2017_16h55	0.089	0.1	7.14286	2	[CYCLT1, HMGB2]
GO:0021545	cranial nerve development	GO_BiologicalProcess-Custom_07.02.2017_16h55	0.089	0.1	7.14286	2	[EGR2, SIX4]
GO:1901616	organic hydroxy compound catabolic process	GO_BiologicalProcess-Custom_07.02.2017_16h55	0.089	0.1	7.14286	2	[CYP7A1, MTMR7]
GO:0050818	regulation of coagulation	GO_BiologicalProcess-Custom_07.02.2017_16h55	0.085	0.1	5.17241	3	[F2R, HPSE, UBASH3B]
GO:0000096	sulfur amino acid metabolic process	GO_BiologicalProcess-Custom_07.02.2017_16h55	0.094	0.1	6.89655	2	[GNMT, MTR]
GO:1903313	positive regulation of mRNA metabolic process	GO_BiologicalProcess-Custom_07.02.2017_16h55	0.089	0.1	7.14286	2	[NANOS1, PRR5L]
GO:0042089	cytokine biosynthetic process	GO_BiologicalProcess-Custom_07.02.2017_16h55	0.092	0.1	5	3	[EGR1, KLF4, TLR8]
GO:0030534	adult behavior	GO_BiologicalProcess-Custom_07.02.2017_16h55	0.088	0.1	4.25532	4	[EHMT2, LEP, NOR-1, UCHL1]
GO:0001836	release of cytochrome c from mitochondria	GO_BiologicalProcess-Custom_07.02.2017_16h55	0.094	0.1	6.89655	2	[BID, SOD2]
GO:0003170	heart valve development	GO_BiologicalProcess-Custom_07.02.2017_16h55	0.089	0.1	7.14286	2	[SMAD6, TBX5]
GO:0071887	leukocyte apoptotic process	GO_BiologicalProcess-Custom_07.02.2017_16h55	0.085	0.1	5.17241	3	[ADAM8, LGALS3, NOR-1]
GO:1903052	positive regulation of proteolysis involved in cellular protein catabolic process	GO_BiologicalProcess-Custom_07.02.2017_16h55	0.092	0.1	5	3	[RNF125, SMAD7, TRIB3]
GO:0071706	tumor necrosis factor superfamily cytokine production	GO_BiologicalProcess-Custom_07.02.2017_16h55	0.092	0.1	5	3	[ADAM8, LEP, SLAMF1]
GO:1903708	positive regulation of hemopoiesis	GO_BiologicalProcess-Custom_07.02.2017_16h55	0.085	0.1	4.30108	4	[ADAM8, LEP, PIK3R6, SCIN]
GO:0002532	production of molecular mediator involved in inflammatory response	GO_BiologicalProcess-Custom_07.02.2017_16h55	0.089	0.1	7.14286	2	[LEP, LOC100157318]
GO:0003209	cardiac atrium morphogenesis	GO_BiologicalProcess-Custom_07.02.2017_16h55	0.089	0.1	7.14286	2	[MESP1, TBX5]
GO:0055007	cardiac muscle cell differentiation	GO_BiologicalProcess-Custom_07.02.2017_16h55	0.085	0.1	5.17241	3	[MESP1, TBX3, TBX5]
GO:0009791	post-embryonic development	GO_BiologicalProcess-Custom_07.02.2017_16h55	0.088	0.1	5.08475	3	[KLF4, MFAP2, SOD2]
GO:0048641	regulation of skeletal muscle tissue development	GO_BiologicalProcess-Custom_07.02.2017_16h55	0.094	0.1	6.89655	2	[NR1D2, SIX4]
GO:0008203	cholesterol metabolic process	GO_BiologicalProcess-Custom_07.02.2017_16h55	0.085	0.1	5.17241	3	[CYP7A1, LEP, LIPE]
GO:0032652	regulation of interleukin-1 production	GO_BiologicalProcess-Custom_07.02.2017_16h55	0.089	0.1	7.14286	2	[EGR1, F2R]
GO:0010675	regulation of cellular carbohydrate metabolic process	GO_BiologicalProcess-Custom_07.02.2017_16h55	0.088	0.1	5.08475	3	[GNMT, LEP, OGT]
GO:0035107	appendage morphogenesis	GO_BiologicalProcess-Custom_07.02.2017_16h55	0.093	0.1	4.16667	4	[FBN2, PBX2, TBX3, TBX5]
GO:0034614	cellular response to reactive oxygen species	GO_BiologicalProcess-Custom_07.02.2017_16h55	0.092	0.1	5	3	[HSPH1, NOR-1, SOD2]
GO:0035108	limb morphogenesis	GO_BiologicalProcess-Custom_07.02.2017_16h55	0.093	0.1	4.16667	4	[FBN2, PBX2, TBX3, TBX5]
GO:1903844	regulation of cellular response to transforming growth factor beta stimulus	GO_BiologicalProcess-Custom_07.02.2017_16h55	0.092	0.1	5	3	[FBN2, SMAD6, SMAD7]
GO:0001823	mesonephros development	GO_BiologicalProcess-Custom_07.02.2017_16h55	0.085	0.1	5.17241	3	[SIX4, SMAD6, SMAD7]
GO:0017015	regulation of transforming growth factor beta receptor signaling pathway	GO_BiologicalProcess-Custom_07.02.2017_16h55	0.092	0.1	5	3	[FBN2, SMAD6, SMAD7]
GO:0048640	negative regulation of developmental growth	GO_BiologicalProcess-Custom_07.02.2017_16h55	0.1	0.11	4.7619	3	[ADRB1, IFRD1, TBX5]
GO:0045453	bone resorption	GO_BiologicalProcess-Custom_07.02.2017_16h55	0.1	0.11	6.45161	2	[ADAM8, UBASH3B]
GO:2000117	negative regulation of cysteine-type endopeptidase activity	GO_BiologicalProcess-Custom_07.02.2017_16h55	0.1	0.11	4.7619	3	[KLF4, MICAL1, RFFL]
GO:0051289	protein homotetramerization	GO_BiologicalProcess-Custom_07.02.2017_16h55	0.1	0.11	6.66667	2	[GNMT, RXRG]
GO:0042107	cytokine metabolic process	GO_BiologicalProcess-Custom_07.02.2017_16h55	0.099	0.11	4.83871	3	[EGR1, KLF4, TLR8]
GO:0048771	tissue remodeling	GO_BiologicalProcess-Custom_07.02.2017_16h55	0.096	0.11	4.12371	4	[ADAM8, F2R, LEP, UBASH3B]
GO:0016051	carbohydrate biosynthetic process	GO_BiologicalProcess-Custom_07.02.2017_16h55	0.096	0.11	4.12371	4	[CRY1, GNMT, LEP, OGT]
GO:0046660	female sex differentiation	GO_BiologicalProcess-Custom_07.02.2017_16h55	0.099	0.11	4.83871	3	[KIT, SLIT3, TBX3]
GO:0051147	regulation of muscle cell differentiation	GO_BiologicalProcess-Custom_07.02.2017_16h55	0.099	0.11	4.08163	4	[CXCL10, KIT, MESP1, TBX3]
GO:0051283	negative regulation of sequestering of calcium ion	GO_BiologicalProcess-Custom_07.02.2017_16h55	0.1	0.11	4.6875	3	[CXCL10, F2R, UBASH3B]
GO:1903169	regulation of calcium ion transmembrane transport	GO_BiologicalProcess-Custom_07.02.2017_16h55	0.1	0.11	4.7619	3	[CXCL10, F2R, UBASH3B]
GO:0051209	release of sequestered calcium ion into cytosol	GO_BiologicalProcess-Custom_07.02.2017_16h55	0.1	0.11	4.6875	3	[CXCL10, F2R, UBASH3B]
GO:0007528	neuromuscular junction development	GO_BiologicalProcess-Custom_07.02.2017_16h55	0.1	0.11	6.66667	2	[F2R, SIX4]
GO:0045637	regulation of myeloid cell differentiation	GO_BiologicalProcess-Custom_07.02.2017_16h55	0.1	0.11	4.0404	4	[CSF3R, LEP, SCIN, UBASH3B]
GO:0002703	regulation of leukocyte mediated immunity	GO_BiologicalProcess-Custom_07.02.2017_16h55	0.099	0.11	4.08163	4	[LEP, PIK3R6, PRAM1, SLAMF1]
GO:0045576	mast cell activation	GO_BiologicalProcess-Custom_07.02.2017_16h55	0.1	0.11	6.66667	2	[KIT, NOR-1]
GO:0003230	cardiac atrium development	GO_BiologicalProcess-Custom_07.02.2017_16h55	0.1	0.11	6.66667	2	[MESP1, TBX5]
GO:0042267	natural killer cell mediated cytotoxicity	GO_BiologicalProcess-Custom_07.02.2017_16h55	0.1	0.11	6.66667	2	[LEP, PIK3R6]
GO:0002228	natural killer cell mediated immunity	GO_BiologicalProcess-Custom_07.02.2017_16h55	0.1	0.11	6.66667	2	[LEP, PIK3R6]
GO:0042552	myelination	GO_BiologicalProcess-Custom_07.02.2017_16h55	0.1	0.11	4.6875	3	[EGR2, KEL, PLLP]
GO:1902652	secondary alcohol metabolic process	GO_BiologicalProcess-Custom_07.02.2017_16h55	0.096	0.11	4.91803	3	[CYP7A1, LEP, LIPE]
GO:0050731	positive regulation of peptidyl-tyrosine phosphorylation	GO_BiologicalProcess-Custom_07.02.2017_16h55	0.1	0.11	4	4	[HSPH1, KIT, PECAM1, VEGFA]
GO:0043270	positive regulation of ion transport	GO_BiologicalProcess-Custom_07.02.2017_16h55	0.1	0.11	4.0404	4	[CNTN1, CXCL10, F2R, LGALS3]
GO:1903036	positive regulation of response to wounding	GO_BiologicalProcess-Custom_07.02.2017_16h55	0.1	0.11	6.45161	2	[F2R, HPSE]
GO:0007045	cell-substrate adherens junction assembly	GO_BiologicalProcess-Custom_07.02.2017_16h55	0.1	0.11	6.66667	2	[LOC100157318, VEGFA]
GO:0048041	focal adhesion assembly	GO_BiologicalProcess-Custom_07.02.2017_16h55	0.1	0.11	6.66667	2	[LOC100157318, VEGFA]
GO:0042102	positive regulation of T cell proliferation	GO_BiologicalProcess-Custom_07.02.2017_16h55	0.1	0.11	4.7619	3	[CD86, LEP, SLAMF1]
GO:0090101	negative regulation of transmembrane receptor protein serine/threonine kinase signaling pathway	GO_BiologicalProcess-Custom_07.02.2017_16h55	0.1	0.11	4.6875	3	[FBN2, SMAD6, SMAD7]
GO:0051261	protein depolymerization	GO_BiologicalProcess-Custom_07.02.2017_16h55	0.11	0.12	4.54545	3	[CCSAP, MICAL1, SCIN]
GO:0030521	androgen receptor signaling pathway	GO_BiologicalProcess-Custom_07.02.2017_16h55	0.11	0.12	6.06061	2	[DNAJA1, FKBP4]
GO:0042446	hormone biosynthetic process	GO_BiologicalProcess-Custom_07.02.2017_16h55	0.11	0.12	6.06061	2	[DUOX2, EGR1]
GO:0045185	maintenance of protein location	GO_BiologicalProcess-Custom_07.02.2017_16h55	0.11	0.12	4.61538	3	[FBN2, SCIN, TMSB4X]
GO:0006766	vitamin metabolic process	GO_BiologicalProcess-Custom_07.02.2017_16h55	0.11	0.12	6.06061	2	[GSTO1, MTR]
GO:0032635	interleukin-6 production	GO_BiologicalProcess-Custom_07.02.2017_16h55	0.11	0.12	4.61538	3	[F2R, LEP, SLAMF1]
GO:0014902	myotube differentiation	GO_BiologicalProcess-Custom_07.02.2017_16h55	0.11	0.12	4.61538	3	[CXCL10, KEL, SIX4]
GO:0006090	pyruvate metabolic process	GO_BiologicalProcess-Custom_07.02.2017_16h55	0.11	0.12	4.54545	3	[HK3, NOR-1, OGT]
GO:0097553	calcium ion transmembrane import into cytosol	GO_BiologicalProcess-Custom_07.02.2017_16h55	0.11	0.12	4.54545	3	[CXCL10, F2R, UBASH3B]
GO:0051282	regulation of sequestering of calcium ion	GO_BiologicalProcess-Custom_07.02.2017_16h55	0.11	0.12	4.61538	3	[CXCL10, F2R, UBASH3B]
GO:0051208	sequestering of calcium ion	GO_BiologicalProcess-Custom_07.02.2017_16h55	0.11	0.12	4.61538	3	[CXCL10, F2R, UBASH3B]
GO:1902656	calcium ion import into cytosol	GO_BiologicalProcess-Custom_07.02.2017_16h55	0.11	0.12	4.54545	3	[CXCL10, F2R, UBASH3B]
GO:0010332	response to gamma radiation	GO_BiologicalProcess-Custom_07.02.2017_16h55	0.11	0.12	6.25	2	[EGR1, SOD2]
GO:0032434	regulation of proteasomal ubiquitin-dependent protein catabolic process	GO_BiologicalProcess-Custom_07.02.2017_16h55	0.11	0.12	4.47761	3	[RNF125, SMAD7, TRIB3]
GO:1903557	positive regulation of tumor necrosis factor superfamily cytokine production	GO_BiologicalProcess-Custom_07.02.2017_16h55	0.11	0.12	6.25	2	[ADAM8, LEP]
GO:0032729	positive regulation of interferon-gamma production	GO_BiologicalProcess-Custom_07.02.2017_16h55	0.11	0.12	6.06061	2	[SLAMF1, TLR8]
GO:0003341	cilium movement	GO_BiologicalProcess-Custom_07.02.2017_16h55	0.11	0.12	6.25	2	[CCSAP, DNAH1]
GO:0070231	T cell apoptotic process	GO_BiologicalProcess-Custom_07.02.2017_16h55	0.11	0.12	6.25	2	[ADAM8, LGALS3]
GO:0016202	regulation of striated muscle tissue development	GO_BiologicalProcess-Custom_07.02.2017_16h55	0.11	0.12	4.47761	3	[NR1D2, SIX4, TBX5]
GO:0015804	neutral amino acid transport	GO_BiologicalProcess-Custom_07.02.2017_16h55	0.11	0.12	6.06061	2	[SLC38A1, SLC38A3]
GO:0051972	regulation of telomerase activity	GO_BiologicalProcess-Custom_07.02.2017_16h55	0.11	0.12	6.25	2	[KLF4, TEN1]
GO:0007272	ensheathment of neurons	GO_BiologicalProcess-Custom_07.02.2017_16h55	0.11	0.12	4.54545	3	[EGR2, KEL, PLLP]
GO:0008366	axon ensheathment	GO_BiologicalProcess-Custom_07.02.2017_16h55	0.11	0.12	4.54545	3	[EGR2, KEL, PLLP]
GO:0042531	positive regulation of tyrosine phosphorylation of STAT protein	GO_BiologicalProcess-Custom_07.02.2017_16h55	0.11	0.12	6.06061	2	[KIT, PECAM1]
GO:0032612	interleukin-1 production	GO_BiologicalProcess-Custom_07.02.2017_16h55	0.11	0.12	6.06061	2	[EGR1, F2R]
GO:0007032	endosome organization	GO_BiologicalProcess-Custom_07.02.2017_16h55	0.11	0.12	6.06061	2	[DNM1, HOOK2]
GO:0070301	cellular response to hydrogen peroxide	GO_BiologicalProcess-Custom_07.02.2017_16h55	0.11	0.12	6.06061	2	[HSPH1, NOR-1]
GO:1903201	regulation of oxidative stress-induced cell death	GO_BiologicalProcess-Custom_07.02.2017_16h55	0.11	0.12	6.25	2	[HSPH1, NOR-1]
GO:0016925	protein sumoylation	GO_BiologicalProcess-Custom_07.02.2017_16h55	0.12	0.13	5.88235	2	[EGR1, EGR2]
GO:0008645	hexose transport	GO_BiologicalProcess-Custom_07.02.2017_16h55	0.12	0.13	4.34783	3	[LEP, NOR-1, TRIB3]
GO:0015758	glucose transport	GO_BiologicalProcess-Custom_07.02.2017_16h55	0.12	0.13	4.41176	3	[LEP, NOR-1, TRIB3]
GO:0010507	negative regulation of autophagy	GO_BiologicalProcess-Custom_07.02.2017_16h55	0.12	0.13	5.88235	2	[EHMT2, LEP]
GO:0072329	monocarboxylic acid catabolic process	GO_BiologicalProcess-Custom_07.02.2017_16h55	0.13	0.13	4.28571	3	[LEP, LIPE, LPIN1]
GO:0051438	regulation of ubiquitin-protein transferase activity	GO_BiologicalProcess-Custom_07.02.2017_16h55	0.12	0.13	5.71429	2	[SMAD7, TRIB3]
GO:1903364	positive regulation of cellular protein catabolic process	GO_BiologicalProcess-Custom_07.02.2017_16h55	0.12	0.13	4.34783	3	[RNF125, SMAD7, TRIB3]
GO:0032479	regulation of type I interferon production	GO_BiologicalProcess-Custom_07.02.2017_16h55	0.12	0.13	5.88235	2	[RNF125, TLR8]
GO:0046718	viral entry into host cell	GO_BiologicalProcess-Custom_07.02.2017_16h55	0.12	0.13	5.71429	2	[ANPEP, PTX3]
GO:0070228	regulation of lymphocyte apoptotic process	GO_BiologicalProcess-Custom_07.02.2017_16h55	0.12	0.13	5.71429	2	[ADAM8, LGALS3]
GO:0035051	cardiocyte differentiation	GO_BiologicalProcess-Custom_07.02.2017_16h55	0.12	0.13	4.34783	3	[MESP1, TBX3, TBX5]
GO:1901861	regulation of muscle tissue development	GO_BiologicalProcess-Custom_07.02.2017_16h55	0.12	0.13	4.34783	3	[NR1D2, SIX4, TBX5]
GO:0048634	regulation of muscle organ development	GO_BiologicalProcess-Custom_07.02.2017_16h55	0.12	0.13	4.41176	3	[NR1D2, SIX4, TBX5]
GO:0003158	endothelium development	GO_BiologicalProcess-Custom_07.02.2017_16h55	0.12	0.13	4.34783	3	[CXCL10, MESP1, PECAM1]
GO:0035296	regulation of tube diameter	GO_BiologicalProcess-Custom_07.02.2017_16h55	0.13	0.13	4.28571	3	[ADRB1, F2R, SOD2]
GO:0097746	regulation of blood vessel diameter	GO_BiologicalProcess-Custom_07.02.2017_16h55	0.13	0.13	4.28571	3	[ADRB1, F2R, SOD2]
GO:0001935	endothelial cell proliferation	GO_BiologicalProcess-Custom_07.02.2017_16h55	0.12	0.13	4.41176	3	[LEP, THAP1, VEGFA]
GO:0045766	positive regulation of angiogenesis	GO_BiologicalProcess-Custom_07.02.2017_16h55	0.12	0.13	4.34783	3	[HYAL1, PIK3R6, VEGFA]
GO:0050918	positive chemotaxis	GO_BiologicalProcess-Custom_07.02.2017_16h55	0.12	0.13	5.88235	2	[LGALS3, VEGFA]
GO:0007422	peripheral nervous system development	GO_BiologicalProcess-Custom_07.02.2017_16h55	0.13	0.14	5.55556	2	[EGR2, SLC5A3]
GO:0009880	embryonic pattern specification	GO_BiologicalProcess-Custom_07.02.2017_16h55	0.13	0.14	5.55556	2	[SMAD6, TBX3]
GO:0019233	sensory perception of pain	GO_BiologicalProcess-Custom_07.02.2017_16h55	0.14	0.14	5.40541	2	[F2R, FAM134B]
GO:0032606	type I interferon production	GO_BiologicalProcess-Custom_07.02.2017_16h55	0.13	0.14	5.55556	2	[RNF125, TLR8]
GO:0051851	modification by host of symbiont morphology or physiology	GO_BiologicalProcess-Custom_07.02.2017_16h55	0.14	0.14	5.40541	2	[PTX3, RAB9A]
GO:0060419	heart growth	GO_BiologicalProcess-Custom_07.02.2017_16h55	0.13	0.14	5.55556	2	[MESP1, TBX5]
GO:0031341	regulation of cell killing	GO_BiologicalProcess-Custom_07.02.2017_16h55	0.13	0.14	5.55556	2	[LEP, PIK3R6]
GO:0007498	mesoderm development	GO_BiologicalProcess-Custom_07.02.2017_16h55	0.13	0.14	4.16667	3	[MESP1, NOR-1, TBX3]
GO:0051145	smooth muscle cell differentiation	GO_BiologicalProcess-Custom_07.02.2017_16h55	0.14	0.14	5.40541	2	[KIT, MESP1]
GO:0051148	negative regulation of muscle cell differentiation	GO_BiologicalProcess-Custom_07.02.2017_16h55	0.13	0.14	5.55556	2	[CXCL10, TBX3]
GO:0051781	positive regulation of cell division	GO_BiologicalProcess-Custom_07.02.2017_16h55	0.13	0.14	5.55556	2	[PTF-BETA, VEGFA]
GO:0007044	cell-substrate junction assembly	GO_BiologicalProcess-Custom_07.02.2017_16h55	0.13	0.14	5.55556	2	[LOC100157318, VEGFA]
GO:0006109	regulation of carbohydrate metabolic process	GO_BiologicalProcess-Custom_07.02.2017_16h55	0.13	0.14	4.22535	3	[GNMT, LEP, OGT]
GO:0045995	regulation of embryonic development	GO_BiologicalProcess-Custom_07.02.2017_16h55	0.13	0.14	4.16667	3	[KLF4, MESP1, SIX4]
GO:0001706	endoderm formation	GO_BiologicalProcess-Custom_07.02.2017_16h55	0.13	0.14	5.55556	2	[DUSP1, MESP1]
GO:0050821	protein stabilization	GO_BiologicalProcess-Custom_07.02.2017_16h55	0.14	0.15	4.05405	3	[PER3, PIM2, SMAD7]
GO:0031929	TOR signaling	GO_BiologicalProcess-Custom_07.02.2017_16h55	0.14	0.15	4.05405	3	[LEP, PRR5L, RRAGD]
GO:1902904	negative regulation of supramolecular fiber organization	GO_BiologicalProcess-Custom_07.02.2017_16h55	0.14	0.15	4.05405	3	[GMFG, SCIN, TMSB4X]
GO:0006022	aminoglycan metabolic process	GO_BiologicalProcess-Custom_07.02.2017_16h55	0.14	0.15	4.10959	3	[HYAL1, ITIH3, LOC100621421]
GO:0015749	monosaccharide transport	GO_BiologicalProcess-Custom_07.02.2017_16h55	0.14	0.15	4.10959	3	[LEP, NOR-1, TRIB3]
GO:0071222	cellular response to lipopolysaccharide	GO_BiologicalProcess-Custom_07.02.2017_16h55	0.14	0.15	4.10959	3	[CD86, CXCL10, PLSCR4]
GO:0042108	positive regulation of cytokine biosynthetic process	GO_BiologicalProcess-Custom_07.02.2017_16h55	0.14	0.15	5.26316	2	[EGR1, TLR8]
GO:0045010	actin nucleation	GO_BiologicalProcess-Custom_07.02.2017_16h55	0.14	0.15	5.26316	2	[GMFG, SCIN]
GO:0060402	calcium ion transport into cytosol	GO_BiologicalProcess-Custom_07.02.2017_16h55	0.14	0.15	4.10959	3	[CXCL10, F2R, UBASH3B]
GO:0051702	interaction with symbiont	GO_BiologicalProcess-Custom_07.02.2017_16h55	0.14	0.15	5.26316	2	[PTX3, RAB9A]
GO:0045582	positive regulation of T cell differentiation	GO_BiologicalProcess-Custom_07.02.2017_16h55	0.14	0.15	5.26316	2	[ADAM8, PIK3R6]
GO:0045661	regulation of myoblast differentiation	GO_BiologicalProcess-Custom_07.02.2017_16h55	0.14	0.15	5.26316	2	[CXCL10, TBX3]
GO:1901888	regulation of cell junction assembly	GO_BiologicalProcess-Custom_07.02.2017_16h55	0.14	0.15	5.26316	2	[LOC100157318, VEGFA]
GO:1900407	regulation of cellular response to oxidative stress	GO_BiologicalProcess-Custom_07.02.2017_16h55	0.14	0.15	5.26316	2	[HSPH1, NOR-1]
GO:0072091	regulation of stem cell proliferation	GO_BiologicalProcess-Custom_07.02.2017_16h55	0.16	0.16	5	2	[HMGB2, TBX3]
GO:0030837	negative regulation of actin filament polymerization	GO_BiologicalProcess-Custom_07.02.2017_16h55	0.15	0.16	5.12821	2	[SCIN, TMSB4X]
GO:0021954	central nervous system neuron development	GO_BiologicalProcess-Custom_07.02.2017_16h55	0.15	0.16	5.12821	2	[LEP, NANOS1]
GO:1904064	positive regulation of cation transmembrane transport	GO_BiologicalProcess-Custom_07.02.2017_16h55	0.16	0.16	5	2	[CXCL10, F2R]
GO:0003151	outflow tract morphogenesis	GO_BiologicalProcess-Custom_07.02.2017_16h55	0.16	0.16	5	2	[SMAD6, TBX3]
GO:0044236	multicellular organism metabolic process	GO_BiologicalProcess-Custom_07.02.2017_16h55	0.15	0.16	5.12821	2	[ADRB1, F2R]
GO:1903524	positive regulation of blood circulation	GO_BiologicalProcess-Custom_07.02.2017_16h55	0.16	0.16	5	2	[ADRB1, F2R]
GO:0051828	entry into other organism involved in symbiotic interaction	GO_BiologicalProcess-Custom_07.02.2017_16h55	0.15	0.16	5.12821	2	[ANPEP, PTX3]
GO:0044409	entry into host	GO_BiologicalProcess-Custom_07.02.2017_16h55	0.15	0.16	5.12821	2	[ANPEP, PTX3]
GO:0051806	entry into cell of other organism involved in symbiotic interaction	GO_BiologicalProcess-Custom_07.02.2017_16h55	0.15	0.16	5.12821	2	[ANPEP, PTX3]
GO:0030260	entry into host cell	GO_BiologicalProcess-Custom_07.02.2017_16h55	0.15	0.16	5.12821	2	[ANPEP, PTX3]
GO:0048645	animal organ formation	GO_BiologicalProcess-Custom_07.02.2017_16h55	0.16	0.16	5	2	[MESP1, TBX5]
GO:0001947	heart looping	GO_BiologicalProcess-Custom_07.02.2017_16h55	0.16	0.16	5	2	[MESP1, TBX3]
GO:0002040	sprouting angiogenesis	GO_BiologicalProcess-Custom_07.02.2017_16h55	0.16	0.16	5	2	[KLF4, VEGFA]
GO:0042509	regulation of tyrosine phosphorylation of STAT protein	GO_BiologicalProcess-Custom_07.02.2017_16h55	0.15	0.16	5.12821	2	[KIT, PECAM1]
GO:0043966	histone H3 acetylation	GO_BiologicalProcess-Custom_07.02.2017_16h55	0.16	0.16	5	2	[PER1, TAF12]
GO:0030042	actin filament depolymerization	GO_BiologicalProcess-Custom_07.02.2017_16h55	0.16	0.17	4.87805	2	[MICAL1, SCIN]
GO:0045921	positive regulation of exocytosis	GO_BiologicalProcess-Custom_07.02.2017_16h55	0.17	0.17	4.7619	2	[RAB9A, SDC4]
GO:0021675	nerve development	GO_BiologicalProcess-Custom_07.02.2017_16h55	0.17	0.17	4.7619	2	[EGR2, SIX4]
GO:0048747	muscle fiber development	GO_BiologicalProcess-Custom_07.02.2017_16h55	0.16	0.17	4.87805	2	[KEL, UCHL1]
GO:0030279	negative regulation of ossification	GO_BiologicalProcess-Custom_07.02.2017_16h55	0.16	0.17	4.87805	2	[GDF10, SMAD6]
GO:0009066	aspartate family amino acid metabolic process	GO_BiologicalProcess-Custom_07.02.2017_16h55	0.16	0.17	4.87805	2	[GNMT, MTR]
GO:1902117	positive regulation of organelle assembly	GO_BiologicalProcess-Custom_07.02.2017_16h55	0.17	0.17	4.7619	2	[LCP1, SDC4]
GO:0002718	regulation of cytokine production involved in immune response	GO_BiologicalProcess-Custom_07.02.2017_16h55	0.16	0.17	4.87805	2	[NOR-1, SLAMF1]
GO:0061371	determination of heart left/right asymmetry	GO_BiologicalProcess-Custom_07.02.2017_16h55	0.16	0.17	4.87805	2	[MESP1, TBX3]
GO:0003014	renal system process	GO_BiologicalProcess-Custom_07.02.2017_16h55	0.16	0.17	4.87805	2	[F2R, MAGED2]
GO:0034644	cellular response to UV	GO_BiologicalProcess-Custom_07.02.2017_16h55	0.18	0.18	4.54545	2	[HYAL1, PPID]
GO:1903510	mucopolysaccharide metabolic process	GO_BiologicalProcess-Custom_07.02.2017_16h55	0.18	0.18	4.54545	2	[HYAL1, ITIH3]
GO:0034754	cellular hormone metabolic process	GO_BiologicalProcess-Custom_07.02.2017_16h55	0.18	0.18	4.54545	2	[EGR1, RDH12]
GO:0051881	regulation of mitochondrial membrane potential	GO_BiologicalProcess-Custom_07.02.2017_16h55	0.17	0.18	4.65116	2	[BID, SOD2]
GO:0030816	positive regulation of cAMP metabolic process	GO_BiologicalProcess-Custom_07.02.2017_16h55	0.17	0.18	4.65116	2	[ADRB1, CXCL10]
GO:0070227	lymphocyte apoptotic process	GO_BiologicalProcess-Custom_07.02.2017_16h55	0.18	0.18	4.54545	2	[ADAM8, LGALS3]
GO:0033143	regulation of intracellular steroid hormone receptor signaling pathway	GO_BiologicalProcess-Custom_07.02.2017_16h55	0.18	0.18	4.54545	2	[CRY1, PER1]
GO:1902882	regulation of response to oxidative stress	GO_BiologicalProcess-Custom_07.02.2017_16h55	0.18	0.18	4.54545	2	[HSPH1, NOR-1]
GO:0019751	polyol metabolic process	GO_BiologicalProcess-Custom_07.02.2017_16h55	0.19	0.19	4.44444	2	[MTMR7, SLC5A3]
GO:0022602	ovulation cycle process	GO_BiologicalProcess-Custom_07.02.2017_16h55	0.19	0.19	4.44444	2	[KIT, SLIT3]
GO:0001889	liver development	GO_BiologicalProcess-Custom_07.02.2017_16h55	0.19	0.19	4.44444	2	[MESP1, SOD2]
GO:0030101	natural killer cell activation	GO_BiologicalProcess-Custom_07.02.2017_16h55	0.19	0.19	4.44444	2	[LEP, SLAMF1]
GO:0030317	flagellated sperm motility	GO_BiologicalProcess-Custom_07.02.2017_16h55	0.19	0.19	4.44444	2	[DNAH1, DNAJA1]
GO:0043534	blood vessel endothelial cell migration	GO_BiologicalProcess-Custom_07.02.2017_16h55	0.19	0.19	4.44444	2	[KLF4, VEGFA]
GO:0034109	homotypic cell-cell adhesion	GO_BiologicalProcess-Custom_07.02.2017_16h55	0.19	0.2	4.34783	2	[PTPRU, UBASH3B]
GO:0000413	protein peptidyl-prolyl isomerization	GO_BiologicalProcess-Custom_07.02.2017_16h55	0.19	0.2	4.34783	2	[FKBP4, PPID]
GO:0032272	negative regulation of protein polymerization	GO_BiologicalProcess-Custom_07.02.2017_16h55	0.19	0.2	4.34783	2	[SCIN, TMSB4X]
GO:0009408	response to heat	GO_BiologicalProcess-Custom_07.02.2017_16h55	0.19	0.2	4.34783	2	[CHORDC1, DNAJA1]
GO:1901607	alpha-amino acid biosynthetic process	GO_BiologicalProcess-Custom_07.02.2017_16h55	0.2	0.2	4.25532	2	[GLUL, MTR]
GO:0002028	regulation of sodium ion transport	GO_BiologicalProcess-Custom_07.02.2017_16h55	0.2	0.2	4.25532	2	[CNTN1, PER1]
GO:0034767	positive regulation of ion transmembrane transport	GO_BiologicalProcess-Custom_07.02.2017_16h55	0.19	0.2	4.34783	2	[CXCL10, F2R]
GO:0045639	positive regulation of myeloid cell differentiation	GO_BiologicalProcess-Custom_07.02.2017_16h55	0.19	0.2	4.34783	2	[LEP, SCIN]
GO:0001708	cell fate specification	GO_BiologicalProcess-Custom_07.02.2017_16h55	0.2	0.2	4.25532	2	[EHMT2, MESP1]
GO:0006757	ATP generation from ADP	GO_BiologicalProcess-Custom_07.02.2017_16h55	0.2	0.2	4.25532	2	[HK3, OGT]
GO:0006096	glycolytic process	GO_BiologicalProcess-Custom_07.02.2017_16h55	0.2	0.2	4.25532	2	[HK3, OGT]
GO:0033555	multicellular organismal response to stress	GO_BiologicalProcess-Custom_07.02.2017_16h55	0.2	0.2	4.25532	2	[ADRB1, SLC6A2]
GO:0048660	regulation of smooth muscle cell proliferation	GO_BiologicalProcess-Custom_07.02.2017_16h55	0.2	0.2	4.25532	2	[LOC100157318, NOR-1]
GO:0097722	sperm motility	GO_BiologicalProcess-Custom_07.02.2017_16h55	0.19	0.2	4.34783	2	[DNAH1, DNAJA1]
GO:0001578	microtubule bundle formation	GO_BiologicalProcess-Custom_07.02.2017_16h55	0.19	0.2	4.34783	2	[CAPN6, DNAH1]
GO:0045621	positive regulation of lymphocyte differentiation	GO_BiologicalProcess-Custom_07.02.2017_16h55	0.2	0.2	4.25532	2	[ADAM8, PIK3R6]
GO:0003143	embryonic heart tube morphogenesis	GO_BiologicalProcess-Custom_07.02.2017_16h55	0.19	0.2	4.34783	2	[MESP1, TBX3]
GO:0008277	regulation of G-protein coupled receptor protein signaling pathway	GO_BiologicalProcess-Custom_07.02.2017_16h55	0.21	0.21	4.16667	2	[CRY1, RGS1]
GO:0018958	phenol-containing compound metabolic process	GO_BiologicalProcess-Custom_07.02.2017_16h55	0.21	0.21	4.08163	2	[DUOX2, IYD]
GO:0006112	energy reserve metabolic process	GO_BiologicalProcess-Custom_07.02.2017_16h55	0.21	0.21	4.08163	2	[GNMT, LEP]
GO:0060840	artery development	GO_BiologicalProcess-Custom_07.02.2017_16h55	0.21	0.21	4.16667	2	[SMAD6, SMAD7]
GO:0061008	hepaticobiliary system development	GO_BiologicalProcess-Custom_07.02.2017_16h55	0.21	0.21	4.16667	2	[MESP1, SOD2]
GO:0048659	smooth muscle cell proliferation	GO_BiologicalProcess-Custom_07.02.2017_16h55	0.21	0.21	4.08163	2	[LOC100157318, NOR-1]
GO:0046717	acid secretion	GO_BiologicalProcess-Custom_07.02.2017_16h55	0.21	0.21	4.16667	2	[LEP, PTGER3]
GO:0007492	endoderm development	GO_BiologicalProcess-Custom_07.02.2017_16h55	0.21	0.21	4.08163	2	[DUSP1, MESP1]
GO:0090502	RNA phosphodiester bond hydrolysis, endonucleolytic	GO_BiologicalProcess-Custom_07.02.2017_16h55	0.22	0.22	4	2	[LACTB2, RPS21]
GO:0008652	cellular amino acid biosynthetic process	GO_BiologicalProcess-Custom_07.02.2017_16h55	0.22	0.22	4	2	[GLUL, MTR]
GO:0021549	cerebellum development	GO_BiologicalProcess-Custom_07.02.2017_16h55	0.22	0.22	4	2	[CNTN1, NANOS1]
GO:0001952	regulation of cell-matrix adhesion	GO_BiologicalProcess-Custom_07.02.2017_16h55	0.22	0.22	4	2	[LOC100157318, VEGFA]
GO:0031623	receptor internalization	GO_BiologicalProcess-Custom_07.02.2017_16h55	0.22	0.22	4	2	[DNM1, VEGFA]
GO:0001707	mesoderm formation	GO_BiologicalProcess-Custom_07.02.2017_16h55	0.22	0.22	4	2	[MESP1, NOR-1]

## Sheet: Molecular Function
GOID	GOTerm	Ontology Source	P value	Q value (P value Corrected with Benjamini-Hochberg)	% Associated Genes	Nr. Genes	Associated Genes Found
GO:0044389	ubiquitin-like protein ligase binding	GO_MolecularFunction-Custom_07.02.2017_16h55	0.0001	0.0026	6.25	12	[BID, DNAJA1, EGR2, PER1, PER3, PRR5L, RFFL, SMAD6, SMAD7, SQSTM1, TRIB3, UCHL1]
GO:0031625	ubiquitin protein ligase binding	GO_MolecularFunction-Custom_07.02.2017_16h55	8.3e-05	0.0032	6.38298	12	[BID, DNAJA1, EGR2, PER1, PER3, PRR5L, RFFL, SMAD6, SMAD7, SQSTM1, TRIB3, UCHL1]
GO:0000976	transcription regulatory region sequence-specific DNA binding	GO_MolecularFunction-Custom_07.02.2017_16h55	0.00022	0.0035	4.23163	19	[CRY1, EGR1, EGR2, EHMT2, HMGB2, KLF4, LOC100524747, MESP1, NFAT5, NFIL3, NOR-1, NR1D2, PER1, RELA, RXRG, SIX4, SMAD6, TBX3, TBX5]
GO:0030617	transforming growth factor beta receptor, inhibitory cytoplasmic mediator activity	GO_MolecularFunction-Custom_07.02.2017_16h55	0.00028	0.0037	100	2	[SMAD6, SMAD7]
GO:0050664	oxidoreductase activity, acting on NAD(P)H, oxygen as acceptor	GO_MolecularFunction-Custom_07.02.2017_16h55	6.9e-05	0.0054	28.5714	4	[AIFM1, DUOX2, GP91-PHOX, NCF2]
GO:0008134	transcription factor binding	GO_MolecularFunction-Custom_07.02.2017_16h55	0.0015	0.013	4.2042	14	[CRY1, DNAJA1, EGR2, HMGB2, HYAL1, KAT8, KLF4, NOR-1, PBX2, PER1, PPID, TAF12, TBX3, TBX5]
GO:0004601	peroxidase activity	GO_MolecularFunction-Custom_07.02.2017_16h55	0.0027	0.016	11.4286	4	[DUOX2, GSTZ1, IYD, PXDN]
GO:0016684	oxidoreductase activity, acting on peroxide as acceptor	GO_MolecularFunction-Custom_07.02.2017_16h55	0.0033	0.016	10.8108	4	[DUOX2, GSTZ1, IYD, PXDN]
GO:0005072	transforming growth factor beta receptor, cytoplasmic mediator activity	GO_MolecularFunction-Custom_07.02.2017_16h55	0.004	0.017	33.3333	2	[SMAD6, SMAD7]
GO:0070411	I-SMAD binding	GO_MolecularFunction-Custom_07.02.2017_16h55	0.0056	0.022	28.5714	2	[SMAD6, SMAD7]
GO:0016651	oxidoreductase activity, acting on NAD(P)H	GO_MolecularFunction-Custom_07.02.2017_16h55	0.0069	0.024	7.04225	5	[AIFM1, DUOX2, GP91-PHOX, LOC100621173, NCF2]
GO:0031957	very long-chain fatty acid-CoA ligase activity	GO_MolecularFunction-Custom_07.02.2017_16h55	0.0094	0.029	22.2222	2	[SLC27A1, SLC27A6]
GO:0034713	type I transforming growth factor beta receptor binding	GO_MolecularFunction-Custom_07.02.2017_16h55	0.0094	0.029	22.2222	2	[SMAD6, SMAD7]
GO:0016298	lipase activity	GO_MolecularFunction-Custom_07.02.2017_16h55	0.017	0.041	5.61798	5	[ABHD5, LIPE, PLA1A, PLA2G16, PLA2G7]
GO:0004467	long-chain fatty acid-CoA ligase activity	GO_MolecularFunction-Custom_07.02.2017_16h55	0.019	0.045	15.3846	2	[SLC27A1, SLC27A6]
GO:0004806	triglyceride lipase activity	GO_MolecularFunction-Custom_07.02.2017_16h55	0.022	0.045	14.2857	2	[ABHD5, LIPE]
GO:0015645	fatty acid ligase activity	GO_MolecularFunction-Custom_07.02.2017_16h55	0.029	0.056	12.5	2	[SLC27A1, SLC27A6]
GO:0005160	transforming growth factor beta receptor binding	GO_MolecularFunction-Custom_07.02.2017_16h55	0.035	0.065	6.97674	3	[GDF10, SMAD6, SMAD7]
GO:0004623	phospholipase A2 activity	GO_MolecularFunction-Custom_07.02.2017_16h55	0.04	0.07	10.5263	2	[PLA2G16, PLA2G7]
GO:0003707	steroid hormone receptor activity	GO_MolecularFunction-Custom_07.02.2017_16h55	0.08	0.1	5	3	[NOR-1, NR1D2, RXRG]
GO:0004620	phospholipase activity	GO_MolecularFunction-Custom_07.02.2017_16h55	0.12	0.13	4.16667	3	[PLA1A, PLA2G16, PLA2G7]
GO:0035258	steroid hormone receptor binding	GO_MolecularFunction-Custom_07.02.2017_16h55	0.14	0.15	5.12821	2	[FKBP4, PADI2]
GO:0046332	SMAD binding	GO_MolecularFunction-Custom_07.02.2017_16h55	0.18	0.18	4.34783	2	[SMAD6, SMAD7]
GO:0015238	drug transmembrane transporter activity	GO_MolecularFunction-Custom_07.02.2017_16h55	0.00015	0.0031	42.8571	3	[ABCG2, SLC38A1, SLC38A3]
GO:0005290	L-histidine transmembrane transporter activity	GO_MolecularFunction-Custom_07.02.2017_16h55	0.00028	0.0037	100	2	[SLC38A1, SLC38A3]
GO:0015182	L-asparagine transmembrane transporter activity	GO_MolecularFunction-Custom_07.02.2017_16h55	0.00028	0.0037	100	2	[SLC38A1, SLC38A3]
GO:0015186	L-glutamine transmembrane transporter activity	GO_MolecularFunction-Custom_07.02.2017_16h55	0.00028	0.0037	100	2	[SLC38A1, SLC38A3]
GO:1990837	sequence-specific double-stranded DNA binding	GO_MolecularFunction-Custom_07.02.2017_16h55	0.00042	0.0048	4.01691	19	[CRY1, EGR1, EGR2, EHMT2, HMGB2, KLF4, LOC100524747, MESP1, NFAT5, NFIL3, NOR-1, NR1D2, PER1, RELA, RXRG, SIX4, SMAD6, TBX3, TBX5]
GO:0031694	alpha-2A adrenergic receptor binding	GO_MolecularFunction-Custom_07.02.2017_16h55	0.00084	0.0083	66.6667	2	[ADRB1, UCHL1]
GO:0045118	azole transporter activity	GO_MolecularFunction-Custom_07.02.2017_16h55	0.00084	0.0083	66.6667	2	[SLC38A1, SLC38A3]
GO:1901474	azole transmembrane transporter activity	GO_MolecularFunction-Custom_07.02.2017_16h55	0.00084	0.0083	66.6667	2	[SLC38A1, SLC38A3]
GO:0016174	NAD(P)H oxidase activity	GO_MolecularFunction-Custom_07.02.2017_16h55	0.0016	0.011	50	2	[AIFM1, DUOX2]
GO:0050660	flavin adenine dinucleotide binding	GO_MolecularFunction-Custom_07.02.2017_16h55	0.0016	0.013	8	6	[AIFM1, AOX2, FMO3, GP91-PHOX, LOC100621173, MICAL1]
GO:0016877	ligase activity, forming carbon-sulfur bonds	GO_MolecularFunction-Custom_07.02.2017_16h55	0.0022	0.014	12.1212	4	[SLC27A1, SLC27A6, SUCLA2, UBA1]
GO:0071949	FAD binding	GO_MolecularFunction-Custom_07.02.2017_16h55	0.0032	0.016	16.6667	3	[AIFM1, LOC100621173, MICAL1]
GO:0001077	transcriptional activator activity, RNA polymerase II core promoter proximal region sequence-specific binding	GO_MolecularFunction-Custom_07.02.2017_16h55	0.0029	0.016	5.59441	8	[EGR1, EGR2, KLF4, LOC100524747, MESP1, NFAT5, NOR-1, SIX4]
GO:0000982	transcription factor activity, RNA polymerase II core promoter proximal region sequence-specific binding	GO_MolecularFunction-Custom_07.02.2017_16h55	0.0036	0.017	4.62963	10	[EGR1, EGR2, KLF4, LOC100524747, MESP1, NFAT5, NFIL3, NOR-1, SIX4, TBX3]
GO:0052689	carboxylic ester hydrolase activity	GO_MolecularFunction-Custom_07.02.2017_16h55	0.0051	0.021	6.38298	6	[ABHD5, CES3, LIPE, PLA1A, PLA2G16, PLA2G7]
GO:0001102	RNA polymerase II activating transcription factor binding	GO_MolecularFunction-Custom_07.02.2017_16h55	0.0065	0.024	13.0435	3	[EGR2, TAF12, TBX3]
GO:0016709	oxidoreductase activity, acting on paired donors, with incorporation or reduction of molecular oxygen, NAD(P)H as one donor, and incorporation of one atom of oxygen	GO_MolecularFunction-Custom_07.02.2017_16h55	0.0065	0.024	13.0435	3	[CYP7A1, FMO3, MICAL1]
GO:0031690	adrenergic receptor binding	GO_MolecularFunction-Custom_07.02.2017_16h55	0.0094	0.029	22.2222	2	[ADRB1, UCHL1]
GO:0031072	heat shock protein binding	GO_MolecularFunction-Custom_07.02.2017_16h55	0.0085	0.029	8.33333	4	[CHORDC1, DNAJA1, FKBP4, PPID]
GO:0001228	transcriptional activator activity, RNA polymerase II transcription regulatory region sequence-specific binding	GO_MolecularFunction-Custom_07.02.2017_16h55	0.0093	0.03	4.28571	9	[EGR1, EGR2, KLF4, LOC100524747, MESP1, NFAT5, NOR-1, SIX4, TBX5]
GO:0046906	tetrapyrrole binding	GO_MolecularFunction-Custom_07.02.2017_16h55	0.01	0.032	4.8951	7	[CYGB, CYP7A1, DUOX2, GP91-PHOX, LOC102158584, MTR, PXDN]
GO:0016175	superoxide-generating NADPH oxidase activity	GO_MolecularFunction-Custom_07.02.2017_16h55	0.011	0.034	20	2	[GP91-PHOX, NCF2]
GO:0042887	amide transmembrane transporter activity	GO_MolecularFunction-Custom_07.02.2017_16h55	0.011	0.034	20	2	[SLC38A1, SLC38A3]
GO:0001159	core promoter proximal region DNA binding	GO_MolecularFunction-Custom_07.02.2017_16h55	0.014	0.036	4	9	[EGR2, KLF4, MESP1, NFAT5, NOR-1, PER1, SIX4, SMAD6, TBX3]
GO:0004953	icosanoid receptor activity	GO_MolecularFunction-Custom_07.02.2017_16h55	0.014	0.037	18.1818	2	[CYCLT1, PTGER3]
GO:0001618	virus receptor activity	GO_MolecularFunction-Custom_07.02.2017_16h55	0.014	0.037	18.1818	2	[ANPEP, HYAL1]
GO:0000987	core promoter proximal region sequence-specific DNA binding	GO_MolecularFunction-Custom_07.02.2017_16h55	0.013	0.037	4.01786	9	[EGR2, KLF4, MESP1, NFAT5, NOR-1, PER1, SIX4, SMAD6, TBX3]
GO:0015174	basic amino acid transmembrane transporter activity	GO_MolecularFunction-Custom_07.02.2017_16h55	0.014	0.037	18.1818	2	[SLC38A1, SLC38A3]
GO:0004725	protein tyrosine phosphatase activity	GO_MolecularFunction-Custom_07.02.2017_16h55	0.013	0.038	5.95238	5	[DUSP1, MTMR7, PTPN4, PTPRU, UBASH3B]
GO:0001965	G-protein alpha-subunit binding	GO_MolecularFunction-Custom_07.02.2017_16h55	0.016	0.041	16.6667	2	[F2R, RGS1]
GO:0001608	G-protein coupled nucleotide receptor activity	GO_MolecularFunction-Custom_07.02.2017_16h55	0.016	0.041	16.6667	2	[GPR34, P2RY11]
GO:0045028	G-protein coupled purinergic nucleotide receptor activity	GO_MolecularFunction-Custom_07.02.2017_16h55	0.016	0.041	16.6667	2	[GPR34, P2RY11]
GO:1990841	promoter-specific chromatin binding	GO_MolecularFunction-Custom_07.02.2017_16h55	0.016	0.041	16.6667	2	[EGR1, EHMT2]
GO:0045236	CXCR chemokine receptor binding	GO_MolecularFunction-Custom_07.02.2017_16h55	0.019	0.045	15.3846	2	[CXCL10, CXCL2]
GO:0033613	activating transcription factor binding	GO_MolecularFunction-Custom_07.02.2017_16h55	0.02	0.045	8.57143	3	[EGR2, TAF12, TBX3]
GO:0003743	translation initiation factor activity	GO_MolecularFunction-Custom_07.02.2017_16h55	0.022	0.046	8.33333	3	[EIF1AY, EIF2S3, EIF4A2]
GO:0001046	core promoter sequence-specific DNA binding	GO_MolecularFunction-Custom_07.02.2017_16h55	0.02	0.046	6.45161	4	[CRY1, NFIL3, NOR-1, NR1D2]
GO:0001047	core promoter binding	GO_MolecularFunction-Custom_07.02.2017_16h55	0.022	0.047	5.26316	5	[CRY1, KLF4, NFIL3, NOR-1, NR1D2]
GO:0020037	heme binding	GO_MolecularFunction-Custom_07.02.2017_16h55	0.024	0.048	4.54545	6	[CYGB, CYP7A1, DUOX2, GP91-PHOX, LOC102158584, PXDN]
GO:0004721	phosphoprotein phosphatase activity	GO_MolecularFunction-Custom_07.02.2017_16h55	0.035	0.066	4.16667	6	[DUSP1, MTMR7, PPM1M, PTPN4, PTPRU, UBASH3B]
GO:0001085	RNA polymerase II transcription factor binding	GO_MolecularFunction-Custom_07.02.2017_16h55	0.037	0.067	5.33333	4	[EGR2, KLF4, TAF12, TBX3]
GO:0015171	amino acid transmembrane transporter activity	GO_MolecularFunction-Custom_07.02.2017_16h55	0.037	0.067	5.33333	4	[LOC100738862, SLC25A22, SLC38A1, SLC38A3]
GO:0051879	Hsp90 protein binding	GO_MolecularFunction-Custom_07.02.2017_16h55	0.04	0.07	10.5263	2	[CHORDC1, PPID]
GO:0003725	double-stranded RNA binding	GO_MolecularFunction-Custom_07.02.2017_16h55	0.042	0.072	6.52174	3	[SIDT2, TLR8, ZNF346]
GO:0061733	peptide-lysine-N-acetyltransferase activity	GO_MolecularFunction-Custom_07.02.2017_16h55	0.042	0.072	6.52174	3	[KAT8, OGT, TAF12]
GO:0016502	nucleotide receptor activity	GO_MolecularFunction-Custom_07.02.2017_16h55	0.044	0.074	10	2	[GPR34, P2RY11]
GO:0001614	purinergic nucleotide receptor activity	GO_MolecularFunction-Custom_07.02.2017_16h55	0.044	0.074	10	2	[GPR34, P2RY11]
GO:0016859	cis-trans isomerase activity	GO_MolecularFunction-Custom_07.02.2017_16h55	0.047	0.077	6.25	3	[FKBP4, GSTZ1, PPID]
GO:0035586	purinergic receptor activity	GO_MolecularFunction-Custom_07.02.2017_16h55	0.052	0.082	9.09091	2	[GPR34, P2RY11]
GO:0008013	beta-catenin binding	GO_MolecularFunction-Custom_07.02.2017_16h55	0.052	0.083	6	3	[KLF4, PTPRU, SMAD7]
GO:0002039	p53 binding	GO_MolecularFunction-Custom_07.02.2017_16h55	0.057	0.083	5.76923	3	[RFFL, RNF125, ZNF346]
GO:0015179	L-amino acid transmembrane transporter activity	GO_MolecularFunction-Custom_07.02.2017_16h55	0.057	0.083	5.76923	3	[SLC25A22, SLC38A1, SLC38A3]
GO:0005044	scavenger receptor activity	GO_MolecularFunction-Custom_07.02.2017_16h55	0.054	0.084	5.88235	3	[CCRL1, CD5L, MSR1]
GO:0034212	peptide N-acetyltransferase activity	GO_MolecularFunction-Custom_07.02.2017_16h55	0.06	0.084	5.66038	3	[KAT8, OGT, TAF12]
GO:0016798	hydrolase activity, acting on glycosyl bonds	GO_MolecularFunction-Custom_07.02.2017_16h55	0.057	0.085	4.06504	5	[ADPRH, HPSE, HYAL1, LOC100621421, LYZ]
GO:0008238	exopeptidase activity	GO_MolecularFunction-Custom_07.02.2017_16h55	0.059	0.085	4.5977	4	[ANPEP, CPXM1, LAP3, UCHL1]
GO:0035035	histone acetyltransferase binding	GO_MolecularFunction-Custom_07.02.2017_16h55	0.056	0.086	8.69565	2	[EGR1, NOR-1]
GO:0015036	disulfide oxidoreductase activity	GO_MolecularFunction-Custom_07.02.2017_16h55	0.065	0.091	8	2	[GLRX, GSTO1]
GO:0008201	heparin binding	GO_MolecularFunction-Custom_07.02.2017_16h55	0.07	0.093	4.34783	4	[CXCL10, PTF-BETA, SLIT3, VEGFA]
GO:0015370	solute:sodium symporter activity	GO_MolecularFunction-Custom_07.02.2017_16h55	0.068	0.093	5.35714	3	[SLC5A3, SLC5A6, SLC6A2]
GO:0008135	translation factor activity, RNA binding	GO_MolecularFunction-Custom_07.02.2017_16h55	0.086	0.1	4.83871	3	[EIF1AY, EIF2S3, EIF4A2]
GO:0038024	cargo receptor activity	GO_MolecularFunction-Custom_07.02.2017_16h55	0.083	0.1	4.91803	3	[CCRL1, CD5L, MSR1]
GO:0004364	glutathione transferase activity	GO_MolecularFunction-Custom_07.02.2017_16h55	0.085	0.1	6.89655	2	[GSTO1, GSTZ1]
GO:0051427	hormone receptor binding	GO_MolecularFunction-Custom_07.02.2017_16h55	0.081	0.1	4.12371	4	[CRY1, FKBP4, LEP, PADI2]
GO:0004177	aminopeptidase activity	GO_MolecularFunction-Custom_07.02.2017_16h55	0.085	0.1	6.89655	2	[ANPEP, LAP3]
GO:0004497	monooxygenase activity	GO_MolecularFunction-Custom_07.02.2017_16h55	0.079	0.1	4.16667	4	[CYP7A1, FMO3, LOC102158584, MICAL1]
GO:0019955	cytokine binding	GO_MolecularFunction-Custom_07.02.2017_16h55	0.093	0.11	4.6875	3	[CCRL1, CSF3R, KIT]
GO:0008080	N-acetyltransferase activity	GO_MolecularFunction-Custom_07.02.2017_16h55	0.096	0.11	4.61538	3	[KAT8, OGT, TAF12]
GO:0015175	neutral amino acid transmembrane transporter activity	GO_MolecularFunction-Custom_07.02.2017_16h55	0.1	0.11	6.25	2	[SLC38A1, SLC38A3]
GO:0004879	RNA polymerase II transcription factor activity, ligand-activated sequence-specific DNA binding	GO_MolecularFunction-Custom_07.02.2017_16h55	0.11	0.12	5.88235	2	[NOR-1, RXRG]
GO:0098531	transcription factor activity, direct ligand regulated sequence-specific DNA binding	GO_MolecularFunction-Custom_07.02.2017_16h55	0.11	0.12	5.88235	2	[NOR-1, RXRG]
GO:0016667	oxidoreductase activity, acting on a sulfur group of donors	GO_MolecularFunction-Custom_07.02.2017_16h55	0.12	0.13	5.55556	2	[GLRX, GSTO1]
GO:0008009	chemokine activity	GO_MolecularFunction-Custom_07.02.2017_16h55	0.12	0.14	5.40541	2	[CXCL10, CXCL2]
GO:0008028	monocarboxylic acid transmembrane transporter activity	GO_MolecularFunction-Custom_07.02.2017_16h55	0.12	0.14	5.40541	2	[SLC38A1, SLC38A3]
GO:0070001	aspartic-type peptidase activity	GO_MolecularFunction-Custom_07.02.2017_16h55	0.15	0.15	4.87805	2	[NRIP3, PCLO]
GO:0004190	aspartic-type endopeptidase activity	GO_MolecularFunction-Custom_07.02.2017_16h55	0.14	0.15	5	2	[NRIP3, PCLO]
GO:0042379	chemokine receptor binding	GO_MolecularFunction-Custom_07.02.2017_16h55	0.15	0.15	4.87805	2	[CXCL10, CXCL2]
GO:0003727	single-stranded RNA binding	GO_MolecularFunction-Custom_07.02.2017_16h55	0.16	0.17	4.54545	2	[LACTB2, TLR8]
GO:0003755	peptidyl-prolyl cis-trans isomerase activity	GO_MolecularFunction-Custom_07.02.2017_16h55	0.18	0.18	4.34783	2	[FKBP4, PPID]
GO:0016903	oxidoreductase activity, acting on the aldehyde or oxo group of donors	GO_MolecularFunction-Custom_07.02.2017_16h55	0.19	0.19	4.16667	2	[AOX2, LOC100621268]
GO:0051087	chaperone binding	GO_MolecularFunction-Custom_07.02.2017_16h55	0.2	0.2	4	2	[DNAJA1, DNAJC1]
GO:1901618	organic hydroxy compound transmembrane transporter activity	GO_MolecularFunction-Custom_07.02.2017_16h55	0.2	0.2	4	2	[SLC5A3, SLC6A2]

## Sheet: Cellular Component
GOID	GOTerm	Ontology Source	P_value	Q_value (P_value Corrected with Benjamini-Hochberg)	% Associated Genes	Nr. Genes	Associated Genes Found
GO:0005740	mitochondrial envelope	GO_CellularComponent-Custom_07.02.2017_16h55	0.0038	0.02	4.06977	14	[ABCB7, ABCG2, AIFM1, ARMCX3, BID, DNM1, LGALS3, LPIN1, NLN, OCIAD2, SLC25A20, SLC25A22, SOD2, UCP3]
GO:0098552	side of membrane	GO_CellularComponent-Custom_07.02.2017_16h55	0.0044	0.02	4.54545	11	[ANPEP, CD48, CD86, CDK16, CXCL10, KIT, MATK, PECAM1, PTPN4, RGS1, SLAMF1]
GO:0000323	lytic vacuole	GO_CellularComponent-Custom_07.02.2017_16h55	0.0027	0.021	4.5977	12	[ADAM8, ANPEP, HPSE, HYAL1, KIT, LOC100520753, NOR-1, RAB9A, RRAGD, SIDT2, SQSTM1, UBA1]
GO:0043209	myelin sheath	GO_CellularComponent-Custom_07.02.2017_16h55	0.0073	0.023	5.6	7	[CNTN1, GLUL, SOD2, STIP1, SUCLA2, SYN2, UCHL1]
GO:0005764	lysosome	GO_CellularComponent-Custom_07.02.2017_16h55	0.0025	0.027	4.6332	12	[ADAM8, ANPEP, HPSE, HYAL1, KIT, LOC100520753, NOR-1, RAB9A, RRAGD, SIDT2, SQSTM1, UBA1]
GO:0009897	external side of plasma membrane	GO_CellularComponent-Custom_07.02.2017_16h55	0.012	0.032	5.07246	7	[ANPEP, CD48, CD86, CXCL10, KIT, PECAM1, SLAMF1]
GO:0098857	membrane microdomain	GO_CellularComponent-Custom_07.02.2017_16h55	0.018	0.044	4.69799	7	[CD1.1, F2R, HPSE, LIPE, PECAM1, PLLP, STOML3]
GO:0045121	membrane raft	GO_CellularComponent-Custom_07.02.2017_16h55	0.018	0.044	4.69799	7	[CD1.1, F2R, HPSE, LIPE, PECAM1, PLLP, STOML3]
GO:0019897	extrinsic component of plasma membrane	GO_CellularComponent-Custom_07.02.2017_16h55	0.024	0.051	5.49451	5	[CDK16, MATK, RGS1, SMAD7, ST14]
GO:0005811	lipid particle	GO_CellularComponent-Custom_07.02.2017_16h55	0.022	0.052	8.82353	3	[ABHD5, HSD17B13, LIPE]
GO:0045335	phagocytic vesicle	GO_CellularComponent-Custom_07.02.2017_16h55	0.0046	0.016	10.5263	4	[ADAM8, GP91-PHOX, RAB9A, SLAMF1]
GO:0042629	mast cell granule	GO_CellularComponent-Custom_07.02.2017_16h55	0.0046	0.018	33.3333	2	[KIT, NOR-1]
GO:0001527	microfibril	GO_CellularComponent-Custom_07.02.2017_16h55	0.0031	0.019	40	2	[FBN2, MFAP2]
GO:0005767	secondary lysosome	GO_CellularComponent-Custom_07.02.2017_16h55	0.0083	0.024	25	2	[ADAM8, SQSTM1]
GO:0097386	glial cell projection	GO_CellularComponent-Custom_07.02.2017_16h55	0.0018	0.03	50	2	[GLUL, SCN7A]
GO:0002102	podosome	GO_CellularComponent-Custom_07.02.2017_16h55	0.0011	0.035	25	3	[ADAM8, LCP1, SCIN]
GO:0030139	endocytic vesicle	GO_CellularComponent-Custom_07.02.2017_16h55	0.058	0.1	4.93827	4	[ADAM8, GP91-PHOX, RAB9A, SLAMF1]
GO:0099572	postsynaptic specialization	GO_CellularComponent-Custom_07.02.2017_16h55	0.06	0.1	6	3	[CAMK2G, PCLO, SYN2]
GO:0032279	asymmetric synapse	GO_CellularComponent-Custom_07.02.2017_16h55	0.057	0.11	6.12245	3	[CAMK2G, PCLO, SYN2]
GO:0014069	postsynaptic density	GO_CellularComponent-Custom_07.02.2017_16h55	0.057	0.11	6.12245	3	[CAMK2G, PCLO, SYN2]
GO:0044420	extracellular matrix component	GO_CellularComponent-Custom_07.02.2017_16h55	0.089	0.14	5.08475	3	[CD151, FBN2, MFAP2]
GO:0009898	cytoplasmic side of plasma membrane	GO_CellularComponent-Custom_07.02.2017_16h55	0.091	0.14	4.21053	4	[CDK16, MATK, PTPN4, RGS1]
GO:0097223	sperm part	GO_CellularComponent-Custom_07.02.2017_16h55	0.086	0.14	4.30108	4	[DNAH1, NCF2, PLA1A, SQSTM1]
GO:0005758	mitochondrial intermembrane space	GO_CellularComponent-Custom_07.02.2017_16h55	0.11	0.15	6.25	2	[AIFM1, NLN]
GO:0031234	extrinsic component of cytoplasmic side of plasma membrane	GO_CellularComponent-Custom_07.02.2017_16h55	0.1	0.15	4.6875	3	[CDK16, MATK, RGS1]
GO:0000123	histone acetyltransferase complex	GO_CellularComponent-Custom_07.02.2017_16h55	0.13	0.17	4.16667	3	[KAT8, OGT, TAF12]
GO:0031970	organelle envelope lumen	GO_CellularComponent-Custom_07.02.2017_16h55	0.15	0.17	5.12821	2	[AIFM1, NLN]
GO:0098573	intrinsic component of mitochondrial membrane	GO_CellularComponent-Custom_07.02.2017_16h55	0.13	0.17	5.55556	2	[ARMCX3, BID]
GO:0032592	integral component of mitochondrial membrane	GO_CellularComponent-Custom_07.02.2017_16h55	0.13	0.17	5.71429	2	[ARMCX3, BID]
GO:0005901	caveola	GO_CellularComponent-Custom_07.02.2017_16h55	0.16	0.17	5	2	[F2R, LIPE]
GO:0036126	sperm flagellum	GO_CellularComponent-Custom_07.02.2017_16h55	0.14	0.17	5.26316	2	[DNAH1, SQSTM1]
GO:0097729	9+2 motile cilium	GO_CellularComponent-Custom_07.02.2017_16h55	0.14	0.17	5.26316	2	[DNAH1, SQSTM1]
GO:0005876	spindle microtubule	GO_CellularComponent-Custom_07.02.2017_16h55	0.16	0.17	5	2	[CAPN6, CCSAP]
GO:0048770	pigment granule	GO_CellularComponent-Custom_07.02.2017_16h55	0.18	0.19	4.54545	2	[MREG, RAB9A]
GO:0042470	melanosome	GO_CellularComponent-Custom_07.02.2017_16h55	0.18	0.19	4.54545	2	[MREG, RAB9A]
GO:0030667	secretory granule membrane	GO_CellularComponent-Custom_07.02.2017_16h55	0.19	0.19	4.44444	2	[ADAM8, PLA1A]
GO:0044853	plasma membrane raft	GO_CellularComponent-Custom_07.02.2017_16h55	0.2	0.2	4.34783	2	[F2R, LIPE]
GO:0097014	ciliary plasm	GO_CellularComponent-Custom_07.02.2017_16h55	0.2	0.2	4.34783	2	[CCSAP, DNAH1]
GO:0005930	axoneme	GO_CellularComponent-Custom_07.02.2017_16h55	0.2	0.2	4.34783	2	[CCSAP, DNAH1]
