# Supplementary material for: Differential regulation of mRNAs and lncRNAs related to lipid metabolism in two pig breeds
Source: Oncotarget. 2017 Sep 18;8(50):87539–53. doi: 10.18632/oncotarget.20978 (PMC5675652; doi:10.18632/oncotarget.20978)
Supplement: Supplementary file 5 [file oncotarget-08-87539-s005.xlsx]

## Sheet: Sheet1
GOID	GOTerm	Ontology Source	P value	Q value (P value Corrected with Benjamini-Hochberg)	% Associated Genes	Nr. Genes	Associated Genes Found
GO:0003320	PPAR signaling pathway	KEGG_05.03.2017	0.00017	0.0097	11.4286	8	[CD36, CYP7A1, FABP3, RXRG, SCD, SCP2, SLC27A1, SLC27A6]
GO:0005418	Fluid shear stress and atherosclerosis	KEGG_05.03.2017	0.00045	0.012	7.58621	11	[DUSP1, GP91-PHOX, GSTO1, HO2, LOC100514231, NCF2, PECAM1, RELA, SDC4, SQSTM1, VEGFA]
GO:0004923	Regulation of lipolysis in adipocytes	KEGG_05.03.2017	0.008	0.074	9.09091	5	[ABHD5, ADRB1, LIPE, PLA2G16, PTGER3]
GO:0004931	Insulin resistance	KEGG_05.03.2017	0.041	0.14	5.40541	6	[CD36, OGT, RELA, SLC27A1, SLC27A6, TRIB3]
GO:0004920	Adipocytokine signaling pathway	KEGG_05.03.2017	0.075	0.18	5.71429	4	[CD36, LEP, RELA, RXRG]
GO:0002010	ABC transporters	KEGG_05.03.2017	0.086	0.19	6.52174	3	[ABCB7, ABCC9, ABCG2]
GO:0001040	Biosynthesis of unsaturated fatty acids	KEGG_05.03.2017	0.081	0.19	9.52381	2	[PTPLAD2, SCD]
GO:0001212	Fatty acid metabolism	KEGG_05.03.2017	0.095	0.19	6.25	3	[LOC100520636, PTPLAD2, SCD]
GO:0004380	Osteoclast differentiation	KEGG_05.03.2017	0.1	0.19	4.25532	6	[GP91-PHOX, LILRB3, NCF2, RELA, SPI1, SQSTM1]
GO:0000564	Glycerophospholipid metabolism	KEGG_05.03.2017	0.13	0.2	4.5977	4	[ETNPPL, GPAT, LPIN1, PLA2G16]
GO:0004072	Phospholipase D signaling pathway	KEGG_05.03.2017	0.13	0.21	3.94737	6	[DNM1, F2R, KIT, LOC100038017, LOC100738292, PIK3R6]
GO:0004152	AMPK signaling pathway	KEGG_05.03.2017	0.12	0.21	4.2735	5	[CD36, LEP, LIPE, LOC100516289, SCD]
GO:0000140	Steroid hormone biosynthesis	KEGG_05.03.2017	0.13	0.21	5.35714	3	[CYP7A1, UGT1A3, UGT1A6]
GO:0000071	Fatty acid degradation	KEGG_05.03.2017	0.24	0.27	4.7619	2	[ECI1, LOC100520636]
GO:0000565	Ether lipid metabolism	KEGG_05.03.2017	0.26	0.28	4.54545	2	[PLA2G16, PLA2G7]
GO:0000982	Drug metabolism	KEGG_05.03.2017	0.0014	0.027	10.9091	6	[AOX2, FMO3, GSTO1, LOC100514231, UGT1A3, UGT1A6]
GO:0004710	Circadian rhythm	KEGG_05.03.2017	0.003	0.041	14.8148	4	[ARNTL, CRY1, PER1, PER3]
GO:0004640	Hematopoietic cell lineage	KEGG_05.03.2017	0.0046	0.05	7.69231	7	[ANPEP, CD1.1, CD36, CSF3R, KIT, LOC100624694, SLA-DMA]
GO:0000830	Retinol metabolism	KEGG_05.03.2017	0.01	0.074	8.47458	5	[ALDH1A2, AOX2, RDH12, UGT1A3, UGT1A6]
GO:0005202	Transcriptional misregulation in cancer	KEGG_05.03.2017	0.01	0.084	5.625	9	[CD86, LOC100739855, NGR, NOR-1, RELA, RXRG, SIX1, SIX4, SPI1]
GO:0004614	Renin-angiotensin system	KEGG_05.03.2017	0.014	0.09	13.0435	3	[AGT, ANPEP, NLN]
GO:0004978	Mineral absorption	KEGG_05.03.2017	0.017	0.096	9.09091	4	[HO2, MT-2B, MT1A, SLC11A1]
GO:0004145	Phagosome	KEGG_05.03.2017	0.022	0.11	5.26316	8	[CD36, CLEC7A, GP91-PHOX, LOC100627693, MSR1, NCF2, SLA-DMA, TUBA4A]
GO:0004066	HIF-1 signaling pathway	KEGG_05.03.2017	0.025	0.11	6.06061	6	[CAMK2G, GP91-PHOX, HK3, LOC100516289, RELA, VEGFA]
GO:0000860	Porphyrin and chlorophyll metabolism	KEGG_05.03.2017	0.041	0.13	8.82353	3	[HO2, UGT1A3, UGT1A6]
GO:0005221	Acute myeloid leukemia	KEGG_05.03.2017	0.034	0.14	7.40741	4	[KIT, PIM2, RELA, SPI1]
GO:0005134	Legionellosis	KEGG_05.03.2017	0.04	0.14	7.01754	4	[CXCL2, HSP70.2, LOC100624868, RELA]
GO:0000980	Metabolism of xenobiotics by cytochrome P450	KEGG_05.03.2017	0.04	0.14	7.01754	4	[GSTO1, LOC100514231, UGT1A3, UGT1A6]
GO:0000120	Primary bile acid biosynthesis	KEGG_05.03.2017	0.05	0.15	12.5	2	[CYP7A1, SCP2]
GO:0005020	Prion diseases	KEGG_05.03.2017	0.038	0.15	9.09091	3	[EGR1, LOC100037951, STIP1]
GO:0004020	Calcium signaling pathway	KEGG_05.03.2017	0.067	0.18	4.2328	8	[ADRB1, CAMK2G, CYCLT1, F2R, HTR4, LOC100738292, PHGK, PTGER3]
GO:0000670	One carbon pool by folate	KEGG_05.03.2017	0.062	0.18	11.1111	2	[LOC100514459, MTR]
GO:0005204	Chemical carcinogenesis	KEGG_05.03.2017	0.069	0.18	5.88235	4	[GSTO1, LOC100514231, UGT1A3, UGT1A6]
GO:0000531	Glycosaminoglycan degradation	KEGG_05.03.2017	0.088	0.19	9.09091	2	[HPSE, HYAL1]
GO:0005152	Tuberculosis	KEGG_05.03.2017	0.1	0.19	4.04624	7	[BID, CAMK2G, CLEC7A, LOC100738292, LOC100739855, RELA, SLA-DMA]
GO:0000520	Amino sugar and nucleotide sugar metabolism	KEGG_05.03.2017	0.11	0.2	5.76923	3	[HK3, LOC100621173, LOC100621421]
GO:0004146	Peroxisome	KEGG_05.03.2017	0.12	0.2	4.81928	4	[PEX11A, PEX19, SCP2, SOD2]
GO:0004727	GABAergic synapse	KEGG_05.03.2017	0.13	0.2	4.5977	4	[GLUL, LOC100738862, SLC38A1, SLC38A3]
GO:0004657	IL-17 signaling pathway	KEGG_05.03.2017	0.13	0.2	4.5977	4	[CXCL10, CXCL2, LOC100739855, RELA]
GO:0000630	Glyoxylate and dicarboxylate metabolism	KEGG_05.03.2017	0.14	0.2	6.89655	2	[GLUL, LOC100514459]
GO:0005416	Viral myocarditis	KEGG_05.03.2017	0.15	0.2	5.08475	3	[BID, CD86, SLA-DMA]
GO:0000040	Pentose and glucuronate interconversions	KEGG_05.03.2017	0.11	0.2	8	2	[UGT1A3, UGT1A6]
GO:0000053	Ascorbate and aldarate metabolism	KEGG_05.03.2017	0.095	0.2	8.69565	2	[UGT1A3, UGT1A6]
GO:0000480	Glutathione metabolism	KEGG_05.03.2017	0.14	0.2	5.26316	3	[ANPEP, GSTO1, LOC100514231]
GO:0000640	Propanoate metabolism	KEGG_05.03.2017	0.14	0.21	6.66667	2	[ACSS3, SUCLA2]
GO:0004215	Apoptosis	KEGG_05.03.2017	0.18	0.23	5.88235	2	[BID, NGR]
GO:0005140	Leishmaniasis	KEGG_05.03.2017	0.17	0.23	4.6875	3	[NCF2, RELA, SLA-DMA]
GO:0000051	Fructose and mannose metabolism	KEGG_05.03.2017	0.17	0.23	6.06061	2	[HK3, LOC100516289]
GO:0000983	Drug metabolism	KEGG_05.03.2017	0.18	0.23	5.88235	2	[UGT1A3, UGT1A6]
GO:0000350	Tyrosine metabolism	KEGG_05.03.2017	0.19	0.24	5.55556	2	[AOX2, GSTZ1]
GO:0004620	Toll-like receptor signaling pathway	KEGG_05.03.2017	0.2	0.24	3.92157	4	[CD86, CXCL10, RELA, TLR8]
GO:0004622	RIG-I-like receptor signaling pathway	KEGG_05.03.2017	0.2	0.24	4.34783	3	[CXCL10, RELA, RNF125]
GO:0000500	Starch and sucrose metabolism	KEGG_05.03.2017	0.19	0.24	5.55556	2	[HK3, TREH]
GO:0004933	AGE-RAGE signaling pathway in diabetic complications	KEGG_05.03.2017	0.2	0.24	3.92157	4	[EGR1, GP91-PHOX, RELA, VEGFA]
GO:0005332	Graft-versus-host disease	KEGG_05.03.2017	0.2	0.24	5.40541	2	[CD86, SLA-DMA]
GO:0000260	"Glycine, serine and threonine metabolism"	KEGG_05.03.2017	0.22	0.25	5.12821	2	[GNMT, LOC100514459]
GO:0005330	Allograft rejection	KEGG_05.03.2017	0.23	0.26	5	2	[CD86, SLA-DMA]
GO:0004973	Carbohydrate digestion and absorption	KEGG_05.03.2017	0.25	0.27	4.65116	2	[HK3, TAS1R3]
GO:0003022	Basal transcription factors	KEGG_05.03.2017	0.26	0.28	4.54545	2	[MNAT1, TAF12]
GO:0000270	Cysteine and methionine metabolism	KEGG_05.03.2017	0.28	0.29	4.34783	2	[MPST, MTR]
GO:0004672	Intestinal immune network for IgA production	KEGG_05.03.2017	0.29	0.29	4.25532	2	[CD86, SLA-DMA]
GO:0004940	Type I diabetes mellitus	KEGG_05.03.2017	0.29	0.29	4.25532	2	[CD86, SLA-DMA]
GO:0005150	Staphylococcus aureus infection	KEGG_05.03.2017	0.3	0.3	4.08163	2	[CFH, SLA-DMA]
