# Supplementary material for: Differential regulation of mRNAs and lncRNAs related to lipid metabolism in two pig breeds
Source: Oncotarget. 2017 Sep 18;8(50):87539–53. doi: 10.18632/oncotarget.20978 (PMC5675652; doi:10.18632/oncotarget.20978)
Supplement: Supplementary file 6 [file oncotarget-08-87539-s006.xlsx]

## Sheet: Sheet1
#node1	node2	node1_string_internal_id	node2_string_internal_id	node1_external_id	node2_external_id	combined_score	note1	note2
ENSSSCG00000024587	ACADVL	2034754	2034722	9823.ENSSSCP00000024948	9823.ENSSSCP00000024911	0.535	ENSSSCT00000026713	ENSSSCT00000030141
LEP	ACVR1C	2028460	2027945	9823.ENSSSCP00000017572	9823.ENSSSCP00000016822	0.554	ENSSSCT00000018060	ENSSSCT00000017284
UCP3	ADRB1	2027176	2024213	9823.ENSSSCP00000015753	9823.ENSSSCP00000011344	0.492	ENSSSCT00000016186	ENSSSCT00000011646
NR1D2	CRY1	2034636	2016733	9823.ENSSSCP00000024812	9823.ENSSSCP00000000171	0.57	ENSSSCT00000025072	ENSSSCT00000000173
per1	CRY1	2029518	2016733	9823.ENSSSCP00000019051	9823.ENSSSCP00000000171	0.999	ENSSSCT00000032848	ENSSSCT00000000173
CDK16	DNM1	2038138	2020539	9823.ENSSSCP00000030633	9823.ENSSSCP00000006044	0.608	ENSSSCT00000036275	ENSSSCT00000006203
CXCL10	DNM1	2022920	2020539	9823.ENSSSCP00000009579	9823.ENSSSCP00000006044	0.526	ENSSSCT00000009832	ENSSSCT00000006203
ENSSSCG00000027052	DNM1	2031639	2020539	9823.ENSSSCP00000021455	9823.ENSSSCP00000006044	0.494	ENSSSCT00000022362	ENSSSCT00000006203
F2R	DNM1	2033191	2020539	9823.ENSSSCP00000023185	9823.ENSSSCP00000006044	0.501	ENSSSCT00000030688	ENSSSCT00000006203
SDC4	DNM1	2021786	2020539	9823.ENSSSCP00000007885	9823.ENSSSCP00000006044	0.769	ENSSSCT00000008101	ENSSSCT00000006203
GP91-PHOX	DUSP1	2037856	2028766	9823.ENSSSCP00000029153	9823.ENSSSCP00000018001	0.604	ENSSSCT00000013375	ENSSSCT00000036623
ACVR1C	EGR1	2027945	2026814	9823.ENSSSCP00000016822	9823.ENSSSCP00000015247	0.577	ENSSSCT00000017284	ENSSSCT00000015663
DUSP1	EGR1	2028766	2026814	9823.ENSSSCP00000018001	9823.ENSSSCP00000015247	0.824	ENSSSCT00000036623	ENSSSCT00000015663
F2R	EGR1	2033191	2026814	9823.ENSSSCP00000023185	9823.ENSSSCP00000015247	0.727	ENSSSCT00000030688	ENSSSCT00000015663
LEP	EGR1	2028460	2026814	9823.ENSSSCP00000017572	9823.ENSSSCP00000015247	0.746	ENSSSCT00000018060	ENSSSCT00000015663
SOD2	EGR1	2037442	2026814	9823.ENSSSCP00000027960	9823.ENSSSCP00000015247	0.744	ENSSSCT00000031745	ENSSSCT00000015663
EGR1	EGR2	2026814	2023886	9823.ENSSSCP00000015247	9823.ENSSSCP00000010899	0.527	ENSSSCT00000015663	ENSSSCT00000011190
MAP3K6	ENSSSCG00000006821	2037808	2021382	9823.ENSSSCP00000028861	9823.ENSSSCP00000007276	0.448	ENSSSCT00000033426	ENSSSCT00000007472
ACVR1C	ENSSSCG00000010376	2027945	2024000	9823.ENSSSCP00000016822	9823.ENSSSCP00000011064	0.665	ENSSSCT00000017284	ENSSSCT00000011358
CD36	ENSSSCG00000014257	2038042	2026752	9823.ENSSSCP00000030110	9823.ENSSSCP00000015166	0.494	ENSSSCT00000034552	ENSSSCT00000015578
LPIN1	ENSSSCG00000014257	2034614	2026752	9823.ENSSSCP00000024789	9823.ENSSSCP00000015166	0.868	ENSSSCT00000030171	ENSSSCT00000015578
CDK16	ENSSSCG00000030425	2038138	2030504	9823.ENSSSCP00000030633	9823.ENSSSCP00000020165	0.585	ENSSSCT00000036275	ENSSSCT00000024290
HSPH1	FKBP4	2023181	2017136	9823.ENSSSCP00000009963	9823.ENSSSCP00000000791	0.428	ENSSSCT00000010229	ENSSSCT00000000807
OGT	GP91-PHOX	2038199	2037856	9823.ENSSSCP00000030900	9823.ENSSSCP00000029153	0.72	ENSSSCT00000033775	ENSSSCT00000013375
SLC27A1	GPAT	2026468	2024201	9823.ENSSSCP00000014759	9823.ENSSSCP00000011325	0.463	ENSSSCT00000015165	ENSSSCT00000011627
GP91-PHOX	HO2	2037856	2022157	9823.ENSSSCP00000029153	9823.ENSSSCP00000008480	0.499	ENSSSCT00000013375	ENSSSCT00000008704
AKR1C4	HSD17B13	2030301	2023109	9823.ENSSSCP00000019941	9823.ENSSSCP00000009838	0.451	ENSSSCT00000028251	ENSSSCT00000010104
GSTO1	HSD17B13	2024185	2023109	9823.ENSSSCP00000011305	9823.ENSSSCP00000009838	0.459	ENSSSCT00000011607	ENSSSCT00000010104
DNAJA1	HSPH1	2024469	2023181	9823.ENSSSCP00000011734	9823.ENSSSCP00000009963	0.997	ENSSSCT00000012042	ENSSSCT00000010229
GRO2	IFRD1	2037973	2028513	9823.ENSSSCP00000029741	9823.ENSSSCP00000017634	0.559	ENSSSCT00000009813	ENSSSCT00000018124
CD36	LEP	2038042	2028460	9823.ENSSSCP00000030110	9823.ENSSSCP00000017572	0.791	ENSSSCT00000034552	ENSSSCT00000018060
ABHD5	LIPE	2024672	2018613	9823.ENSSSCP00000012044	9823.ENSSSCP00000003269	0.504	ENSSSCT00000012367	ENSSSCT00000003352
ACADVL	LIPE	2034722	2018613	9823.ENSSSCP00000024911	9823.ENSSSCP00000003269	0.461	ENSSSCT00000030141	ENSSSCT00000003352
CDK16	LPIN1	2038138	2034614	9823.ENSSSCP00000030633	9823.ENSSSCP00000024789	0.793	ENSSSCT00000036275	ENSSSCT00000030171
CD36	MSR1	2038042	2021501	9823.ENSSSCP00000030110	9823.ENSSSCP00000007437	0.503	ENSSSCT00000034552	ENSSSCT00000035918
MT1A	MT-2B	2035289	2032623	9823.ENSSSCP00000025546	9823.ENSSSCP00000022537	0.531	ENSSSCT00000031974	ENSSSCT00000029059
GP91-PHOX	NCF2	2037856	2027715	9823.ENSSSCP00000029153	9823.ENSSSCP00000016495	0.972	ENSSSCT00000013375	ENSSSCT00000016949
EGR1	NOR-1	2026814	2020358	9823.ENSSSCP00000015247	9823.ENSSSCP00000005778	0.469	ENSSSCT00000015663	ENSSSCT00000005925
NR1D2	NOR-1	2034636	2020358	9823.ENSSSCP00000024812	9823.ENSSSCP00000005778	0.903	ENSSSCT00000025072	ENSSSCT00000005925
RXRG	NOR-1	2021020	2020358	9823.ENSSSCP00000006747	9823.ENSSSCP00000005778	0.944	ENSSSCT00000033501	ENSSSCT00000005925
GP91-PHOX	NRAMP1	2037856	2030682	9823.ENSSSCP00000029153	9823.ENSSSCP00000020374	0.55	ENSSSCT00000013375	ENSSSCT00000024413
NR1D2	per1	2034636	2029518	9823.ENSSSCP00000024812	9823.ENSSSCP00000019051	0.539	ENSSSCT00000025072	ENSSSCT00000032848
LEP	PLA2G7	2028460	2017714	9823.ENSSSCP00000017572	9823.ENSSSCP00000001880	0.902	ENSSSCT00000018060	ENSSSCT00000001927
PLA2G16	PLA2G7	2038146	2017714	9823.ENSSSCP00000030657	9823.ENSSSCP00000001880	0.9	ENSSSCT00000031257	ENSSSCT00000001927
EGR1	RELA	2026814	2025765	9823.ENSSSCP00000015247	9823.ENSSSCP00000013805	0.776	ENSSSCT00000015663	ENSSSCT00000033049
ENSSSCG00000014016	RELA	2026560	2025765	9823.ENSSSCP00000014903	9823.ENSSSCP00000013805	0.563	ENSSSCT00000015311	ENSSSCT00000033049
SOD2	RELA	2037442	2025765	9823.ENSSSCP00000027960	9823.ENSSSCP00000013805	0.711	ENSSSCT00000031745	ENSSSCT00000033049
NR1D2	RXRG	2034636	2021020	9823.ENSSSCP00000024812	9823.ENSSSCP00000006747	0.902	ENSSSCT00000025072	ENSSSCT00000033501
LEP	SCD	2028460	2024138	9823.ENSSSCP00000017572	9823.ENSSSCP00000011244	0.68	ENSSSCT00000018060	ENSSSCT00000035614
LPIN1	SCD	2034614	2024138	9823.ENSSSCP00000024789	9823.ENSSSCP00000011244	0.683	ENSSSCT00000030171	ENSSSCT00000035614
CD36	SCP2	2038042	2019253	9823.ENSSSCP00000030110	9823.ENSSSCP00000004169	0.548	ENSSSCT00000034552	ENSSSCT00000004265
ADAM8	SDC4	2024307	2021786	9823.ENSSSCP00000011484	9823.ENSSSCP00000007885	0.449	ENSSSCT00000011786	ENSSSCT00000008101
CD36	SLC27A1	2038042	2026468	9823.ENSSSCP00000030110	9823.ENSSSCP00000014759	0.541	ENSSSCT00000034552	ENSSSCT00000015165
ACVR1C	SMAD6	2027945	2020049	9823.ENSSSCP00000016822	9823.ENSSSCP00000005325	0.859	ENSSSCT00000017284	ENSSSCT00000005460
EGR1	SMAD6	2026814	2020049	9823.ENSSSCP00000015247	9823.ENSSSCP00000005325	0.678	ENSSSCT00000015663	ENSSSCT00000005460
NOR-1	SMAD6	2020358	2020049	9823.ENSSSCP00000005778	9823.ENSSSCP00000005325	0.406	ENSSSCT00000005925	ENSSSCT00000005460
RELA	SMAD6	2025765	2020049	9823.ENSSSCP00000013805	9823.ENSSSCP00000005325	0.558	ENSSSCT00000033049	ENSSSCT00000005460
ACVR1C	SMAD7	2027945	2019732	9823.ENSSSCP00000016822	9823.ENSSSCP00000004862	0.942	ENSSSCT00000017284	ENSSSCT00000004979
EGR1	SMAD7	2026814	2019732	9823.ENSSSCP00000015247	9823.ENSSSCP00000004862	0.765	ENSSSCT00000015663	ENSSSCT00000004979
NOR-1	SMAD7	2020358	2019732	9823.ENSSSCP00000005778	9823.ENSSSCP00000004862	0.406	ENSSSCT00000005925	ENSSSCT00000004979
RELA	SMAD7	2025765	2019732	9823.ENSSSCP00000013805	9823.ENSSSCP00000004862	0.728	ENSSSCT00000033049	ENSSSCT00000004979
SMAD6	SMAD7	2020049	2019732	9823.ENSSSCP00000005325	9823.ENSSSCP00000004862	0.96	ENSSSCT00000005460	ENSSSCT00000004979
EGR1	TBX3	2026814	2023601	9823.ENSSSCP00000015247	9823.ENSSSCP00000010530	0.693	ENSSSCT00000015663	ENSSSCT00000030119
HSPH1	TRIB3	2023181	2021662	9823.ENSSSCP00000009963	9823.ENSSSCP00000007676	0.529	ENSSSCT00000010229	ENSSSCT00000007887
LEP	UCP3	2028460	2027176	9823.ENSSSCP00000017572	9823.ENSSSCP00000015753	0.885	ENSSSCT00000018060	ENSSSCT00000016186
CDK16	VEGFA	2038138	2017693	9823.ENSSSCP00000030633	9823.ENSSSCP00000001845	0.423	ENSSSCT00000036275	ENSSSCT00000001892
HO2	VEGFA	2022157	2017693	9823.ENSSSCP00000008480	9823.ENSSSCP00000001845	0.55	ENSSSCT00000008704	ENSSSCT00000001892
LEP	VEGFA	2028460	2017693	9823.ENSSSCP00000017572	9823.ENSSSCP00000001845	0.753	ENSSSCT00000018060	ENSSSCT00000001892
OGT	VEGFA	2038199	2017693	9823.ENSSSCP00000030900	9823.ENSSSCP00000001845	0.723	ENSSSCT00000033775	ENSSSCT00000001892
