# Supplementary material for: Differential regulation of mRNAs and lncRNAs related to lipid metabolism in two pig breeds
Source: Oncotarget. 2017 Sep 18;8(50):87539–53. doi: 10.18632/oncotarget.20978 (PMC5675652; doi:10.18632/oncotarget.20978)
Supplement: Supplementary file 7 [file oncotarget-08-87539-s007.xlsx]

## Sheet: Sheet1
LncRNA_ID	chrom	txStart	txEnd	strand	mRNA_ID	chrom	txStart	txEnd	strand	P value	correlation	LY1	LY2	LY3	LW1	LW2	LW3
TCONS_00001103	1	62926898	62960567	+	ENSSSCT00000000138	5	8367742	8375527	+	0.0412296	0.829281	0.10544	0.0011455	0.056157	0.816663	1.05279	0.483232
TCONS_00001103	1	62926898	62960567	+	ENSSSCT00000000140	5	8338527	8344469	-	0.0097769	0.918142	0.10544	0.0011455	0.056157	0.816663	1.05279	0.483232
TCONS_00001103	1	62926898	62960567	+	ENSSSCT00000000173	5	13127782	13215788	+	0.0438	-0.823872	0.10544	0.0011455	0.056157	0.816663	1.05279	0.483232
TCONS_00001103	1	62926898	62960567	+	ENSSSCT00000000459	5	23989828	24009281	+	0.0170187	-0.891503	0.10544	0.0011455	0.056157	0.816663	1.05279	0.483232
TCONS_00001103	1	62926898	62960567	+	ENSSSCT00000000530	5	36179190	36185575	-	0.0113859	0.911563	0.10544	0.0011455	0.056157	0.816663	1.05279	0.483232
TCONS_00001103	1	62926898	62960567	+	ENSSSCT00000000620	5	55086948	55108253	+	0.0140338	-0.901649	0.10544	0.0011455	0.056157	0.816663	1.05279	0.483232
TCONS_00001103	1	62926898	62960567	+	ENSSSCT00000000652	5	61054166	61058328	+	0.0326977	-0.848481	0.10544	0.0011455	0.056157	0.816663	1.05279	0.483232
TCONS_00001103	1	62926898	62960567	+	ENSSSCT00000000696	5	64622527	64631775	+	0.00239381	-0.959781	0.10544	0.0011455	0.056157	0.816663	1.05279	0.483232
TCONS_00001103	1	62926898	62960567	+	ENSSSCT00000000807	5	69599776	69608624	-	0.0105487	-0.914925	0.10544	0.0011455	0.056157	0.816663	1.05279	0.483232
TCONS_00001103	1	62926898	62960567	+	ENSSSCT00000000823	5	71087394	71087855	-	0.0380699	-0.836152	0.10544	0.0011455	0.056157	0.816663	1.05279	0.483232
TCONS_00001103	1	62926898	62960567	+	ENSSSCT00000000833	5	72118717	72143297	-	0.000258821	-0.986835	0.10544	0.0011455	0.056157	0.816663	1.05279	0.483232
TCONS_00001103	1	62926898	62960567	+	ENSSSCT00000000876	5	79937452	80001030	-	0.00822268	0.925018	0.10544	0.0011455	0.056157	0.816663	1.05279	0.483232
TCONS_00001103	1	62926898	62960567	+	ENSSSCT00000000878	5	80074381	80084755	+	0.0167848	0.892266	0.10544	0.0011455	0.056157	0.816663	1.05279	0.483232
TCONS_00001103	1	62926898	62960567	+	ENSSSCT00000001027	5	105000000	105000000	-	0.0394718	-0.833072	0.10544	0.0011455	0.056157	0.816663	1.05279	0.483232
TCONS_00001103	1	62926898	62960567	+	ENSSSCT00000001461	7	26783954	26789694	+	0.0215401	-0.877645	0.10544	0.0011455	0.056157	0.816663	1.05279	0.483232
TCONS_00001103	1	62926898	62960567	+	ENSSSCT00000001837	7	43486695	43489733	+	0.0298011	-0.855526	0.10544	0.0011455	0.056157	0.816663	1.05279	0.483232
TCONS_00001103	1	62926898	62960567	+	ENSSSCT00000001892	7	44459903	44474467	+	0.0398072	-0.832343	0.10544	0.0011455	0.056157	0.816663	1.05279	0.483232
TCONS_00001103	1	62926898	62960567	+	ENSSSCT00000002009	7	56500840	56671956	-	0.0440762	-0.823299	0.10544	0.0011455	0.056157	0.816663	1.05279	0.483232
TCONS_00001103	1	62926898	62960567	+	ENSSSCT00000002010	7	56738471	56787509	+	0.0365579	-0.839534	0.10544	0.0011455	0.056157	0.816663	1.05279	0.483232
TCONS_00001103	1	62926898	62960567	+	ENSSSCT00000002070	7	60210865	60212402	-	0.00244992	-0.959309	0.10544	0.0011455	0.056157	0.816663	1.05279	0.483232
TCONS_00001103	1	62926898	62960567	+	ENSSSCT00000002515	7	94622958	94624727	-	0.010925	-0.913398	0.10544	0.0011455	0.056157	0.816663	1.05279	0.483232
TCONS_00001103	1	62926898	62960567	+	ENSSSCT00000002571	7	99429619	99464340	+	0.0116801	0.91041	0.10544	0.0011455	0.056157	0.816663	1.05279	0.483232
TCONS_00001103	1	62926898	62960567	+	ENSSSCT00000002576	7	99860648	99938309	+	0.027136	-0.862301	0.10544	0.0011455	0.056157	0.816663	1.05279	0.483232
TCONS_00001103	1	62926898	62960567	+	ENSSSCT00000002615	7	103000000	103000000	+	0.00790306	-0.926508	0.10544	0.0011455	0.056157	0.816663	1.05279	0.483232
TCONS_00001103	1	62926898	62960567	+	ENSSSCT00000003101	6	18481809	18494409	-	0.00707971	-0.930489	0.10544	0.0011455	0.056157	0.816663	1.05279	0.483232
TCONS_00001103	1	62926898	62960567	+	ENSSSCT00000003118	6	17207506	17232216	-	0.0447908	-0.821826	0.10544	0.0011455	0.056157	0.816663	1.05279	0.483232
TCONS_00001103	1	62926898	62960567	+	ENSSSCT00000003128	6	27402625	27447986	-	0.0178218	-0.888923	0.10544	0.0011455	0.056157	0.816663	1.05279	0.483232
TCONS_00001103	1	62926898	62960567	+	ENSSSCT00000003494	6	49734283	49740069	-	0.0150204	0.89819	0.10544	0.0011455	0.056157	0.816663	1.05279	0.483232
TCONS_00001103	1	62926898	62960567	+	ENSSSCT00000003853	6	69390944	69394891	-	0.00427937	-0.946101	0.10544	0.0011455	0.056157	0.816663	1.05279	0.483232
TCONS_00001103	1	62926898	62960567	+	ENSSSCT00000003939	6	75996931	75997332	-	0.0174401	-0.890143	0.10544	0.0011455	0.056157	0.816663	1.05279	0.483232
TCONS_00001103	1	62926898	62960567	+	ENSSSCT00000003982	6	79917691	79918614	-	0.0448052	0.821796	0.10544	0.0011455	0.056157	0.816663	1.05279	0.483232
TCONS_00001103	1	62926898	62960567	+	ENSSSCT00000004129	6	109000000	109000000	+	0.0336676	-0.846188	0.10544	0.0011455	0.056157	0.816663	1.05279	0.483232
TCONS_00001103	1	62926898	62960567	+	ENSSSCT00000004187	6	129000000	129000000	+	0.0441616	-0.823123	0.10544	0.0011455	0.056157	0.816663	1.05279	0.483232
TCONS_00001103	1	62926898	62960567	+	ENSSSCT00000004191	6	132000000	132000000	+	0.00249461	-0.958937	0.10544	0.0011455	0.056157	0.816663	1.05279	0.483232
TCONS_00001103	1	62926898	62960567	+	ENSSSCT00000004525	1	17890006	17908112	-	0.00119966	0.971585	0.10544	0.0011455	0.056157	0.816663	1.05279	0.483232
TCONS_00001103	1	62926898	62960567	+	ENSSSCT00000004544	1	18783705	18819681	+	0.00107176	0.973149	0.10544	0.0011455	0.056157	0.816663	1.05279	0.483232
TCONS_00001103	1	62926898	62960567	+	ENSSSCT00000004780	1	64552374	64554727	-	0.0354028	-0.842163	0.10544	0.0011455	0.056157	0.816663	1.05279	0.483232
TCONS_00001103	1	62926898	62960567	+	ENSSSCT00000004979	1	108000000	108000000	-	0.0330236	-0.847707	0.10544	0.0011455	0.056157	0.816663	1.05279	0.483232
TCONS_00001103	1	62926898	62960567	+	ENSSSCT00000005294	1	150000000	150000000	-	0.00346254	-0.951562	0.10544	0.0011455	0.056157	0.816663	1.05279	0.483232
TCONS_00001103	1	62926898	62960567	+	ENSSSCT00000005517	1	197000000	197000000	-	0.001552	0.967659	0.10544	0.0011455	0.056157	0.816663	1.05279	0.483232
TCONS_00001103	1	62926898	62960567	+	ENSSSCT00000005609	1	211000000	211000000	-	0.0115639	-0.910863	0.10544	0.0011455	0.056157	0.816663	1.05279	0.483232
TCONS_00001103	1	62926898	62960567	+	ENSSSCT00000006013	1	284000000	284000000	+	0.0194638	-0.883816	0.10544	0.0011455	0.056157	0.816663	1.05279	0.483232
TCONS_00001103	1	62926898	62960567	+	ENSSSCT00000006172	1	302000000	302000000	+	0.0158505	0.895363	0.10544	0.0011455	0.056157	0.816663	1.05279	0.483232
TCONS_00001103	1	62926898	62960567	+	ENSSSCT00000006203	1	303000000	303000000	+	0.044324	0.822787	0.10544	0.0011455	0.056157	0.816663	1.05279	0.483232
TCONS_00001103	1	62926898	62960567	+	ENSSSCT00000006504	4	850778	897674	+	0.0345846	0.844049	0.10544	0.0011455	0.056157	0.816663	1.05279	0.483232
TCONS_00001103	1	62926898	62960567	+	ENSSSCT00000006599	4	22984733	22989693	-	0.0383182	0.835603	0.10544	0.0011455	0.056157	0.816663	1.05279	0.483232
TCONS_00001103	1	62926898	62960567	+	ENSSSCT00000006786	4	70341215	70379453	+	0.0156372	-0.896083	0.10544	0.0011455	0.056157	0.816663	1.05279	0.483232
TCONS_00001103	1	62926898	62960567	+	ENSSSCT00000007380	4	114000000	114000000	+	0.0168367	-0.892096	0.10544	0.0011455	0.056157	0.816663	1.05279	0.483232
TCONS_00001103	1	62926898	62960567	+	ENSSSCT00000007441	4	119000000	119000000	+	0.013222	0.904584	0.10544	0.0011455	0.056157	0.816663	1.05279	0.483232
TCONS_00001103	1	62926898	62960567	+	ENSSSCT00000007573	4	139000000	139000000	-	0.025781	-0.865867	0.10544	0.0011455	0.056157	0.816663	1.05279	0.483232
TCONS_00001103	1	62926898	62960567	+	ENSSSCT00000007817	17	36350319	36365013	+	0.0245469	0.869192	0.10544	0.0011455	0.056157	0.816663	1.05279	0.483232
TCONS_00001103	1	62926898	62960567	+	ENSSSCT00000007843	17	37216087	37222981	+	0.00810586	0.925559	0.10544	0.0011455	0.056157	0.816663	1.05279	0.483232
TCONS_00001103	1	62926898	62960567	+	ENSSSCT00000007887	17	39529696	39602957	-	0.0486529	-0.814047	0.10544	0.0011455	0.056157	0.816663	1.05279	0.483232
TCONS_00001103	1	62926898	62960567	+	ENSSSCT00000007974	17	43559553	43582499	+	0.00230651	0.960526	0.10544	0.0011455	0.056157	0.816663	1.05279	0.483232
TCONS_00001103	1	62926898	62960567	+	ENSSSCT00000008027	17	46043515	46045923	+	0.00367729	-0.95007	0.10544	0.0011455	0.056157	0.816663	1.05279	0.483232
TCONS_00001103	1	62926898	62960567	+	ENSSSCT00000008101	17	53254492	53270748	-	0.0401259	-0.831652	0.10544	0.0011455	0.056157	0.816663	1.05279	0.483232
TCONS_00001103	1	62926898	62960567	+	ENSSSCT00000008509	3	17499203	17510105	+	0.000276561	-0.986391	0.10544	0.0011455	0.056157	0.816663	1.05279	0.483232
TCONS_00001103	1	62926898	62960567	+	ENSSSCT00000008593	3	24462102	24475244	+	0.0327706	-0.848308	0.10544	0.0011455	0.056157	0.816663	1.05279	0.483232
TCONS_00001103	1	62926898	62960567	+	ENSSSCT00000008704	3	38895256	38922993	-	0.0174835	-0.890003	0.10544	0.0011455	0.056157	0.816663	1.05279	0.483232
TCONS_00001103	1	62926898	62960567	+	ENSSSCT00000009023	3	62399406	62405075	+	0.0402578	0.831367	0.10544	0.0011455	0.056157	0.816663	1.05279	0.483232
TCONS_00001103	1	62926898	62960567	+	ENSSSCT00000009355	3	119000000	119000000	+	0.00640507	-0.933923	0.10544	0.0011455	0.056157	0.816663	1.05279	0.483232
TCONS_00001103	1	62926898	62960567	+	ENSSSCT00000009435	3	134000000	134000000	-	0.044977	-0.821444	0.10544	0.0011455	0.056157	0.816663	1.05279	0.483232
TCONS_00001103	1	62926898	62960567	+	ENSSSCT00000009594	8	29672295	29674595	+	0.0181593	0.887856	0.10544	0.0011455	0.056157	0.816663	1.05279	0.483232
TCONS_00001103	1	62926898	62960567	+	ENSSSCT00000009626	8	34048456	34405243	+	0.0428366	0.825881	0.10544	0.0011455	0.056157	0.816663	1.05279	0.483232
TCONS_00001103	1	62926898	62960567	+	ENSSSCT00000009663	8	40879889	41028371	-	0.00321134	-0.953366	0.10544	0.0011455	0.056157	0.816663	1.05279	0.483232
TCONS_00001103	1	62926898	62960567	+	ENSSSCT00000009679	8	43550236	43602062	+	0.029921	-0.855229	0.10544	0.0011455	0.056157	0.816663	1.05279	0.483232
TCONS_00001103	1	62926898	62960567	+	ENSSSCT00000009691	8	44666276	44702300	-	0.0293398	0.856678	0.10544	0.0011455	0.056157	0.816663	1.05279	0.483232
TCONS_00001103	1	62926898	62960567	+	ENSSSCT00000009715	8	49361034	49430751	+	0.00948564	-0.919387	0.10544	0.0011455	0.056157	0.816663	1.05279	0.483232
TCONS_00001103	1	62926898	62960567	+	ENSSSCT00000009719	8	50060927	50075150	-	0.0288956	-0.857795	0.10544	0.0011455	0.056157	0.816663	1.05279	0.483232
TCONS_00001103	1	62926898	62960567	+	ENSSSCT00000009924	8	92674040	92868472	+	0.0348878	0.843348	0.10544	0.0011455	0.056157	0.816663	1.05279	0.483232
TCONS_00001103	1	62926898	62960567	+	ENSSSCT00000009965	8	111000000	111000000	-	0.00294537	0.955354	0.10544	0.0011455	0.056157	0.816663	1.05279	0.483232
TCONS_00001103	1	62926898	62960567	+	ENSSSCT00000010013	8	122000000	122000000	+	0.0241223	0.870355	0.10544	0.0011455	0.056157	0.816663	1.05279	0.483232
TCONS_00001103	1	62926898	62960567	+	ENSSSCT00000010104	8	141000000	141000000	+	0.00375818	0.949519	0.10544	0.0011455	0.056157	0.816663	1.05279	0.483232
TCONS_00001103	1	62926898	62960567	+	ENSSSCT00000010116	8	144000000	144000000	+	0.0464724	0.818402	0.10544	0.0011455	0.056157	0.816663	1.05279	0.483232
TCONS_00001103	1	62926898	62960567	+	ENSSSCT00000010229	11	7585525	7661067	-	0.00214084	-0.96198	0.10544	0.0011455	0.056157	0.816663	1.05279	0.483232
TCONS_00001103	1	62926898	62960567	+	ENSSSCT00000010304	11	20069061	20123486	+	0.0146188	-0.899584	0.10544	0.0011455	0.056157	0.816663	1.05279	0.483232
TCONS_00001103	1	62926898	62960567	+	ENSSSCT00000010313	11	21569933	21685279	+	0.0358524	0.841135	0.10544	0.0011455	0.056157	0.816663	1.05279	0.483232
TCONS_00001103	1	62926898	62960567	+	ENSSSCT00000010408	11	69825438	69859807	-	0.0234084	-0.872332	0.10544	0.0011455	0.056157	0.816663	1.05279	0.483232
TCONS_00001103	1	62926898	62960567	+	ENSSSCT00000010450	11	78386636	78500067	-	0.0146895	-0.899337	0.10544	0.0011455	0.056157	0.816663	1.05279	0.483232
TCONS_00001103	1	62926898	62960567	+	ENSSSCT00000010514	14	3264861	3279160	-	0.0314844	-0.851395	0.10544	0.0011455	0.056157	0.816663	1.05279	0.483232
TCONS_00001103	1	62926898	62960567	+	ENSSSCT00000010731	14	31795357	31796379	+	0.0225752	-0.874675	0.10544	0.0011455	0.056157	0.816663	1.05279	0.483232
TCONS_00001103	1	62926898	62960567	+	ENSSSCT00000011105	14	58497683	58618862	-	0.049871	-0.811653	0.10544	0.0011455	0.056157	0.816663	1.05279	0.483232
TCONS_00001103	1	62926898	62960567	+	ENSSSCT00000011190	14	71516963	71521113	-	0.0132786	0.904376	0.10544	0.0011455	0.056157	0.816663	1.05279	0.483232
TCONS_00001103	1	62926898	62960567	+	ENSSSCT00000011358	14	96148647	96160488	-	0.0351283	0.842793	0.10544	0.0011455	0.056157	0.816663	1.05279	0.483232
TCONS_00001103	1	62926898	62960567	+	ENSSSCT00000011627	14	133000000	134000000	-	0.0116122	0.910674	0.10544	0.0011455	0.056157	0.816663	1.05279	0.483232
TCONS_00001103	1	62926898	62960567	+	ENSSSCT00000011646	14	136000000	136000000	+	0.0213717	-0.878135	0.10544	0.0011455	0.056157	0.816663	1.05279	0.483232
TCONS_00001103	1	62926898	62960567	+	ENSSSCT00000011844	10	12259545	12288272	-	0.0123685	-0.907765	0.10544	0.0011455	0.056157	0.816663	1.05279	0.483232
TCONS_00001103	1	62926898	62960567	+	ENSSSCT00000012042	10	37686862	37699607	-	0.0162085	-0.894166	0.10544	0.0011455	0.056157	0.816663	1.05279	0.483232
TCONS_00001103	1	62926898	62960567	+	ENSSSCT00000012087	10	50066724	50073357	+	0.0138257	-0.902393	0.10544	0.0011455	0.056157	0.816663	1.05279	0.483232
TCONS_00001103	1	62926898	62960567	+	ENSSSCT00000012197	10	71403808	71417802	+	0.0204936	-0.880718	0.10544	0.0011455	0.056157	0.816663	1.05279	0.483232
TCONS_00001103	1	62926898	62960567	+	ENSSSCT00000012367	13	29833568	29883671	+	0.0340817	-0.845219	0.10544	0.0011455	0.056157	0.816663	1.05279	0.483232
TCONS_00001103	1	62926898	62960567	+	ENSSSCT00000012444	13	34777399	34804791	-	0.0048313	-0.942697	0.10544	0.0011455	0.056157	0.816663	1.05279	0.483232
TCONS_00001103	1	62926898	62960567	+	ENSSSCT00000012514	13	37619537	37624850	-	0.0252338	-0.867332	0.10544	0.0011455	0.056157	0.816663	1.05279	0.483232
TCONS_00001103	1	62926898	62960567	+	ENSSSCT00000012532	13	38106334	38120182	+	0.0221401	-0.875916	0.10544	0.0011455	0.056157	0.816663	1.05279	0.483232
TCONS_00001103	1	62926898	62960567	+	ENSSSCT00000012798	13	94320965	94352358	-	0.0416311	-0.828426	0.10544	0.0011455	0.056157	0.816663	1.05279	0.483232
TCONS_00001103	1	62926898	62960567	+	ENSSSCT00000012837	13	105000000	105000000	+	0.00537452	-0.939529	0.10544	0.0011455	0.056157	0.816663	1.05279	0.483232
TCONS_00001103	1	62926898	62960567	+	ENSSSCT00000012915	13	134000000	134000000	+	0.0126632	-0.906655	0.10544	0.0011455	0.056157	0.816663	1.05279	0.483232
TCONS_00001103	1	62926898	62960567	+	ENSSSCT00000012925	13	137000000	137000000	-	0.0377019	-0.836969	0.10544	0.0011455	0.056157	0.816663	1.05279	0.483232
TCONS_00001103	1	62926898	62960567	+	ENSSSCT00000012943	13	142000000	142000000	+	0.0142497	-0.900882	0.10544	0.0011455	0.056157	0.816663	1.05279	0.483232
TCONS_00001103	1	62926898	62960567	+	ENSSSCT00000013018	13	150000000	150000000	-	0.0106353	0.914571	0.10544	0.0011455	0.056157	0.816663	1.05279	0.483232
TCONS_00001103	1	62926898	62960567	+	ENSSSCT00000013132	13	187000000	187000000	+	0.025105	0.867679	0.10544	0.0011455	0.056157	0.816663	1.05279	0.483232
TCONS_00001103	1	62926898	62960567	+	ENSSSCT00000013322	Y	1277624	1297330	+	0.0166802	0.892608	0.10544	0.0011455	0.056157	0.816663	1.05279	0.483232
TCONS_00001103	1	62926898	62960567	+	ENSSSCT00000013323	Y	1324376	1383421	+	0.0158587	0.895336	0.10544	0.0011455	0.056157	0.816663	1.05279	0.483232
TCONS_00001103	1	62926898	62960567	+	ENSSSCT00000013686	X	98800897	98803989	-	0.0210972	-0.878937	0.10544	0.0011455	0.056157	0.816663	1.05279	0.483232
TCONS_00001103	1	62926898	62960567	+	ENSSSCT00000013694	X	98011229	98012771	-	0.000200001	-0.988431	0.10544	0.0011455	0.056157	0.816663	1.05279	0.483232
TCONS_00001103	1	62926898	62960567	+	ENSSSCT00000013711	X	99087898	99120104	-	0.000519598	-0.98133	0.10544	0.0011455	0.056157	0.816663	1.05279	0.483232
TCONS_00001103	1	62926898	62960567	+	ENSSSCT00000013868	X	127000000	127000000	-	0.00281319	-0.956375	0.10544	0.0011455	0.056157	0.816663	1.05279	0.483232
TCONS_00001103	1	62926898	62960567	+	ENSSSCT00000014039	2	177464	183099	+	0.0298	-0.855529	0.10544	0.0011455	0.056157	0.816663	1.05279	0.483232
TCONS_00001103	1	62926898	62960567	+	ENSSSCT00000014517	2	26810906	26895574	-	0.0338631	-0.84573	0.10544	0.0011455	0.056157	0.816663	1.05279	0.483232
TCONS_00001103	1	62926898	62960567	+	ENSSSCT00000014634	2	49291904	49316939	+	0.024751	-0.868637	0.10544	0.0011455	0.056157	0.816663	1.05279	0.483232
TCONS_00001103	1	62926898	62960567	+	ENSSSCT00000014635	2	49317637	49340140	-	0.00988989	-0.917663	0.10544	0.0011455	0.056157	0.816663	1.05279	0.483232
TCONS_00001103	1	62926898	62960567	+	ENSSSCT00000014740	2	75503306	75510472	+	0.00659845	0.932921	0.10544	0.0011455	0.056157	0.816663	1.05279	0.483232
TCONS_00001103	1	62926898	62960567	+	ENSSSCT00000014887	2	70020224	70035675	+	0.00752248	0.928322	0.10544	0.0011455	0.056157	0.816663	1.05279	0.483232
TCONS_00001103	1	62926898	62960567	+	ENSSSCT00000015008	2	66481418	66493419	-	0.0493778	-0.812619	0.10544	0.0011455	0.056157	0.816663	1.05279	0.483232
TCONS_00001103	1	62926898	62960567	+	ENSSSCT00000015311	2	80318834	80329991	-	0.00490917	-0.942233	0.10544	0.0011455	0.056157	0.816663	1.05279	0.483232
TCONS_00001103	1	62926898	62960567	+	ENSSSCT00000015345	2	82654053	82668904	+	0.0435408	0.82441	0.10544	0.0011455	0.056157	0.816663	1.05279	0.483232
TCONS_00001103	1	62926898	62960567	+	ENSSSCT00000015476	2	106000000	106000000	-	0.00460188	-0.944088	0.10544	0.0011455	0.056157	0.816663	1.05279	0.483232
TCONS_00001103	1	62926898	62960567	+	ENSSSCT00000015539	2	125000000	125000000	+	0.033867	-0.845721	0.10544	0.0011455	0.056157	0.816663	1.05279	0.483232
TCONS_00001103	1	62926898	62960567	+	ENSSSCT00000015577	2	137000000	137000000	-	0.0251752	-0.867489	0.10544	0.0011455	0.056157	0.816663	1.05279	0.483232
TCONS_00001103	1	62926898	62960567	+	ENSSSCT00000015578	2	137000000	137000000	+	0.0495904	0.812202	0.10544	0.0011455	0.056157	0.816663	1.05279	0.483232
TCONS_00001103	1	62926898	62960567	+	ENSSSCT00000015662	2	146000000	146000000	-	0.0199835	0.882243	0.10544	0.0011455	0.056157	0.816663	1.05279	0.483232
TCONS_00001103	1	62926898	62960567	+	ENSSSCT00000015759	2	155000000	155000000	-	0.0173216	0.890523	0.10544	0.0011455	0.056157	0.816663	1.05279	0.483232
TCONS_00001103	1	62926898	62960567	+	ENSSSCT00000015776	2	157000000	157000000	+	0.00408286	0.947364	0.10544	0.0011455	0.056157	0.816663	1.05279	0.483232
TCONS_00001103	1	62926898	62960567	+	ENSSSCT00000015920	9	532154	554467	+	0.0137975	-0.902494	0.10544	0.0011455	0.056157	0.816663	1.05279	0.483232
TCONS_00001103	1	62926898	62960567	+	ENSSSCT00000016186	9	9166711	9179299	-	0.0100067	-0.917172	0.10544	0.0011455	0.056157	0.816663	1.05279	0.483232
TCONS_00001103	1	62926898	62960567	+	ENSSSCT00000016196	9	10123736	10150312	-	0.0144298	-0.900247	0.10544	0.0011455	0.056157	0.816663	1.05279	0.483232
TCONS_00001103	1	62926898	62960567	+	ENSSSCT00000016213	9	10993370	11099236	-	0.00151851	0.968012	0.10544	0.0011455	0.056157	0.816663	1.05279	0.483232
TCONS_00001103	1	62926898	62960567	+	ENSSSCT00000016291	9	26043364	26060761	+	0.00089308	-0.975499	0.10544	0.0011455	0.056157	0.816663	1.05279	0.483232
TCONS_00001103	1	62926898	62960567	+	ENSSSCT00000016727	9	90266490	90348474	+	0.0393572	0.833322	0.10544	0.0011455	0.056157	0.816663	1.05279	0.483232
TCONS_00001103	1	62926898	62960567	+	ENSSSCT00000016935	9	136000000	136000000	-	0.00446515	-0.944933	0.10544	0.0011455	0.056157	0.816663	1.05279	0.483232
TCONS_00001103	1	62926898	62960567	+	ENSSSCT00000017143	15	36329068	36452266	+	0.00368861	-0.949992	0.10544	0.0011455	0.056157	0.816663	1.05279	0.483232
TCONS_00001103	1	62926898	62960567	+	ENSSSCT00000017936	18	7555045	7574796	-	0.0113267	0.911796	0.10544	0.0011455	0.056157	0.816663	1.05279	0.483232
TCONS_00001103	1	62926898	62960567	+	ENSSSCT00000017998	18	14940691	14955817	-	0.0146228	-0.89957	0.10544	0.0011455	0.056157	0.816663	1.05279	0.483232
TCONS_00001103	1	62926898	62960567	+	ENSSSCT00000018060	18	21201786	21204671	+	0.0129351	0.905642	0.10544	0.0011455	0.056157	0.816663	1.05279	0.483232
TCONS_00001103	1	62926898	62960567	+	ENSSSCT00000018124	18	35914686	35937250	-	0.0111064	-0.912671	0.10544	0.0011455	0.056157	0.816663	1.05279	0.483232
TCONS_00001103	1	62926898	62960567	+	ENSSSCT00000018356	16	25800221	25823336	-	0.00299877	-0.954948	0.10544	0.0011455	0.056157	0.816663	1.05279	0.483232
TCONS_00001103	1	62926898	62960567	+	ENSSSCT00000018719	12	5386515	5399934	-	0.0378519	-0.836636	0.10544	0.0011455	0.056157	0.816663	1.05279	0.483232
TCONS_00001103	1	62926898	62960567	+	ENSSSCT00000018767	12	6865457	6907593	-	0.0152221	0.897496	0.10544	0.0011455	0.056157	0.816663	1.05279	0.483232
TCONS_00001103	1	62926898	62960567	+	ENSSSCT00000019033	12	22500935	22502041	-	0.00324322	0.953134	0.10544	0.0011455	0.056157	0.816663	1.05279	0.483232
TCONS_00001103	1	62926898	62960567	+	ENSSSCT00000019543	12	55477994	55480308	+	0.0331685	-0.847364	0.10544	0.0011455	0.056157	0.816663	1.05279	0.483232
TCONS_00001103	1	62926898	62960567	+	ENSSSCT00000019555	12	55382306	55382924	-	0.00571088	0.937646	0.10544	0.0011455	0.056157	0.816663	1.05279	0.483232
TCONS_00001103	1	62926898	62960567	+	ENSSSCT00000019577	12	56662053	56723007	-	0.00638957	0.934004	0.10544	0.0011455	0.056157	0.816663	1.05279	0.483232
TCONS_00001103	1	62926898	62960567	+	ENSSSCT00000019629	12	62326863	62334572	+	0.000848232	-0.976125	0.10544	0.0011455	0.056157	0.816663	1.05279	0.483232
TCONS_00001103	1	62926898	62960567	+	ENSSSCT00000022347	1	179000000	179000000	-	0.0324922	0.848971	0.10544	0.0011455	0.056157	0.816663	1.05279	0.483232
TCONS_00001103	1	62926898	62960567	+	ENSSSCT00000022513	6	18284229	18324499	+	0.0459037	-0.819553	0.10544	0.0011455	0.056157	0.816663	1.05279	0.483232
TCONS_00001103	1	62926898	62960567	+	ENSSSCT00000022979	3	142000000	142000000	+	0.0174133	-0.890229	0.10544	0.0011455	0.056157	0.816663	1.05279	0.483232
TCONS_00001103	1	62926898	62960567	+	ENSSSCT00000023010	15	54145903	54165794	+	0.024303	0.869859	0.10544	0.0011455	0.056157	0.816663	1.05279	0.483232
TCONS_00001103	1	62926898	62960567	+	ENSSSCT00000023676	1	279000000	279000000	-	0.0169051	0.891873	0.10544	0.0011455	0.056157	0.816663	1.05279	0.483232
TCONS_00001103	1	62926898	62960567	+	ENSSSCT00000023696	13	39724752	39972574	+	0.0276981	0.860847	0.10544	0.0011455	0.056157	0.816663	1.05279	0.483232
TCONS_00001103	1	62926898	62960567	+	ENSSSCT00000023744	13	107000000	107000000	-	0.0300124	0.855002	0.10544	0.0011455	0.056157	0.816663	1.05279	0.483232
TCONS_00001103	1	62926898	62960567	+	ENSSSCT00000023976	14	132000000	132000000	+	0.0301446	-0.854675	0.10544	0.0011455	0.056157	0.816663	1.05279	0.483232
TCONS_00001103	1	62926898	62960567	+	ENSSSCT00000024290	6	49730145	49734108	+	0.000668905	-0.978808	0.10544	0.0011455	0.056157	0.816663	1.05279	0.483232
TCONS_00001103	1	62926898	62960567	+	ENSSSCT00000024309	X	47814100	47819387	+	0.00456474	-0.944316	0.10544	0.0011455	0.056157	0.816663	1.05279	0.483232
TCONS_00001103	1	62926898	62960567	+	ENSSSCT00000024465	1	126000000	126000000	-	0.0477505	-0.815838	0.10544	0.0011455	0.056157	0.816663	1.05279	0.483232
TCONS_00001103	1	62926898	62960567	+	ENSSSCT00000024673	13	35034834	35044882	-	0.0200346	0.88209	0.10544	0.0011455	0.056157	0.816663	1.05279	0.483232
TCONS_00001103	1	62926898	62960567	+	ENSSSCT00000024980	Y	388424	405535	-	0.0157749	0.895617	0.10544	0.0011455	0.056157	0.816663	1.05279	0.483232
TCONS_00001103	1	62926898	62960567	+	ENSSSCT00000025183	9	2617574	2642633	-	0.0205849	0.880447	0.10544	0.0011455	0.056157	0.816663	1.05279	0.483232
TCONS_00001103	1	62926898	62960567	+	ENSSSCT00000025354	12	56343352	56375700	-	0.0150375	-0.89813	0.10544	0.0011455	0.056157	0.816663	1.05279	0.483232
TCONS_00001103	1	62926898	62960567	+	ENSSSCT00000025493	X	38727726	38730034	+	0.024546	0.869195	0.10544	0.0011455	0.056157	0.816663	1.05279	0.483232
TCONS_00001103	1	62926898	62960567	+	ENSSSCT00000025872	10	35240972	35317629	+	0.0374169	-0.837605	0.10544	0.0011455	0.056157	0.816663	1.05279	0.483232
TCONS_00001103	1	62926898	62960567	+	ENSSSCT00000026254	14	134000000	134000000	-	0.033386	0.846851	0.10544	0.0011455	0.056157	0.816663	1.05279	0.483232
TCONS_00001103	1	62926898	62960567	+	ENSSSCT00000026329	10	72009227	72022986	+	0.0249105	-0.868204	0.10544	0.0011455	0.056157	0.816663	1.05279	0.483232
TCONS_00001103	1	62926898	62960567	+	ENSSSCT00000026340	5	81900484	81911075	-	0.00530388	-0.939932	0.10544	0.0011455	0.056157	0.816663	1.05279	0.483232
TCONS_00001103	1	62926898	62960567	+	ENSSSCT00000026407	12	61093362	61148384	+	0.0324906	0.848975	0.10544	0.0011455	0.056157	0.816663	1.05279	0.483232
TCONS_00001103	1	62926898	62960567	+	ENSSSCT00000026508	6	45173190	45196492	-	0.00216115	-0.961799	0.10544	0.0011455	0.056157	0.816663	1.05279	0.483232
TCONS_00001103	1	62926898	62960567	+	ENSSSCT00000026530	17	69172955	69173861	+	0.00011655	-0.991172	0.10544	0.0011455	0.056157	0.816663	1.05279	0.483232
TCONS_00001103	1	62926898	62960567	+	ENSSSCT00000026585	13	87082123	87091700	-	0.042097	-0.827438	0.10544	0.0011455	0.056157	0.816663	1.05279	0.483232
TCONS_00001103	1	62926898	62960567	+	ENSSSCT00000026603	2	616546	619456	+	0.0235582	-0.871914	0.10544	0.0011455	0.056157	0.816663	1.05279	0.483232
TCONS_00001103	1	62926898	62960567	+	ENSSSCT00000026616	6	58710861	58721030	-	0.00126037	-0.970871	0.10544	0.0011455	0.056157	0.816663	1.05279	0.483232
TCONS_00001103	1	62926898	62960567	+	ENSSSCT00000026735	8	135000000	136000000	-	0.0243105	0.869838	0.10544	0.0011455	0.056157	0.816663	1.05279	0.483232
TCONS_00001103	1	62926898	62960567	+	ENSSSCT00000027232	17	17683081	17683527	+	0.0209487	-0.879373	0.10544	0.0011455	0.056157	0.816663	1.05279	0.483232
TCONS_00001103	1	62926898	62960567	+	ENSSSCT00000027235	12	41690124	41712782	+	0.0184502	-0.886943	0.10544	0.0011455	0.056157	0.816663	1.05279	0.483232
TCONS_00001103	1	62926898	62960567	+	ENSSSCT00000027308	2	6978383	7040372	-	0.0184343	-0.886993	0.10544	0.0011455	0.056157	0.816663	1.05279	0.483232
TCONS_00001103	1	62926898	62960567	+	ENSSSCT00000027356	8	12379655	12387902	-	0.000993967	-0.974146	0.10544	0.0011455	0.056157	0.816663	1.05279	0.483232
TCONS_00001103	1	62926898	62960567	+	ENSSSCT00000027599	11	86245391	86251503	+	0.0354675	0.842015	0.10544	0.0011455	0.056157	0.816663	1.05279	0.483232
TCONS_00001103	1	62926898	62960567	+	ENSSSCT00000027767	10	15304507	15386849	+	0.0422162	0.827187	0.10544	0.0011455	0.056157	0.816663	1.05279	0.483232
TCONS_00001103	1	62926898	62960567	+	ENSSSCT00000027772	6	70039586	70099223	-	0.0491882	0.812992	0.10544	0.0011455	0.056157	0.816663	1.05279	0.483232
TCONS_00001103	1	62926898	62960567	+	ENSSSCT00000027861	6	79432404	79441052	-	0.00225378	-0.960983	0.10544	0.0011455	0.056157	0.816663	1.05279	0.483232
TCONS_00001103	1	62926898	62960567	+	ENSSSCT00000027894	9	50918843	50924246	+	0.0473147	0.816709	0.10544	0.0011455	0.056157	0.816663	1.05279	0.483232
TCONS_00001103	1	62926898	62960567	+	ENSSSCT00000027987	6	62050028	62076232	+	0.0383687	0.835491	0.10544	0.0011455	0.056157	0.816663	1.05279	0.483232
TCONS_00001103	1	62926898	62960567	+	ENSSSCT00000028251	10	71747464	71761223	+	0.0216294	-0.877387	0.10544	0.0011455	0.056157	0.816663	1.05279	0.483232
TCONS_00001103	1	62926898	62960567	+	ENSSSCT00000028470	2	160000000	160000000	-	0.0137701	-0.902593	0.10544	0.0011455	0.056157	0.816663	1.05279	0.483232
TCONS_00001103	1	62926898	62960567	+	ENSSSCT00000028545	17	12607765	12611975	+	0.000954169	-0.974672	0.10544	0.0011455	0.056157	0.816663	1.05279	0.483232
TCONS_00001103	1	62926898	62960567	+	ENSSSCT00000028555	7	26944255	26947761	-	0.00505527	0.941371	0.10544	0.0011455	0.056157	0.816663	1.05279	0.483232
TCONS_00001103	1	62926898	62960567	+	ENSSSCT00000028564	2	106000000	106000000	+	0.00252959	-0.958648	0.10544	0.0011455	0.056157	0.816663	1.05279	0.483232
TCONS_00001103	1	62926898	62960567	+	ENSSSCT00000028824	12	55384517	55390446	-	0.00190976	0.964103	0.10544	0.0011455	0.056157	0.816663	1.05279	0.483232
TCONS_00001103	1	62926898	62960567	+	ENSSSCT00000028880	14	44740623	44742674	+	0.0389664	0.834176	0.10544	0.0011455	0.056157	0.816663	1.05279	0.483232
TCONS_00001103	1	62926898	62960567	+	ENSSSCT00000028884	Y	1115738	1132911	+	0.0164104	0.893497	0.10544	0.0011455	0.056157	0.816663	1.05279	0.483232
TCONS_00001103	1	62926898	62960567	+	ENSSSCT00000029059	6	26420805	26421708	+	0.00101986	-0.97381	0.10544	0.0011455	0.056157	0.816663	1.05279	0.483232
TCONS_00001103	1	62926898	62960567	+	ENSSSCT00000029625	Y	502882	660050	-	0.0190267	0.885155	0.10544	0.0011455	0.056157	0.816663	1.05279	0.483232
TCONS_00001103	1	62926898	62960567	+	ENSSSCT00000029653	14	31807454	31858571	+	0.0114089	-0.911472	0.10544	0.0011455	0.056157	0.816663	1.05279	0.483232
TCONS_00001103	1	62926898	62960567	+	ENSSSCT00000029998	14	65286152	65307305	+	0.0048925	-0.942332	0.10544	0.0011455	0.056157	0.816663	1.05279	0.483232
TCONS_00001103	1	62926898	62960567	+	ENSSSCT00000030119	14	40012557	40026334	+	0.0401783	-0.831539	0.10544	0.0011455	0.056157	0.816663	1.05279	0.483232
TCONS_00001103	1	62926898	62960567	+	ENSSSCT00000030126	10	58570358	58721807	+	0.0071462	-0.93016	0.10544	0.0011455	0.056157	0.816663	1.05279	0.483232
TCONS_00001103	1	62926898	62960567	+	ENSSSCT00000030128	14	152000000	152000000	-	0.00321108	-0.953368	0.10544	0.0011455	0.056157	0.816663	1.05279	0.483232
TCONS_00001103	1	62926898	62960567	+	ENSSSCT00000030141	3	140000000	140000000	+	0.00100883	-0.973953	0.10544	0.0011455	0.056157	0.816663	1.05279	0.483232
TCONS_00001103	1	62926898	62960567	+	ENSSSCT00000030157	15	83630100	83667197	-	0.00108387	-0.972997	0.10544	0.0011455	0.056157	0.816663	1.05279	0.483232
TCONS_00001103	1	62926898	62960567	+	ENSSSCT00000030526	4	140000000	140000000	+	0.01514	0.897778	0.10544	0.0011455	0.056157	0.816663	1.05279	0.483232
TCONS_00001103	1	62926898	62960567	+	ENSSSCT00000030593	6	58045649	58047446	+	0.00308535	0.954298	0.10544	0.0011455	0.056157	0.816663	1.05279	0.483232
TCONS_00001103	1	62926898	62960567	+	ENSSSCT00000030753	9	72916107	72946419	+	0.0117381	0.910184	0.10544	0.0011455	0.056157	0.816663	1.05279	0.483232
TCONS_00001103	1	62926898	62960567	+	ENSSSCT00000030773	9	102000000	102000000	-	0.00103771	-0.973581	0.10544	0.0011455	0.056157	0.816663	1.05279	0.483232
TCONS_00001103	1	62926898	62960567	+	ENSSSCT00000031092	8	46125730	46127733	-	0.0302823	0.854335	0.10544	0.0011455	0.056157	0.816663	1.05279	0.483232
TCONS_00001103	1	62926898	62960567	+	ENSSSCT00000031202	Y	1045257	1191353	-	0.00799793	0.926063	0.10544	0.0011455	0.056157	0.816663	1.05279	0.483232
TCONS_00001103	1	62926898	62960567	+	ENSSSCT00000031206	6	43879909	43888970	-	0.00104501	0.973488	0.10544	0.0011455	0.056157	0.816663	1.05279	0.483232
TCONS_00001103	1	62926898	62960567	+	ENSSSCT00000031233	X	14225239	14287917	+	0.00734116	-0.929202	0.10544	0.0011455	0.056157	0.816663	1.05279	0.483232
TCONS_00001103	1	62926898	62960567	+	ENSSSCT00000031372	8	12414030	12417520	+	0.00065533	-0.979025	0.10544	0.0011455	0.056157	0.816663	1.05279	0.483232
TCONS_00001103	1	62926898	62960567	+	ENSSSCT00000031437	9	113000000	113000000	+	0.0458518	0.819659	0.10544	0.0011455	0.056157	0.816663	1.05279	0.483232
TCONS_00001103	1	62926898	62960567	+	ENSSSCT00000031538	9	7896906	7928538	-	0.0264966	0.863973	0.10544	0.0011455	0.056157	0.816663	1.05279	0.483232
TCONS_00001103	1	62926898	62960567	+	ENSSSCT00000031601	3	18577366	18578031	+	0.0146534	0.899463	0.10544	0.0011455	0.056157	0.816663	1.05279	0.483232
TCONS_00001103	1	62926898	62960567	+	ENSSSCT00000031735	2	80528927	80536859	+	0.00615331	-0.935249	0.10544	0.0011455	0.056157	0.816663	1.05279	0.483232
TCONS_00001103	1	62926898	62960567	+	ENSSSCT00000031745	1	9475309	9487684	+	0.00939495	-0.919779	0.10544	0.0011455	0.056157	0.816663	1.05279	0.483232
TCONS_00001103	1	62926898	62960567	+	ENSSSCT00000031974	6	26383677	26385350	+	0.00150585	-0.968146	0.10544	0.0011455	0.056157	0.816663	1.05279	0.483232
TCONS_00001103	1	62926898	62960567	+	ENSSSCT00000032096	5	23127539	23149097	-	0.00239706	-0.959754	0.10544	0.0011455	0.056157	0.816663	1.05279	0.483232
TCONS_00001103	1	62926898	62960567	+	ENSSSCT00000032118	14	131000000	132000000	+	0.0216101	-0.877442	0.10544	0.0011455	0.056157	0.816663	1.05279	0.483232
TCONS_00001103	1	62926898	62960567	+	ENSSSCT00000032462	2	71172276	71179649	+	0.0158385	0.895403	0.10544	0.0011455	0.056157	0.816663	1.05279	0.483232
TCONS_00001103	1	62926898	62960567	+	ENSSSCT00000032742	X	11281874	11303126	+	0.0392562	-0.833542	0.10544	0.0011455	0.056157	0.816663	1.05279	0.483232
TCONS_00001103	1	62926898	62960567	+	ENSSSCT00000032848	12	55836920	55847809	-	0.0359456	0.840923	0.10544	0.0011455	0.056157	0.816663	1.05279	0.483232
TCONS_00001103	1	62926898	62960567	+	ENSSSCT00000032997	X	46780452	46798502	-	0.0244937	-0.869337	0.10544	0.0011455	0.056157	0.816663	1.05279	0.483232
TCONS_00001103	1	62926898	62960567	+	ENSSSCT00000033002	X	71950245	71961886	+	0.0328179	-0.848195	0.10544	0.0011455	0.056157	0.816663	1.05279	0.483232
TCONS_00001103	1	62926898	62960567	+	ENSSSCT00000033148	7	107000000	107000000	-	0.0438046	-0.823862	0.10544	0.0011455	0.056157	0.816663	1.05279	0.483232
TCONS_00001103	1	62926898	62960567	+	ENSSSCT00000033278	X	114000000	114000000	-	0.0223181	-0.875407	0.10544	0.0011455	0.056157	0.816663	1.05279	0.483232
TCONS_00001103	1	62926898	62960567	+	ENSSSCT00000033323	9	74313785	74314997	+	0.0205276	-0.880617	0.10544	0.0011455	0.056157	0.816663	1.05279	0.483232
TCONS_00001103	1	62926898	62960567	+	ENSSSCT00000033426	6	78144530	78156215	-	0.000814981	-0.976599	0.10544	0.0011455	0.056157	0.816663	1.05279	0.483232
TCONS_00001103	1	62926898	62960567	+	ENSSSCT00000033700	5	64542869	64556398	-	0.0421291	0.827371	0.10544	0.0011455	0.056157	0.816663	1.05279	0.483232
TCONS_00001103	1	62926898	62960567	+	ENSSSCT00000033711	X	10500901	10512912	+	0.0312765	0.851899	0.10544	0.0011455	0.056157	0.816663	1.05279	0.483232
TCONS_00001103	1	62926898	62960567	+	ENSSSCT00000033898	X	68396645	68521991	-	0.0287417	-0.858184	0.10544	0.0011455	0.056157	0.816663	1.05279	0.483232
TCONS_00001103	1	62926898	62960567	+	ENSSSCT00000033967	6	53902904	53909080	+	0.021238	0.878525	0.10544	0.0011455	0.056157	0.816663	1.05279	0.483232
TCONS_00001103	1	62926898	62960567	+	ENSSSCT00000034007	X	97049742	97053130	+	0.0145383	0.899866	0.10544	0.0011455	0.056157	0.816663	1.05279	0.483232
TCONS_00001103	1	62926898	62960567	+	ENSSSCT00000034378	13	1118910	1127291	-	0.0121827	0.908472	0.10544	0.0011455	0.056157	0.816663	1.05279	0.483232
TCONS_00001103	1	62926898	62960567	+	ENSSSCT00000034541	13	148000000	148000000	-	0.0346415	0.843917	0.10544	0.0011455	0.056157	0.816663	1.05279	0.483232
TCONS_00001103	1	62926898	62960567	+	ENSSSCT00000034552	9	110000000	110000000	-	0.00929584	-0.920209	0.10544	0.0011455	0.056157	0.816663	1.05279	0.483232
TCONS_00001103	1	62926898	62960567	+	ENSSSCT00000034601	6	16300043	16381341	-	0.0309878	-0.852603	0.10544	0.0011455	0.056157	0.816663	1.05279	0.483232
TCONS_00001103	1	62926898	62960567	+	ENSSSCT00000034705	1	284000000	284000000	+	0.0318898	-0.850415	0.10544	0.0011455	0.056157	0.816663	1.05279	0.483232
TCONS_00001103	1	62926898	62960567	+	ENSSSCT00000035217	8	140000000	140000000	+	0.0352692	0.842469	0.10544	0.0011455	0.056157	0.816663	1.05279	0.483232
TCONS_00001103	1	62926898	62960567	+	ENSSSCT00000035348	X	11281860	11302540	+	0.0262474	-0.86463	0.10544	0.0011455	0.056157	0.816663	1.05279	0.483232
TCONS_00001103	1	62926898	62960567	+	ENSSSCT00000035407	9	4066488	4073002	+	0.0107378	0.914155	0.10544	0.0011455	0.056157	0.816663	1.05279	0.483232
TCONS_00001103	1	62926898	62960567	+	ENSSSCT00000035586	X	53362566	53364230	+	0.00779548	0.927017	0.10544	0.0011455	0.056157	0.816663	1.05279	0.483232
TCONS_00001103	1	62926898	62960567	+	ENSSSCT00000035614	14	121000000	121000000	+	0.00267582	0.957461	0.10544	0.0011455	0.056157	0.816663	1.05279	0.483232
TCONS_00001103	1	62926898	62960567	+	ENSSSCT00000035731	X	78031562	78104740	+	0.0232747	-0.872705	0.10544	0.0011455	0.056157	0.816663	1.05279	0.483232
TCONS_00001103	1	62926898	62960567	+	ENSSSCT00000035735	7	29500715	29504480	-	0.0186169	0.886424	0.10544	0.0011455	0.056157	0.816663	1.05279	0.483232
TCONS_00001103	1	62926898	62960567	+	ENSSSCT00000035887	4	98087518	98093736	+	0.011911	-0.909515	0.10544	0.0011455	0.056157	0.816663	1.05279	0.483232
TCONS_00001103	1	62926898	62960567	+	ENSSSCT00000035918	17	4139875	4191497	-	0.0424999	0.826589	0.10544	0.0011455	0.056157	0.816663	1.05279	0.483232
TCONS_00001103	1	62926898	62960567	+	ENSSSCT00000036248	2	82651078	82669061	+	0.0121877	0.908453	0.10544	0.0011455	0.056157	0.816663	1.05279	0.483232
TCONS_00001103	1	62926898	62960567	+	ENSSSCT00000036275	X	46765064	46776267	-	0.0470335	-0.817272	0.10544	0.0011455	0.056157	0.816663	1.05279	0.483232
TCONS_00001103	1	62926898	62960567	+	ENSSSCT00000036373	X	90165652	90174389	-	0.0290115	-0.857503	0.10544	0.0011455	0.056157	0.816663	1.05279	0.483232
TCONS_00001103	1	62926898	62960567	+	ENSSSCT00000036535	2	146603	147526	-	0.00602593	-0.93593	0.10544	0.0011455	0.056157	0.816663	1.05279	0.483232
TCONS_00003828	1	210734285	210739386	+	ENSSSCT00000002702	7	118000000	119000000	+	0.0213921	-0.878076	1.38722	1.53344	1.70817	0.952073	1.01011	0.669359
TCONS_00003828	1	210734285	210739386	+	ENSSSCT00000003118	6	17207506	17232216	-	0.0435582	0.824374	1.38722	1.53344	1.70817	0.952073	1.01011	0.669359
TCONS_00003828	1	210734285	210739386	+	ENSSSCT00000003128	6	27402625	27447986	-	0.00908515	0.921131	1.38722	1.53344	1.70817	0.952073	1.01011	0.669359
TCONS_00003828	1	210734285	210739386	+	ENSSSCT00000003352	6	45444859	45454620	+	0.0219041	0.876593	1.38722	1.53344	1.70817	0.952073	1.01011	0.669359
TCONS_00003828	1	210734285	210739386	+	ENSSSCT00000003494	6	49734283	49740069	-	0.0187075	-0.886142	1.38722	1.53344	1.70817	0.952073	1.01011	0.669359
TCONS_00003828	1	210734285	210739386	+	ENSSSCT00000003710	6	58111612	58115907	+	0.0212508	-0.878488	1.38722	1.53344	1.70817	0.952073	1.01011	0.669359
TCONS_00003828	1	210734285	210739386	+	ENSSSCT00000003750	6	62395564	62405758	-	0.0276877	0.860874	1.38722	1.53344	1.70817	0.952073	1.01011	0.669359
TCONS_00003828	1	210734285	210739386	+	ENSSSCT00000003853	6	69390944	69394891	-	0.0451352	0.82112	1.38722	1.53344	1.70817	0.952073	1.01011	0.669359
TCONS_00003828	1	210734285	210739386	+	ENSSSCT00000003939	6	75996931	75997332	-	0.00594021	0.936392	1.38722	1.53344	1.70817	0.952073	1.01011	0.669359
TCONS_00003828	1	210734285	210739386	+	ENSSSCT00000003982	6	79917691	79918614	-	0.0220304	-0.87623	1.38722	1.53344	1.70817	0.952073	1.01011	0.669359
TCONS_00003828	1	210734285	210739386	+	ENSSSCT00000003985	6	80024322	80106273	+	0.0174971	0.88996	1.38722	1.53344	1.70817	0.952073	1.01011	0.669359
TCONS_00003828	1	210734285	210739386	+	ENSSSCT00000003989	6	81714146	81715640	+	0.000651481	0.979087	1.38722	1.53344	1.70817	0.952073	1.01011	0.669359
TCONS_00003828	1	210734285	210739386	+	ENSSSCT00000003990	6	81728923	81731175	-	0.00331829	0.95259	1.38722	1.53344	1.70817	0.952073	1.01011	0.669359
TCONS_00003828	1	210734285	210739386	+	ENSSSCT00000004129	6	109000000	109000000	+	0.0133958	0.903948	1.38722	1.53344	1.70817	0.952073	1.01011	0.669359
TCONS_00003828	1	210734285	210739386	+	ENSSSCT00000004187	6	129000000	129000000	+	0.0365111	0.83964	1.38722	1.53344	1.70817	0.952073	1.01011	0.669359
TCONS_00003828	1	210734285	210739386	+	ENSSSCT00000004265	6	147000000	147000000	+	0.0282348	0.859471	1.38722	1.53344	1.70817	0.952073	1.01011	0.669359
TCONS_00003828	1	210734285	210739386	+	ENSSSCT00000004719	1	55298662	55774196	+	0.0493508	-0.812672	1.38722	1.53344	1.70817	0.952073	1.01011	0.669359
TCONS_00003828	1	210734285	210739386	+	ENSSSCT00000004875	1	84789786	84798921	-	0.00730771	-0.929365	1.38722	1.53344	1.70817	0.952073	1.01011	0.669359
TCONS_00003828	1	210734285	210739386	+	ENSSSCT00000005065	1	125000000	125000000	-	0.0354481	-0.842059	1.38722	1.53344	1.70817	0.952073	1.01011	0.669359
TCONS_00003828	1	210734285	210739386	+	ENSSSCT00000005286	1	147000000	147000000	+	0.0198576	-0.882623	1.38722	1.53344	1.70817	0.952073	1.01011	0.669359
TCONS_00003828	1	210734285	210739386	+	ENSSSCT00000005294	1	150000000	150000000	-	0.033253	0.847165	1.38722	1.53344	1.70817	0.952073	1.01011	0.669359
TCONS_00003828	1	210734285	210739386	+	ENSSSCT00000005460	1	182000000	182000000	+	0.00226998	0.960842	1.38722	1.53344	1.70817	0.952073	1.01011	0.669359
TCONS_00003828	1	210734285	210739386	+	ENSSSCT00000005572	1	205000000	205000000	+	0.00630755	-0.934433	1.38722	1.53344	1.70817	0.952073	1.01011	0.669359
TCONS_00003828	1	210734285	210739386	+	ENSSSCT00000005692	1	226000000	226000000	+	0.0247274	-0.868701	1.38722	1.53344	1.70817	0.952073	1.01011	0.669359
TCONS_00003828	1	210734285	210739386	+	ENSSSCT00000005813	1	256000000	256000000	-	0.00313151	-0.953954	1.38722	1.53344	1.70817	0.952073	1.01011	0.669359
TCONS_00003828	1	210734285	210739386	+	ENSSSCT00000006013	1	284000000	284000000	+	0.0467127	0.817917	1.38722	1.53344	1.70817	0.952073	1.01011	0.669359
TCONS_00003828	1	210734285	210739386	+	ENSSSCT00000006149	1	299000000	299000000	+	0.00787264	-0.926652	1.38722	1.53344	1.70817	0.952073	1.01011	0.669359
TCONS_00003828	1	210734285	210739386	+	ENSSSCT00000006504	4	850778	897674	+	0.0448953	-0.821612	1.38722	1.53344	1.70817	0.952073	1.01011	0.669359
TCONS_00003828	1	210734285	210739386	+	ENSSSCT00000006599	4	22984733	22989693	-	0.00687799	-0.931498	1.38722	1.53344	1.70817	0.952073	1.01011	0.669359
TCONS_00003828	1	210734285	210739386	+	ENSSSCT00000006786	4	70341215	70379453	+	0.0110885	0.912743	1.38722	1.53344	1.70817	0.952073	1.01011	0.669359
TCONS_00003828	1	210734285	210739386	+	ENSSSCT00000006836	4	81137358	81166797	+	0.00742559	-0.928791	1.38722	1.53344	1.70817	0.952073	1.01011	0.669359
TCONS_00003828	1	210734285	210739386	+	ENSSSCT00000006936	4	93015120	93063524	+	0.0372671	0.83794	1.38722	1.53344	1.70817	0.952073	1.01011	0.669359
TCONS_00003828	1	210734285	210739386	+	ENSSSCT00000006974	4	97178847	97183015	-	0.00951372	0.919267	1.38722	1.53344	1.70817	0.952073	1.01011	0.669359
TCONS_00003828	1	210734285	210739386	+	ENSSSCT00000006990	4	97721030	97736619	+	0.0433367	-0.824835	1.38722	1.53344	1.70817	0.952073	1.01011	0.669359
TCONS_00003828	1	210734285	210739386	+	ENSSSCT00000007071	4	101000000	101000000	+	0.0113054	-0.911881	1.38722	1.53344	1.70817	0.952073	1.01011	0.669359
TCONS_00003828	1	210734285	210739386	+	ENSSSCT00000007206	4	105000000	105000000	-	0.0113398	-0.911745	1.38722	1.53344	1.70817	0.952073	1.01011	0.669359
TCONS_00003828	1	210734285	210739386	+	ENSSSCT00000007292	4	108000000	108000000	-	0.000155216	-0.98981	1.38722	1.53344	1.70817	0.952073	1.01011	0.669359
TCONS_00003828	1	210734285	210739386	+	ENSSSCT00000007380	4	114000000	114000000	+	0.0416877	0.828306	1.38722	1.53344	1.70817	0.952073	1.01011	0.669359
TCONS_00003828	1	210734285	210739386	+	ENSSSCT00000007482	4	121000000	121000000	+	0.00248061	-0.959053	1.38722	1.53344	1.70817	0.952073	1.01011	0.669359
TCONS_00003828	1	210734285	210739386	+	ENSSSCT00000007548	4	135000000	135000000	+	0.0289307	0.857706	1.38722	1.53344	1.70817	0.952073	1.01011	0.669359
TCONS_00003828	1	210734285	210739386	+	ENSSSCT00000007573	4	139000000	139000000	-	0.0179469	0.888526	1.38722	1.53344	1.70817	0.952073	1.01011	0.669359
TCONS_00003828	1	210734285	210739386	+	ENSSSCT00000007650	17	5450598	5526272	-	0.0059778	-0.936189	1.38722	1.53344	1.70817	0.952073	1.01011	0.669359
TCONS_00003828	1	210734285	210739386	+	ENSSSCT00000007817	17	36350319	36365013	+	0.0401085	-0.83169	1.38722	1.53344	1.70817	0.952073	1.01011	0.669359
TCONS_00003828	1	210734285	210739386	+	ENSSSCT00000007887	17	39529696	39602957	-	0.0236793	0.871578	1.38722	1.53344	1.70817	0.952073	1.01011	0.669359
TCONS_00003828	1	210734285	210739386	+	ENSSSCT00000008077	17	52668111	52683103	+	0.0161701	-0.894294	1.38722	1.53344	1.70817	0.952073	1.01011	0.669359
TCONS_00003828	1	210734285	210739386	+	ENSSSCT00000008101	17	53254492	53270748	-	0.0207086	0.880081	1.38722	1.53344	1.70817	0.952073	1.01011	0.669359
TCONS_00003828	1	210734285	210739386	+	ENSSSCT00000008460	3	10773115	10776056	+	0.00659612	0.932933	1.38722	1.53344	1.70817	0.952073	1.01011	0.669359
TCONS_00003828	1	210734285	210739386	+	ENSSSCT00000008593	3	24462102	24475244	+	0.0452593	0.820866	1.38722	1.53344	1.70817	0.952073	1.01011	0.669359
TCONS_00003828	1	210734285	210739386	+	ENSSSCT00000009023	3	62399406	62405075	+	0.0116658	-0.910465	1.38722	1.53344	1.70817	0.952073	1.01011	0.669359
TCONS_00003828	1	210734285	210739386	+	ENSSSCT00000009142	3	77408777	77439119	-	0.0399552	-0.832022	1.38722	1.53344	1.70817	0.952073	1.01011	0.669359
TCONS_00003828	1	210734285	210739386	+	ENSSSCT00000009355	3	119000000	119000000	+	0.0115806	0.910798	1.38722	1.53344	1.70817	0.952073	1.01011	0.669359
TCONS_00003828	1	210734285	210739386	+	ENSSSCT00000009435	3	134000000	134000000	-	0.000701524	0.978295	1.38722	1.53344	1.70817	0.952073	1.01011	0.669359
TCONS_00003828	1	210734285	210739386	+	ENSSSCT00000009594	8	29672295	29674595	+	0.025838	-0.865715	1.38722	1.53344	1.70817	0.952073	1.01011	0.669359
TCONS_00003828	1	210734285	210739386	+	ENSSSCT00000009813	8	74206843	74311983	+	0.00476893	0.943072	1.38722	1.53344	1.70817	0.952073	1.01011	0.669359
TCONS_00003828	1	210734285	210739386	+	ENSSSCT00000009924	8	92674040	92868472	+	0.0445032	-0.822418	1.38722	1.53344	1.70817	0.952073	1.01011	0.669359
TCONS_00003828	1	210734285	210739386	+	ENSSSCT00000010013	8	122000000	122000000	+	0.00639321	-0.933985	1.38722	1.53344	1.70817	0.952073	1.01011	0.669359
TCONS_00003828	1	210734285	210739386	+	ENSSSCT00000010104	8	141000000	141000000	+	0.0182194	-0.887667	1.38722	1.53344	1.70817	0.952073	1.01011	0.669359
TCONS_00003828	1	210734285	210739386	+	ENSSSCT00000010116	8	144000000	144000000	+	0.000690812	-0.978462	1.38722	1.53344	1.70817	0.952073	1.01011	0.669359
TCONS_00003828	1	210734285	210739386	+	ENSSSCT00000010263	11	14239521	14253534	-	0.014391	-0.900383	1.38722	1.53344	1.70817	0.952073	1.01011	0.669359
TCONS_00003828	1	210734285	210739386	+	ENSSSCT00000010304	11	20069061	20123486	+	0.029401	0.856525	1.38722	1.53344	1.70817	0.952073	1.01011	0.669359
TCONS_00003828	1	210734285	210739386	+	ENSSSCT00000010313	11	21569933	21685279	+	0.0224807	-0.874944	1.38722	1.53344	1.70817	0.952073	1.01011	0.669359
TCONS_00003828	1	210734285	210739386	+	ENSSSCT00000010408	11	69825438	69859807	-	0.00380068	0.949232	1.38722	1.53344	1.70817	0.952073	1.01011	0.669359
TCONS_00003828	1	210734285	210739386	+	ENSSSCT00000010450	11	78386636	78500067	-	0.0489416	0.813477	1.38722	1.53344	1.70817	0.952073	1.01011	0.669359
TCONS_00003828	1	210734285	210739386	+	ENSSSCT00000010514	14	3264861	3279160	-	0.00451414	0.944628	1.38722	1.53344	1.70817	0.952073	1.01011	0.669359
TCONS_00003828	1	210734285	210739386	+	ENSSSCT00000010565	14	7996225	8001752	-	0.032867	-0.848079	1.38722	1.53344	1.70817	0.952073	1.01011	0.669359
TCONS_00003828	1	210734285	210739386	+	ENSSSCT00000010815	14	40211210	40259321	+	0.00827363	-0.924783	1.38722	1.53344	1.70817	0.952073	1.01011	0.669359
TCONS_00003828	1	210734285	210739386	+	ENSSSCT00000010983	14	51151822	51162385	-	0.0202941	-0.881312	1.38722	1.53344	1.70817	0.952073	1.01011	0.669359
TCONS_00003828	1	210734285	210739386	+	ENSSSCT00000011105	14	58497683	58618862	-	0.0116573	0.910498	1.38722	1.53344	1.70817	0.952073	1.01011	0.669359
TCONS_00003828	1	210734285	210739386	+	ENSSSCT00000011190	14	71516963	71521113	-	0.0362052	-0.840333	1.38722	1.53344	1.70817	0.952073	1.01011	0.669359
TCONS_00003828	1	210734285	210739386	+	ENSSSCT00000011248	14	80010893	80098908	+	0.042785	0.825989	1.38722	1.53344	1.70817	0.952073	1.01011	0.669359
TCONS_00003828	1	210734285	210739386	+	ENSSSCT00000011275	14	82433503	82495889	-	0.0270501	-0.862525	1.38722	1.53344	1.70817	0.952073	1.01011	0.669359
TCONS_00003828	1	210734285	210739386	+	ENSSSCT00000011285	14	82663521	82719243	-	0.00164976	-0.96665	1.38722	1.53344	1.70817	0.952073	1.01011	0.669359
TCONS_00003828	1	210734285	210739386	+	ENSSSCT00000011607	14	125000000	125000000	+	0.0345616	0.844102	1.38722	1.53344	1.70817	0.952073	1.01011	0.669359
TCONS_00003828	1	210734285	210739386	+	ENSSSCT00000011627	14	133000000	134000000	-	0.0123146	-0.90797	1.38722	1.53344	1.70817	0.952073	1.01011	0.669359
TCONS_00003828	1	210734285	210739386	+	ENSSSCT00000011646	14	136000000	136000000	+	0.0190751	0.885006	1.38722	1.53344	1.70817	0.952073	1.01011	0.669359
TCONS_00003828	1	210734285	210739386	+	ENSSSCT00000011679	14	140000000	140000000	+	0.0116936	0.910357	1.38722	1.53344	1.70817	0.952073	1.01011	0.669359
TCONS_00003828	1	210734285	210739386	+	ENSSSCT00000011711	14	144000000	144000000	+	0.0240396	-0.870582	1.38722	1.53344	1.70817	0.952073	1.01011	0.669359
TCONS_00003828	1	210734285	210739386	+	ENSSSCT00000011786	14	153000000	153000000	-	0.0183714	-0.88719	1.38722	1.53344	1.70817	0.952073	1.01011	0.669359
TCONS_00003828	1	210734285	210739386	+	ENSSSCT00000011844	10	12259545	12288272	-	0.0276724	0.860913	1.38722	1.53344	1.70817	0.952073	1.01011	0.669359
TCONS_00003828	1	210734285	210739386	+	ENSSSCT00000012087	10	50066724	50073357	+	0.00659067	0.932961	1.38722	1.53344	1.70817	0.952073	1.01011	0.669359
TCONS_00003828	1	210734285	210739386	+	ENSSSCT00000012185	10	70831452	70853803	+	0.0247315	0.86869	1.38722	1.53344	1.70817	0.952073	1.01011	0.669359
TCONS_00003828	1	210734285	210739386	+	ENSSSCT00000012197	10	71403808	71417802	+	0.0121839	0.908467	1.38722	1.53344	1.70817	0.952073	1.01011	0.669359
TCONS_00003828	1	210734285	210739386	+	ENSSSCT00000012367	13	29833568	29883671	+	0.0463299	0.81869	1.38722	1.53344	1.70817	0.952073	1.01011	0.669359
TCONS_00003828	1	210734285	210739386	+	ENSSSCT00000012484	13	35976670	35978688	-	0.00233023	-0.960322	1.38722	1.53344	1.70817	0.952073	1.01011	0.669359
TCONS_00003828	1	210734285	210739386	+	ENSSSCT00000012494	13	36354904	36358940	+	0.034007	0.845393	1.38722	1.53344	1.70817	0.952073	1.01011	0.669359
TCONS_00003828	1	210734285	210739386	+	ENSSSCT00000012514	13	37619537	37624850	-	0.0429598	0.825623	1.38722	1.53344	1.70817	0.952073	1.01011	0.669359
TCONS_00003828	1	210734285	210739386	+	ENSSSCT00000012837	13	105000000	105000000	+	0.0369478	0.838656	1.38722	1.53344	1.70817	0.952073	1.01011	0.669359
TCONS_00003828	1	210734285	210739386	+	ENSSSCT00000012915	13	134000000	134000000	+	0.0441101	0.823229	1.38722	1.53344	1.70817	0.952073	1.01011	0.669359
TCONS_00003828	1	210734285	210739386	+	ENSSSCT00000013017	13	150000000	150000000	-	0.0416996	0.82828	1.38722	1.53344	1.70817	0.952073	1.01011	0.669359
TCONS_00003828	1	210734285	210739386	+	ENSSSCT00000013132	13	187000000	187000000	+	0.016846	-0.892066	1.38722	1.53344	1.70817	0.952073	1.01011	0.669359
TCONS_00003828	1	210734285	210739386	+	ENSSSCT00000013322	Y	1277624	1297330	+	0.00658368	-0.932997	1.38722	1.53344	1.70817	0.952073	1.01011	0.669359
TCONS_00003828	1	210734285	210739386	+	ENSSSCT00000013323	Y	1324376	1383421	+	0.00974508	-0.918277	1.38722	1.53344	1.70817	0.952073	1.01011	0.669359
TCONS_00003828	1	210734285	210739386	+	ENSSSCT00000013375	X	37303174	37392877	+	0.025818	-0.865768	1.38722	1.53344	1.70817	0.952073	1.01011	0.669359
TCONS_00003828	1	210734285	210739386	+	ENSSSCT00000013444	X	48055004	48059583	+	0.0216082	0.877448	1.38722	1.53344	1.70817	0.952073	1.01011	0.669359
TCONS_00003828	1	210734285	210739386	+	ENSSSCT00000013608	X	71481819	71482841	-	0.0138508	-0.902303	1.38722	1.53344	1.70817	0.952073	1.01011	0.669359
TCONS_00003828	1	210734285	210739386	+	ENSSSCT00000013672	X	92751743	92754360	+	0.00558382	-0.938351	1.38722	1.53344	1.70817	0.952073	1.01011	0.669359
TCONS_00003828	1	210734285	210739386	+	ENSSSCT00000013686	X	98800897	98803989	-	0.0237286	0.871442	1.38722	1.53344	1.70817	0.952073	1.01011	0.669359
TCONS_00003828	1	210734285	210739386	+	ENSSSCT00000013762	X	106000000	106000000	-	0.00943335	0.919613	1.38722	1.53344	1.70817	0.952073	1.01011	0.669359
TCONS_00003828	1	210734285	210739386	+	ENSSSCT00000014039	2	177464	183099	+	0.0157767	0.895612	1.38722	1.53344	1.70817	0.952073	1.01011	0.669359
TCONS_00003828	1	210734285	210739386	+	ENSSSCT00000014517	2	26810906	26895574	-	0.0031997	0.953452	1.38722	1.53344	1.70817	0.952073	1.01011	0.669359
TCONS_00003828	1	210734285	210739386	+	ENSSSCT00000014634	2	49291904	49316939	+	0.00732856	0.929263	1.38722	1.53344	1.70817	0.952073	1.01011	0.669359
TCONS_00003828	1	210734285	210739386	+	ENSSSCT00000014887	2	70020224	70035675	+	0.0158167	-0.895477	1.38722	1.53344	1.70817	0.952073	1.01011	0.669359
TCONS_00003828	1	210734285	210739386	+	ENSSSCT00000014917	2	69445878	69452517	+	0.0042859	-0.946059	1.38722	1.53344	1.70817	0.952073	1.01011	0.669359
TCONS_00003828	1	210734285	210739386	+	ENSSSCT00000015008	2	66481418	66493419	-	0.0136442	0.903047	1.38722	1.53344	1.70817	0.952073	1.01011	0.669359
TCONS_00003828	1	210734285	210739386	+	ENSSSCT00000015165	2	59752658	59767677	+	0.00534268	0.93971	1.38722	1.53344	1.70817	0.952073	1.01011	0.669359
TCONS_00003828	1	210734285	210739386	+	ENSSSCT00000015343	2	82445052	82469043	-	0.0469143	-0.817512	1.38722	1.53344	1.70817	0.952073	1.01011	0.669359
TCONS_00003828	1	210734285	210739386	+	ENSSSCT00000015539	2	125000000	125000000	+	0.042097	0.827439	1.38722	1.53344	1.70817	0.952073	1.01011	0.669359
TCONS_00003828	1	210734285	210739386	+	ENSSSCT00000015577	2	137000000	137000000	-	0.00228397	0.960721	1.38722	1.53344	1.70817	0.952073	1.01011	0.669359
TCONS_00003828	1	210734285	210739386	+	ENSSSCT00000015662	2	146000000	146000000	-	0.0112075	-0.912269	1.38722	1.53344	1.70817	0.952073	1.01011	0.669359
TCONS_00003828	1	210734285	210739386	+	ENSSSCT00000015663	2	146000000	146000000	+	0.00528601	-0.940034	1.38722	1.53344	1.70817	0.952073	1.01011	0.669359
TCONS_00003828	1	210734285	210739386	+	ENSSSCT00000015759	2	155000000	155000000	-	0.0472053	-0.816928	1.38722	1.53344	1.70817	0.952073	1.01011	0.669359
TCONS_00003828	1	210734285	210739386	+	ENSSSCT00000015770	2	156000000	157000000	-	0.000516249	-0.98139	1.38722	1.53344	1.70817	0.952073	1.01011	0.669359
TCONS_00003828	1	210734285	210739386	+	ENSSSCT00000016186	9	9166711	9179299	-	0.00778769	0.927054	1.38722	1.53344	1.70817	0.952073	1.01011	0.669359
TCONS_00003828	1	210734285	210739386	+	ENSSSCT00000016196	9	10123736	10150312	-	0.00426035	0.946222	1.38722	1.53344	1.70817	0.952073	1.01011	0.669359
TCONS_00003828	1	210734285	210739386	+	ENSSSCT00000016440	9	49613082	49629040	+	0.00846144	0.923923	1.38722	1.53344	1.70817	0.952073	1.01011	0.669359
TCONS_00003828	1	210734285	210739386	+	ENSSSCT00000016502	9	54975989	55118138	+	0.00946175	-0.91949	1.38722	1.53344	1.70817	0.952073	1.01011	0.669359
TCONS_00003828	1	210734285	210739386	+	ENSSSCT00000016700	9	81459881	81550506	+	0.00369537	0.949946	1.38722	1.53344	1.70817	0.952073	1.01011	0.669359
TCONS_00003828	1	210734285	210739386	+	ENSSSCT00000016727	9	90266490	90348474	+	0.0468034	-0.817735	1.38722	1.53344	1.70817	0.952073	1.01011	0.669359
TCONS_00003828	1	210734285	210739386	+	ENSSSCT00000016771	9	105000000	106000000	+	0.0193862	-0.884053	1.38722	1.53344	1.70817	0.952073	1.01011	0.669359
TCONS_00003828	1	210734285	210739386	+	ENSSSCT00000016935	9	136000000	136000000	-	0.0399545	0.832023	1.38722	1.53344	1.70817	0.952073	1.01011	0.669359
TCONS_00003828	1	210734285	210739386	+	ENSSSCT00000016949	9	137000000	137000000	-	0.00285041	-0.956085	1.38722	1.53344	1.70817	0.952073	1.01011	0.669359
TCONS_00003828	1	210734285	210739386	+	ENSSSCT00000017521	15	116000000	116000000	-	0.0303411	-0.854189	1.38722	1.53344	1.70817	0.952073	1.01011	0.669359
TCONS_00003828	1	210734285	210739386	+	ENSSSCT00000017612	15	131000000	131000000	-	0.0421736	0.827277	1.38722	1.53344	1.70817	0.952073	1.01011	0.669359
TCONS_00003828	1	210734285	210739386	+	ENSSSCT00000017936	18	7555045	7574796	-	0.0126853	-0.906573	1.38722	1.53344	1.70817	0.952073	1.01011	0.669359
TCONS_00003828	1	210734285	210739386	+	ENSSSCT00000017990	18	12892533	12981639	+	0.0220751	0.876102	1.38722	1.53344	1.70817	0.952073	1.01011	0.669359
TCONS_00003828	1	210734285	210739386	+	ENSSSCT00000018271	16	4446886	4611009	-	0.0169595	-0.891696	1.38722	1.53344	1.70817	0.952073	1.01011	0.669359
TCONS_00003828	1	210734285	210739386	+	ENSSSCT00000018706	12	4829969	4840020	+	0.0302822	-0.854335	1.38722	1.53344	1.70817	0.952073	1.01011	0.669359
TCONS_00003828	1	210734285	210739386	+	ENSSSCT00000018719	12	5386515	5399934	-	0.0059462	0.93636	1.38722	1.53344	1.70817	0.952073	1.01011	0.669359
TCONS_00003828	1	210734285	210739386	+	ENSSSCT00000018767	12	6865457	6907593	-	0.021206	-0.878618	1.38722	1.53344	1.70817	0.952073	1.01011	0.669359
TCONS_00003828	1	210734285	210739386	+	ENSSSCT00000019102	12	25702161	25720592	+	0.026648	0.863575	1.38722	1.53344	1.70817	0.952073	1.01011	0.669359
TCONS_00003828	1	210734285	210739386	+	ENSSSCT00000019509	12	54699426	54703238	-	0.0441863	0.823071	1.38722	1.53344	1.70817	0.952073	1.01011	0.669359
TCONS_00003828	1	210734285	210739386	+	ENSSSCT00000019543	12	55477994	55480308	+	0.00845333	0.92396	1.38722	1.53344	1.70817	0.952073	1.01011	0.669359
TCONS_00003828	1	210734285	210739386	+	ENSSSCT00000019555	12	55382306	55382924	-	0.0420673	-0.827501	1.38722	1.53344	1.70817	0.952073	1.01011	0.669359
TCONS_00003828	1	210734285	210739386	+	ENSSSCT00000019569	12	55836902	55851908	-	0.0189001	-0.885545	1.38722	1.53344	1.70817	0.952073	1.01011	0.669359
TCONS_00003828	1	210734285	210739386	+	ENSSSCT00000019577	12	56662053	56723007	-	0.0305142	-0.853763	1.38722	1.53344	1.70817	0.952073	1.01011	0.669359
TCONS_00003828	1	210734285	210739386	+	ENSSSCT00000019629	12	62326863	62334572	+	0.0466273	0.81809	1.38722	1.53344	1.70817	0.952073	1.01011	0.669359
TCONS_00003828	1	210734285	210739386	+	ENSSSCT00000022285	7	104000000	104000000	+	0.0103348	-0.915805	1.38722	1.53344	1.70817	0.952073	1.01011	0.669359
TCONS_00003828	1	210734285	210739386	+	ENSSSCT00000022296	4	99905535	99909248	+	0.00436315	-0.945571	1.38722	1.53344	1.70817	0.952073	1.01011	0.669359
TCONS_00003828	1	210734285	210739386	+	ENSSSCT00000022347	1	179000000	179000000	-	0.0204913	-0.880725	1.38722	1.53344	1.70817	0.952073	1.01011	0.669359
TCONS_00003828	1	210734285	210739386	+	ENSSSCT00000022513	6	18284229	18324499	+	0.0153843	0.896941	1.38722	1.53344	1.70817	0.952073	1.01011	0.669359
TCONS_00003828	1	210734285	210739386	+	ENSSSCT00000022855	12	46793513	46805425	-	0.0092838	0.920262	1.38722	1.53344	1.70817	0.952073	1.01011	0.669359
TCONS_00003828	1	210734285	210739386	+	ENSSSCT00000022979	3	142000000	142000000	+	0.0341333	0.845098	1.38722	1.53344	1.70817	0.952073	1.01011	0.669359
TCONS_00003828	1	210734285	210739386	+	ENSSSCT00000023184	5	24165103	24170773	-	0.0467058	0.817931	1.38722	1.53344	1.70817	0.952073	1.01011	0.669359
TCONS_00003828	1	210734285	210739386	+	ENSSSCT00000023676	1	279000000	279000000	-	0.0300778	-0.85484	1.38722	1.53344	1.70817	0.952073	1.01011	0.669359
TCONS_00003828	1	210734285	210739386	+	ENSSSCT00000023696	13	39724752	39972574	+	0.0491406	-0.813085	1.38722	1.53344	1.70817	0.952073	1.01011	0.669359
TCONS_00003828	1	210734285	210739386	+	ENSSSCT00000024408	12	46672770	46680857	-	0.0318312	0.850557	1.38722	1.53344	1.70817	0.952073	1.01011	0.669359
TCONS_00003828	1	210734285	210739386	+	ENSSSCT00000024413	15	133000000	133000000	+	0.00946155	-0.919491	1.38722	1.53344	1.70817	0.952073	1.01011	0.669359
TCONS_00003828	1	210734285	210739386	+	ENSSSCT00000024465	1	126000000	126000000	-	0.00922322	0.920526	1.38722	1.53344	1.70817	0.952073	1.01011	0.669359
TCONS_00003828	1	210734285	210739386	+	ENSSSCT00000024475	13	32925444	32943845	-	0.0292881	0.856807	1.38722	1.53344	1.70817	0.952073	1.01011	0.669359
TCONS_00003828	1	210734285	210739386	+	ENSSSCT00000024673	13	35034834	35044882	-	0.0297112	-0.85575	1.38722	1.53344	1.70817	0.952073	1.01011	0.669359
TCONS_00003828	1	210734285	210739386	+	ENSSSCT00000024980	Y	388424	405535	-	0.00695998	-0.931086	1.38722	1.53344	1.70817	0.952073	1.01011	0.669359
TCONS_00003828	1	210734285	210739386	+	ENSSSCT00000025072	13	12197567	12222739	+	0.00883265	-0.92225	1.38722	1.53344	1.70817	0.952073	1.01011	0.669359
TCONS_00003828	1	210734285	210739386	+	ENSSSCT00000025183	9	2617574	2642633	-	0.0433471	-0.824814	1.38722	1.53344	1.70817	0.952073	1.01011	0.669359
TCONS_00003828	1	210734285	210739386	+	ENSSSCT00000025398	13	37680291	37757842	+	0.0194046	-0.883997	1.38722	1.53344	1.70817	0.952073	1.01011	0.669359
TCONS_00003828	1	210734285	210739386	+	ENSSSCT00000025795	9	44249986	44261682	-	0.00923571	0.920471	1.38722	1.53344	1.70817	0.952073	1.01011	0.669359
TCONS_00003828	1	210734285	210739386	+	ENSSSCT00000026118	13	75395664	75435428	+	0.0262848	0.864531	1.38722	1.53344	1.70817	0.952073	1.01011	0.669359
TCONS_00003828	1	210734285	210739386	+	ENSSSCT00000026254	14	134000000	134000000	-	0.00357487	-0.950776	1.38722	1.53344	1.70817	0.952073	1.01011	0.669359
TCONS_00003828	1	210734285	210739386	+	ENSSSCT00000026329	10	72009227	72022986	+	0.00333302	0.952484	1.38722	1.53344	1.70817	0.952073	1.01011	0.669359
TCONS_00003828	1	210734285	210739386	+	ENSSSCT00000026340	5	81900484	81911075	-	0.0315003	0.851356	1.38722	1.53344	1.70817	0.952073	1.01011	0.669359
TCONS_00003828	1	210734285	210739386	+	ENSSSCT00000026517	17	57946112	57947682	+	0.00159769	0.967184	1.38722	1.53344	1.70817	0.952073	1.01011	0.669359
TCONS_00003828	1	210734285	210739386	+	ENSSSCT00000026541	4	41534031	41635801	+	0.023258	-0.872752	1.38722	1.53344	1.70817	0.952073	1.01011	0.669359
TCONS_00003828	1	210734285	210739386	+	ENSSSCT00000026603	2	616546	619456	+	0.00327433	0.952908	1.38722	1.53344	1.70817	0.952073	1.01011	0.669359
TCONS_00003828	1	210734285	210739386	+	ENSSSCT00000026713	3	42420365	42425480	-	0.00760511	0.927924	1.38722	1.53344	1.70817	0.952073	1.01011	0.669359
TCONS_00003828	1	210734285	210739386	+	ENSSSCT00000027232	17	17683081	17683527	+	0.00506337	0.941324	1.38722	1.53344	1.70817	0.952073	1.01011	0.669359
TCONS_00003828	1	210734285	210739386	+	ENSSSCT00000027235	12	41690124	41712782	+	0.0153729	0.89698	1.38722	1.53344	1.70817	0.952073	1.01011	0.669359
TCONS_00003828	1	210734285	210739386	+	ENSSSCT00000027305	2	27784534	27785847	-	0.00103514	-0.973614	1.38722	1.53344	1.70817	0.952073	1.01011	0.669359
TCONS_00003828	1	210734285	210739386	+	ENSSSCT00000027405	9	44262823	44267186	+	0.0150729	0.898009	1.38722	1.53344	1.70817	0.952073	1.01011	0.669359
TCONS_00003828	1	210734285	210739386	+	ENSSSCT00000027599	11	86245391	86251503	+	0.00444924	-0.945032	1.38722	1.53344	1.70817	0.952073	1.01011	0.669359
TCONS_00003828	1	210734285	210739386	+	ENSSSCT00000027767	10	15304507	15386849	+	0.0242826	-0.869915	1.38722	1.53344	1.70817	0.952073	1.01011	0.669359
TCONS_00003828	1	210734285	210739386	+	ENSSSCT00000027772	6	70039586	70099223	-	0.0207799	-0.87987	1.38722	1.53344	1.70817	0.952073	1.01011	0.669359
TCONS_00003828	1	210734285	210739386	+	ENSSSCT00000027781	18	6444843	6502045	-	0.00695708	0.931101	1.38722	1.53344	1.70817	0.952073	1.01011	0.669359
TCONS_00003828	1	210734285	210739386	+	ENSSSCT00000027950	1	126000000	126000000	+	0.00437568	0.945492	1.38722	1.53344	1.70817	0.952073	1.01011	0.669359
TCONS_00003828	1	210734285	210739386	+	ENSSSCT00000027987	6	62050028	62076232	+	0.0426553	-0.826262	1.38722	1.53344	1.70817	0.952073	1.01011	0.669359
TCONS_00003828	1	210734285	210739386	+	ENSSSCT00000028251	10	71747464	71761223	+	0.00381766	0.949118	1.38722	1.53344	1.70817	0.952073	1.01011	0.669359
TCONS_00003828	1	210734285	210739386	+	ENSSSCT00000028470	2	160000000	160000000	-	0.0363646	0.839971	1.38722	1.53344	1.70817	0.952073	1.01011	0.669359
TCONS_00003828	1	210734285	210739386	+	ENSSSCT00000028555	7	26944255	26947761	-	0.0160556	-0.894676	1.38722	1.53344	1.70817	0.952073	1.01011	0.669359
TCONS_00003828	1	210734285	210739386	+	ENSSSCT00000028564	2	106000000	106000000	+	0.0346272	0.84395	1.38722	1.53344	1.70817	0.952073	1.01011	0.669359
TCONS_00003828	1	210734285	210739386	+	ENSSSCT00000028801	9	70033989	70054648	+	0.00576072	-0.937371	1.38722	1.53344	1.70817	0.952073	1.01011	0.669359
TCONS_00003828	1	210734285	210739386	+	ENSSSCT00000028880	14	44740623	44742674	+	0.00776911	-0.927142	1.38722	1.53344	1.70817	0.952073	1.01011	0.669359
TCONS_00003828	1	210734285	210739386	+	ENSSSCT00000028884	Y	1115738	1132911	+	0.00711236	-0.930327	1.38722	1.53344	1.70817	0.952073	1.01011	0.669359
TCONS_00003828	1	210734285	210739386	+	ENSSSCT00000028974	10	2731389	2735645	-	0.032095	-0.849922	1.38722	1.53344	1.70817	0.952073	1.01011	0.669359
TCONS_00003828	1	210734285	210739386	+	ENSSSCT00000029625	Y	502882	660050	-	0.00585807	-0.936839	1.38722	1.53344	1.70817	0.952073	1.01011	0.669359
TCONS_00003828	1	210734285	210739386	+	ENSSSCT00000029653	14	31807454	31858571	+	0.0337565	0.84598	1.38722	1.53344	1.70817	0.952073	1.01011	0.669359
TCONS_00003828	1	210734285	210739386	+	ENSSSCT00000029998	14	65286152	65307305	+	0.0204146	0.880953	1.38722	1.53344	1.70817	0.952073	1.01011	0.669359
TCONS_00003828	1	210734285	210739386	+	ENSSSCT00000030119	14	40012557	40026334	+	0.0136164	0.903147	1.38722	1.53344	1.70817	0.952073	1.01011	0.669359
TCONS_00003828	1	210734285	210739386	+	ENSSSCT00000030126	10	58570358	58721807	+	0.0373835	0.83768	1.38722	1.53344	1.70817	0.952073	1.01011	0.669359
TCONS_00003828	1	210734285	210739386	+	ENSSSCT00000030128	14	152000000	152000000	-	0.0206885	0.88014	1.38722	1.53344	1.70817	0.952073	1.01011	0.669359
TCONS_00003828	1	210734285	210739386	+	ENSSSCT00000030157	15	83630100	83667197	-	0.0467307	0.817881	1.38722	1.53344	1.70817	0.952073	1.01011	0.669359
TCONS_00003828	1	210734285	210739386	+	ENSSSCT00000030171	3	134000000	134000000	-	0.00631618	0.934388	1.38722	1.53344	1.70817	0.952073	1.01011	0.669359
TCONS_00003828	1	210734285	210739386	+	ENSSSCT00000030400	9	44061616	44078349	-	0.00652998	0.933274	1.38722	1.53344	1.70817	0.952073	1.01011	0.669359
TCONS_00003828	1	210734285	210739386	+	ENSSSCT00000030526	4	140000000	140000000	+	0.0324049	-0.849179	1.38722	1.53344	1.70817	0.952073	1.01011	0.669359
TCONS_00003828	1	210734285	210739386	+	ENSSSCT00000030563	1	293000000	293000000	+	0.0210562	-0.879057	1.38722	1.53344	1.70817	0.952073	1.01011	0.669359
TCONS_00003828	1	210734285	210739386	+	ENSSSCT00000030593	6	58045649	58047446	+	0.0410745	-0.829612	1.38722	1.53344	1.70817	0.952073	1.01011	0.669359
TCONS_00003828	1	210734285	210739386	+	ENSSSCT00000030753	9	72916107	72946419	+	0.0199067	-0.882475	1.38722	1.53344	1.70817	0.952073	1.01011	0.669359
TCONS_00003828	1	210734285	210739386	+	ENSSSCT00000030983	X	47591669	47595208	+	0.0320272	-0.850085	1.38722	1.53344	1.70817	0.952073	1.01011	0.669359
TCONS_00003828	1	210734285	210739386	+	ENSSSCT00000031059	6	81673688	81680174	+	0.00506887	0.941291	1.38722	1.53344	1.70817	0.952073	1.01011	0.669359
TCONS_00003828	1	210734285	210739386	+	ENSSSCT00000031092	8	46125730	46127733	-	0.00808059	-0.925677	1.38722	1.53344	1.70817	0.952073	1.01011	0.669359
TCONS_00003828	1	210734285	210739386	+	ENSSSCT00000031130	6	58546768	58548863	+	0.0321142	0.849876	1.38722	1.53344	1.70817	0.952073	1.01011	0.669359
TCONS_00003828	1	210734285	210739386	+	ENSSSCT00000031202	Y	1045257	1191353	-	0.0171967	-0.890926	1.38722	1.53344	1.70817	0.952073	1.01011	0.669359
TCONS_00003828	1	210734285	210739386	+	ENSSSCT00000031233	X	14225239	14287917	+	0.0314731	0.851422	1.38722	1.53344	1.70817	0.952073	1.01011	0.669359
TCONS_00003828	1	210734285	210739386	+	ENSSSCT00000031344	2	12191484	12243400	+	0.0382478	-0.835758	1.38722	1.53344	1.70817	0.952073	1.01011	0.669359
TCONS_00003828	1	210734285	210739386	+	ENSSSCT00000031372	8	12414030	12417520	+	0.0475265	0.816285	1.38722	1.53344	1.70817	0.952073	1.01011	0.669359
TCONS_00003828	1	210734285	210739386	+	ENSSSCT00000031538	9	7896906	7928538	-	0.0087692	-0.922533	1.38722	1.53344	1.70817	0.952073	1.01011	0.669359
TCONS_00003828	1	210734285	210739386	+	ENSSSCT00000031601	3	18577366	18578031	+	0.0311162	-0.85229	1.38722	1.53344	1.70817	0.952073	1.01011	0.669359
TCONS_00003828	1	210734285	210739386	+	ENSSSCT00000032462	2	71172276	71179649	+	0.0225069	-0.874869	1.38722	1.53344	1.70817	0.952073	1.01011	0.669359
TCONS_00003828	1	210734285	210739386	+	ENSSSCT00000032563	1	211000000	211000000	-	0.00583947	0.93694	1.38722	1.53344	1.70817	0.952073	1.01011	0.669359
TCONS_00003828	1	210734285	210739386	+	ENSSSCT00000032670	4	105000000	105000000	-	0.00412819	-0.94707	1.38722	1.53344	1.70817	0.952073	1.01011	0.669359
TCONS_00003828	1	210734285	210739386	+	ENSSSCT00000032742	X	11281874	11303126	+	0.00344932	0.951655	1.38722	1.53344	1.70817	0.952073	1.01011	0.669359
TCONS_00003828	1	210734285	210739386	+	ENSSSCT00000032782	4	27673913	27766733	+	0.0113424	0.911734	1.38722	1.53344	1.70817	0.952073	1.01011	0.669359
TCONS_00003828	1	210734285	210739386	+	ENSSSCT00000032848	12	55836920	55847809	-	0.0483725	-0.814602	1.38722	1.53344	1.70817	0.952073	1.01011	0.669359
TCONS_00003828	1	210734285	210739386	+	ENSSSCT00000032888	1	205000000	205000000	+	0.00327113	-0.952931	1.38722	1.53344	1.70817	0.952073	1.01011	0.669359
TCONS_00003828	1	210734285	210739386	+	ENSSSCT00000033071	4	97762763	97799760	+	0.0170635	-0.891358	1.38722	1.53344	1.70817	0.952073	1.01011	0.669359
TCONS_00003828	1	210734285	210739386	+	ENSSSCT00000033278	X	114000000	114000000	-	0.00479382	0.942922	1.38722	1.53344	1.70817	0.952073	1.01011	0.669359
TCONS_00003828	1	210734285	210739386	+	ENSSSCT00000033313	X	122000000	122000000	-	0.00338937	0.952081	1.38722	1.53344	1.70817	0.952073	1.01011	0.669359
TCONS_00003828	1	210734285	210739386	+	ENSSSCT00000033323	9	74313785	74314997	+	0.0420515	0.827535	1.38722	1.53344	1.70817	0.952073	1.01011	0.669359
TCONS_00003828	1	210734285	210739386	+	ENSSSCT00000033355	4	105000000	105000000	-	0.000643286	-0.979219	1.38722	1.53344	1.70817	0.952073	1.01011	0.669359
TCONS_00003828	1	210734285	210739386	+	ENSSSCT00000033469	4	105000000	105000000	-	0.0173606	-0.890398	1.38722	1.53344	1.70817	0.952073	1.01011	0.669359
TCONS_00003828	1	210734285	210739386	+	ENSSSCT00000033501	4	93035286	93044781	+	0.0267669	0.863264	1.38722	1.53344	1.70817	0.952073	1.01011	0.669359
TCONS_00003828	1	210734285	210739386	+	ENSSSCT00000033700	5	64542869	64556398	-	0.0303027	-0.854284	1.38722	1.53344	1.70817	0.952073	1.01011	0.669359
TCONS_00003828	1	210734285	210739386	+	ENSSSCT00000033898	X	68396645	68521991	-	0.00354868	0.950958	1.38722	1.53344	1.70817	0.952073	1.01011	0.669359
TCONS_00003828	1	210734285	210739386	+	ENSSSCT00000033967	6	53902904	53909080	+	0.0232178	-0.872864	1.38722	1.53344	1.70817	0.952073	1.01011	0.669359
TCONS_00003828	1	210734285	210739386	+	ENSSSCT00000034007	X	97049742	97053130	+	0.0158076	-0.895507	1.38722	1.53344	1.70817	0.952073	1.01011	0.669359
TCONS_00003828	1	210734285	210739386	+	ENSSSCT00000034378	13	1118910	1127291	-	0.00873695	-0.922678	1.38722	1.53344	1.70817	0.952073	1.01011	0.669359
TCONS_00003828	1	210734285	210739386	+	ENSSSCT00000034541	13	148000000	148000000	-	0.0242605	-0.869975	1.38722	1.53344	1.70817	0.952073	1.01011	0.669359
TCONS_00003828	1	210734285	210739386	+	ENSSSCT00000034552	9	110000000	110000000	-	0.0334692	0.846655	1.38722	1.53344	1.70817	0.952073	1.01011	0.669359
TCONS_00003828	1	210734285	210739386	+	ENSSSCT00000034597	2	65098520	65108927	+	0.00541636	-0.939292	1.38722	1.53344	1.70817	0.952073	1.01011	0.669359
TCONS_00003828	1	210734285	210739386	+	ENSSSCT00000034601	6	16300043	16381341	-	0.0179766	0.888432	1.38722	1.53344	1.70817	0.952073	1.01011	0.669359
TCONS_00003828	1	210734285	210739386	+	ENSSSCT00000034652	7	26987525	26988822	-	0.0328986	-0.848004	1.38722	1.53344	1.70817	0.952073	1.01011	0.669359
TCONS_00003828	1	210734285	210739386	+	ENSSSCT00000034803	X	37355077	37392877	+	0.022986	-0.873515	1.38722	1.53344	1.70817	0.952073	1.01011	0.669359
TCONS_00003828	1	210734285	210739386	+	ENSSSCT00000034945	5	75241600	75389474	+	0.0491768	0.813014	1.38722	1.53344	1.70817	0.952073	1.01011	0.669359
TCONS_00003828	1	210734285	210739386	+	ENSSSCT00000035217	8	140000000	140000000	+	0.00881685	-0.92232	1.38722	1.53344	1.70817	0.952073	1.01011	0.669359
TCONS_00003828	1	210734285	210739386	+	ENSSSCT00000035348	X	11281860	11302540	+	0.00285712	0.956033	1.38722	1.53344	1.70817	0.952073	1.01011	0.669359
TCONS_00003828	1	210734285	210739386	+	ENSSSCT00000035407	9	4066488	4073002	+	0.0398166	-0.832322	1.38722	1.53344	1.70817	0.952073	1.01011	0.669359
TCONS_00003828	1	210734285	210739386	+	ENSSSCT00000035708	X	41532957	41539570	+	0.000386998	-0.983894	1.38722	1.53344	1.70817	0.952073	1.01011	0.669359
TCONS_00003828	1	210734285	210739386	+	ENSSSCT00000035731	X	78031562	78104740	+	0.0318655	0.850474	1.38722	1.53344	1.70817	0.952073	1.01011	0.669359
TCONS_00003828	1	210734285	210739386	+	ENSSSCT00000035735	7	29500715	29504480	-	0.0137087	-0.902814	1.38722	1.53344	1.70817	0.952073	1.01011	0.669359
TCONS_00003828	1	210734285	210739386	+	ENSSSCT00000035841	X	53366185	53369056	+	0.0436307	-0.824223	1.38722	1.53344	1.70817	0.952073	1.01011	0.669359
TCONS_00003828	1	210734285	210739386	+	ENSSSCT00000035887	4	98087518	98093736	+	0.0271198	0.862343	1.38722	1.53344	1.70817	0.952073	1.01011	0.669359
TCONS_00003828	1	210734285	210739386	+	ENSSSCT00000035918	17	4139875	4191497	-	0.0430122	-0.825513	1.38722	1.53344	1.70817	0.952073	1.01011	0.669359
TCONS_00003828	1	210734285	210739386	+	ENSSSCT00000035939	6	109000000	109000000	+	0.0158939	0.895217	1.38722	1.53344	1.70817	0.952073	1.01011	0.669359
TCONS_00003828	1	210734285	210739386	+	ENSSSCT00000036034	6	109000000	109000000	+	0.0167481	0.892386	1.38722	1.53344	1.70817	0.952073	1.01011	0.669359
TCONS_00003828	1	210734285	210739386	+	ENSSSCT00000036275	X	46765064	46776267	-	0.00820931	0.92508	1.38722	1.53344	1.70817	0.952073	1.01011	0.669359
TCONS_00003828	1	210734285	210739386	+	ENSSSCT00000036373	X	90165652	90174389	-	0.0169721	0.891655	1.38722	1.53344	1.70817	0.952073	1.01011	0.669359
TCONS_00003828	1	210734285	210739386	+	ENSSSCT00000036616	2	16434716	16452507	+	0.0138083	-0.902456	1.38722	1.53344	1.70817	0.952073	1.01011	0.669359
TCONS_00003828	1	210734285	210739386	+	ENSSSCT00000036623	16	55769330	55770966	+	0.000696452	-0.978374	1.38722	1.53344	1.70817	0.952073	1.01011	0.669359
TCONS_00003828	1	210734285	210739386	+	ENSSSCT00000036625	14	64381826	64385995	-	0.0146146	0.899598	1.38722	1.53344	1.70817	0.952073	1.01011	0.669359
TCONS_00004129	1	232522916	232955711	+	ENSSSCT00000000138	5	8367742	8375527	+	0.0397774	-0.832407	1.19032	1.51593	0.492797	3.02e-11	0.0701971	0.0519273
TCONS_00004129	1	232522916	232955711	+	ENSSSCT00000000140	5	8338527	8344469	-	0.0103469	-0.915755	1.19032	1.51593	0.492797	3.02e-11	0.0701971	0.0519273
TCONS_00004129	1	232522916	232955711	+	ENSSSCT00000000459	5	23989828	24009281	+	0.0162229	0.894118	1.19032	1.51593	0.492797	3.02e-11	0.0701971	0.0519273
TCONS_00004129	1	232522916	232955711	+	ENSSSCT00000000530	5	36179190	36185575	-	0.00393104	-0.948361	1.19032	1.51593	0.492797	3.02e-11	0.0701971	0.0519273
TCONS_00004129	1	232522916	232955711	+	ENSSSCT00000000614	5	54823630	54944107	+	0.000753365	0.977505	1.19032	1.51593	0.492797	3.02e-11	0.0701971	0.0519273
TCONS_00004129	1	232522916	232955711	+	ENSSSCT00000000652	5	61054166	61058328	+	0.0371379	0.838229	1.19032	1.51593	0.492797	3.02e-11	0.0701971	0.0519273
TCONS_00004129	1	232522916	232955711	+	ENSSSCT00000000696	5	64622527	64631775	+	0.0386524	0.834866	1.19032	1.51593	0.492797	3.02e-11	0.0701971	0.0519273
TCONS_00004129	1	232522916	232955711	+	ENSSSCT00000000807	5	69599776	69608624	-	0.04652	0.818306	1.19032	1.51593	0.492797	3.02e-11	0.0701971	0.0519273
TCONS_00004129	1	232522916	232955711	+	ENSSSCT00000000823	5	71087394	71087855	-	0.00689875	0.931394	1.19032	1.51593	0.492797	3.02e-11	0.0701971	0.0519273
TCONS_00004129	1	232522916	232955711	+	ENSSSCT00000000876	5	79937452	80001030	-	0.0136766	-0.90293	1.19032	1.51593	0.492797	3.02e-11	0.0701971	0.0519273
TCONS_00004129	1	232522916	232955711	+	ENSSSCT00000001027	5	105000000	105000000	-	0.0260886	0.86505	1.19032	1.51593	0.492797	3.02e-11	0.0701971	0.0519273
TCONS_00004129	1	232522916	232955711	+	ENSSSCT00000001837	7	43486695	43489733	+	0.00160689	0.967089	1.19032	1.51593	0.492797	3.02e-11	0.0701971	0.0519273
TCONS_00004129	1	232522916	232955711	+	ENSSSCT00000001892	7	44459903	44474467	+	0.0195299	0.883615	1.19032	1.51593	0.492797	3.02e-11	0.0701971	0.0519273
TCONS_00004129	1	232522916	232955711	+	ENSSSCT00000002070	7	60210865	60212402	-	0.00874523	0.922641	1.19032	1.51593	0.492797	3.02e-11	0.0701971	0.0519273
TCONS_00004129	1	232522916	232955711	+	ENSSSCT00000002576	7	99860648	99938309	+	0.0189566	0.885371	1.19032	1.51593	0.492797	3.02e-11	0.0701971	0.0519273
TCONS_00004129	1	232522916	232955711	+	ENSSSCT00000003750	6	62395564	62405758	-	0.0229335	0.873662	1.19032	1.51593	0.492797	3.02e-11	0.0701971	0.0519273
TCONS_00004129	1	232522916	232955711	+	ENSSSCT00000004129	6	109000000	109000000	+	0.008443	0.924007	1.19032	1.51593	0.492797	3.02e-11	0.0701971	0.0519273
TCONS_00004129	1	232522916	232955711	+	ENSSSCT00000004191	6	132000000	132000000	+	0.0224859	0.874929	1.19032	1.51593	0.492797	3.02e-11	0.0701971	0.0519273
TCONS_00004129	1	232522916	232955711	+	ENSSSCT00000004648	1	37207702	37509944	-	0.0461555	0.819043	1.19032	1.51593	0.492797	3.02e-11	0.0701971	0.0519273
TCONS_00004129	1	232522916	232955711	+	ENSSSCT00000004774	1	64154614	64199062	-	0.0125326	0.907146	1.19032	1.51593	0.492797	3.02e-11	0.0701971	0.0519273
TCONS_00004129	1	232522916	232955711	+	ENSSSCT00000004780	1	64552374	64554727	-	0.0149182	0.898543	1.19032	1.51593	0.492797	3.02e-11	0.0701971	0.0519273
TCONS_00004129	1	232522916	232955711	+	ENSSSCT00000004875	1	84789786	84798921	-	0.0231822	-0.872964	1.19032	1.51593	0.492797	3.02e-11	0.0701971	0.0519273
TCONS_00004129	1	232522916	232955711	+	ENSSSCT00000005286	1	147000000	147000000	+	0.0389534	-0.834205	1.19032	1.51593	0.492797	3.02e-11	0.0701971	0.0519273
TCONS_00004129	1	232522916	232955711	+	ENSSSCT00000005607	1	211000000	211000000	-	0.00148439	0.968375	1.19032	1.51593	0.492797	3.02e-11	0.0701971	0.0519273
TCONS_00004129	1	232522916	232955711	+	ENSSSCT00000005609	1	211000000	211000000	-	0.0109845	0.913159	1.19032	1.51593	0.492797	3.02e-11	0.0701971	0.0519273
TCONS_00004129	1	232522916	232955711	+	ENSSSCT00000006599	4	22984733	22989693	-	0.0133023	-0.90429	1.19032	1.51593	0.492797	3.02e-11	0.0701971	0.0519273
TCONS_00004129	1	232522916	232955711	+	ENSSSCT00000006786	4	70341215	70379453	+	0.030434	0.85396	1.19032	1.51593	0.492797	3.02e-11	0.0701971	0.0519273
TCONS_00004129	1	232522916	232955711	+	ENSSSCT00000006879	4	87899773	87908551	-	0.0435878	-0.824312	1.19032	1.51593	0.492797	3.02e-11	0.0701971	0.0519273
TCONS_00004129	1	232522916	232955711	+	ENSSSCT00000006936	4	93015120	93063524	+	0.049491	0.812397	1.19032	1.51593	0.492797	3.02e-11	0.0701971	0.0519273
TCONS_00004129	1	232522916	232955711	+	ENSSSCT00000006974	4	97178847	97183015	-	0.037308	0.837848	1.19032	1.51593	0.492797	3.02e-11	0.0701971	0.0519273
TCONS_00004129	1	232522916	232955711	+	ENSSSCT00000007206	4	105000000	105000000	-	0.0389318	-0.834252	1.19032	1.51593	0.492797	3.02e-11	0.0701971	0.0519273
TCONS_00004129	1	232522916	232955711	+	ENSSSCT00000007380	4	114000000	114000000	+	0.049927	0.811544	1.19032	1.51593	0.492797	3.02e-11	0.0701971	0.0519273
TCONS_00004129	1	232522916	232955711	+	ENSSSCT00000007441	4	119000000	119000000	+	0.0140417	-0.901621	1.19032	1.51593	0.492797	3.02e-11	0.0701971	0.0519273
TCONS_00004129	1	232522916	232955711	+	ENSSSCT00000007472	4	121000000	121000000	-	0.00197172	0.963522	1.19032	1.51593	0.492797	3.02e-11	0.0701971	0.0519273
TCONS_00004129	1	232522916	232955711	+	ENSSSCT00000007573	4	139000000	139000000	-	0.0492485	0.812873	1.19032	1.51593	0.492797	3.02e-11	0.0701971	0.0519273
TCONS_00004129	1	232522916	232955711	+	ENSSSCT00000007817	17	36350319	36365013	+	0.0162269	-0.894105	1.19032	1.51593	0.492797	3.02e-11	0.0701971	0.0519273
TCONS_00004129	1	232522916	232955711	+	ENSSSCT00000007843	17	37216087	37222981	+	0.0431777	-0.825167	1.19032	1.51593	0.492797	3.02e-11	0.0701971	0.0519273
TCONS_00004129	1	232522916	232955711	+	ENSSSCT00000007974	17	43559553	43582499	+	0.030523	-0.853741	1.19032	1.51593	0.492797	3.02e-11	0.0701971	0.0519273
TCONS_00004129	1	232522916	232955711	+	ENSSSCT00000008027	17	46043515	46045923	+	0.0314948	0.85137	1.19032	1.51593	0.492797	3.02e-11	0.0701971	0.0519273
TCONS_00004129	1	232522916	232955711	+	ENSSSCT00000008101	17	53254492	53270748	-	0.0394638	0.833089	1.19032	1.51593	0.492797	3.02e-11	0.0701971	0.0519273
TCONS_00004129	1	232522916	232955711	+	ENSSSCT00000008509	3	17499203	17510105	+	0.0308985	0.852821	1.19032	1.51593	0.492797	3.02e-11	0.0701971	0.0519273
TCONS_00004129	1	232522916	232955711	+	ENSSSCT00000008704	3	38895256	38922993	-	0.0443891	0.822653	1.19032	1.51593	0.492797	3.02e-11	0.0701971	0.0519273
TCONS_00004129	1	232522916	232955711	+	ENSSSCT00000009023	3	62399406	62405075	+	0.012413	-0.907597	1.19032	1.51593	0.492797	3.02e-11	0.0701971	0.0519273
TCONS_00004129	1	232522916	232955711	+	ENSSSCT00000009355	3	119000000	119000000	+	0.0282137	0.859525	1.19032	1.51593	0.492797	3.02e-11	0.0701971	0.0519273
TCONS_00004129	1	232522916	232955711	+	ENSSSCT00000009435	3	134000000	134000000	-	0.0451264	0.821138	1.19032	1.51593	0.492797	3.02e-11	0.0701971	0.0519273
TCONS_00004129	1	232522916	232955711	+	ENSSSCT00000009626	8	34048456	34405243	+	0.000991145	-0.974183	1.19032	1.51593	0.492797	3.02e-11	0.0701971	0.0519273
TCONS_00004129	1	232522916	232955711	+	ENSSSCT00000009663	8	40879889	41028371	-	0.0177798	0.889057	1.19032	1.51593	0.492797	3.02e-11	0.0701971	0.0519273
TCONS_00004129	1	232522916	232955711	+	ENSSSCT00000009679	8	43550236	43602062	+	0.00753722	0.928251	1.19032	1.51593	0.492797	3.02e-11	0.0701971	0.0519273
TCONS_00004129	1	232522916	232955711	+	ENSSSCT00000009691	8	44666276	44702300	-	0.0488412	-0.813675	1.19032	1.51593	0.492797	3.02e-11	0.0701971	0.0519273
TCONS_00004129	1	232522916	232955711	+	ENSSSCT00000009715	8	49361034	49430751	+	0.00400171	0.947895	1.19032	1.51593	0.492797	3.02e-11	0.0701971	0.0519273
TCONS_00004129	1	232522916	232955711	+	ENSSSCT00000009719	8	50060927	50075150	-	0.00814711	0.925368	1.19032	1.51593	0.492797	3.02e-11	0.0701971	0.0519273
TCONS_00004129	1	232522916	232955711	+	ENSSSCT00000009832	8	75829909	75882217	-	0.0123438	0.907859	1.19032	1.51593	0.492797	3.02e-11	0.0701971	0.0519273
TCONS_00004129	1	232522916	232955711	+	ENSSSCT00000009924	8	92674040	92868472	+	0.039642	-0.832701	1.19032	1.51593	0.492797	3.02e-11	0.0701971	0.0519273
TCONS_00004129	1	232522916	232955711	+	ENSSSCT00000010013	8	122000000	122000000	+	0.0363011	-0.840115	1.19032	1.51593	0.492797	3.02e-11	0.0701971	0.0519273
TCONS_00004129	1	232522916	232955711	+	ENSSSCT00000010104	8	141000000	141000000	+	0.0473019	-0.816734	1.19032	1.51593	0.492797	3.02e-11	0.0701971	0.0519273
TCONS_00004129	1	232522916	232955711	+	ENSSSCT00000010116	8	144000000	144000000	+	0.0458374	-0.819688	1.19032	1.51593	0.492797	3.02e-11	0.0701971	0.0519273
TCONS_00004129	1	232522916	232955711	+	ENSSSCT00000010229	11	7585525	7661067	-	0.0135783	0.903285	1.19032	1.51593	0.492797	3.02e-11	0.0701971	0.0519273
TCONS_00004129	1	232522916	232955711	+	ENSSSCT00000010304	11	20069061	20123486	+	0.0236319	0.87171	1.19032	1.51593	0.492797	3.02e-11	0.0701971	0.0519273
TCONS_00004129	1	232522916	232955711	+	ENSSSCT00000010408	11	69825438	69859807	-	0.027948	0.860205	1.19032	1.51593	0.492797	3.02e-11	0.0701971	0.0519273
TCONS_00004129	1	232522916	232955711	+	ENSSSCT00000010558	14	7446930	7698221	-	0.029674	0.855843	1.19032	1.51593	0.492797	3.02e-11	0.0701971	0.0519273
TCONS_00004129	1	232522916	232955711	+	ENSSSCT00000010565	14	7996225	8001752	-	0.0367704	-0.839055	1.19032	1.51593	0.492797	3.02e-11	0.0701971	0.0519273
TCONS_00004129	1	232522916	232955711	+	ENSSSCT00000011105	14	58497683	58618862	-	0.0432425	0.825032	1.19032	1.51593	0.492797	3.02e-11	0.0701971	0.0519273
TCONS_00004129	1	232522916	232955711	+	ENSSSCT00000011190	14	71516963	71521113	-	0.0207103	-0.880076	1.19032	1.51593	0.492797	3.02e-11	0.0701971	0.0519273
TCONS_00004129	1	232522916	232955711	+	ENSSSCT00000011358	14	96148647	96160488	-	0.0386352	-0.834904	1.19032	1.51593	0.492797	3.02e-11	0.0701971	0.0519273
TCONS_00004129	1	232522916	232955711	+	ENSSSCT00000011627	14	133000000	134000000	-	0.0243341	-0.869774	1.19032	1.51593	0.492797	3.02e-11	0.0701971	0.0519273
TCONS_00004129	1	232522916	232955711	+	ENSSSCT00000012042	10	37686862	37699607	-	0.0147694	0.899059	1.19032	1.51593	0.492797	3.02e-11	0.0701971	0.0519273
TCONS_00004129	1	232522916	232955711	+	ENSSSCT00000012197	10	71403808	71417802	+	0.0127144	0.906464	1.19032	1.51593	0.492797	3.02e-11	0.0701971	0.0519273
TCONS_00004129	1	232522916	232955711	+	ENSSSCT00000012514	13	37619537	37624850	-	0.032751	0.848354	1.19032	1.51593	0.492797	3.02e-11	0.0701971	0.0519273
TCONS_00004129	1	232522916	232955711	+	ENSSSCT00000012532	13	38106334	38120182	+	0.0222011	0.875741	1.19032	1.51593	0.492797	3.02e-11	0.0701971	0.0519273
TCONS_00004129	1	232522916	232955711	+	ENSSSCT00000012727	13	81344117	81349252	+	0.0208892	0.879548	1.19032	1.51593	0.492797	3.02e-11	0.0701971	0.0519273
TCONS_00004129	1	232522916	232955711	+	ENSSSCT00000012827	13	99846480	99878920	-	0.0250815	0.867742	1.19032	1.51593	0.492797	3.02e-11	0.0701971	0.0519273
TCONS_00004129	1	232522916	232955711	+	ENSSSCT00000012837	13	105000000	105000000	+	0.0381042	0.836076	1.19032	1.51593	0.492797	3.02e-11	0.0701971	0.0519273
TCONS_00004129	1	232522916	232955711	+	ENSSSCT00000012915	13	134000000	134000000	+	0.00187562	0.964427	1.19032	1.51593	0.492797	3.02e-11	0.0701971	0.0519273
TCONS_00004129	1	232522916	232955711	+	ENSSSCT00000012925	13	137000000	137000000	-	0.0123075	0.907997	1.19032	1.51593	0.492797	3.02e-11	0.0701971	0.0519273
TCONS_00004129	1	232522916	232955711	+	ENSSSCT00000013017	13	150000000	150000000	-	0.00820101	0.925118	1.19032	1.51593	0.492797	3.02e-11	0.0701971	0.0519273
TCONS_00004129	1	232522916	232955711	+	ENSSSCT00000013018	13	150000000	150000000	-	0.0288821	-0.857829	1.19032	1.51593	0.492797	3.02e-11	0.0701971	0.0519273
TCONS_00004129	1	232522916	232955711	+	ENSSSCT00000013132	13	187000000	187000000	+	0.028745	-0.858175	1.19032	1.51593	0.492797	3.02e-11	0.0701971	0.0519273
TCONS_00004129	1	232522916	232955711	+	ENSSSCT00000013322	Y	1277624	1297330	+	0.0282792	-0.859358	1.19032	1.51593	0.492797	3.02e-11	0.0701971	0.0519273
TCONS_00004129	1	232522916	232955711	+	ENSSSCT00000013323	Y	1324376	1383421	+	0.0236833	-0.871567	1.19032	1.51593	0.492797	3.02e-11	0.0701971	0.0519273
TCONS_00004129	1	232522916	232955711	+	ENSSSCT00000013444	X	48055004	48059583	+	0.02782	0.860534	1.19032	1.51593	0.492797	3.02e-11	0.0701971	0.0519273
TCONS_00004129	1	232522916	232955711	+	ENSSSCT00000013686	X	98800897	98803989	-	0.0117296	0.910217	1.19032	1.51593	0.492797	3.02e-11	0.0701971	0.0519273
TCONS_00004129	1	232522916	232955711	+	ENSSSCT00000013694	X	98011229	98012771	-	0.0458199	0.819724	1.19032	1.51593	0.492797	3.02e-11	0.0701971	0.0519273
TCONS_00004129	1	232522916	232955711	+	ENSSSCT00000013711	X	99087898	99120104	-	0.0262756	0.864555	1.19032	1.51593	0.492797	3.02e-11	0.0701971	0.0519273
TCONS_00004129	1	232522916	232955711	+	ENSSSCT00000013762	X	106000000	106000000	-	0.0385846	0.835015	1.19032	1.51593	0.492797	3.02e-11	0.0701971	0.0519273
TCONS_00004129	1	232522916	232955711	+	ENSSSCT00000013868	X	127000000	127000000	-	0.0356566	0.841582	1.19032	1.51593	0.492797	3.02e-11	0.0701971	0.0519273
TCONS_00004129	1	232522916	232955711	+	ENSSSCT00000014517	2	26810906	26895574	-	0.0324189	0.849146	1.19032	1.51593	0.492797	3.02e-11	0.0701971	0.0519273
TCONS_00004129	1	232522916	232955711	+	ENSSSCT00000014634	2	49291904	49316939	+	0.0277285	0.860769	1.19032	1.51593	0.492797	3.02e-11	0.0701971	0.0519273
TCONS_00004129	1	232522916	232955711	+	ENSSSCT00000014887	2	70020224	70035675	+	0.0497121	-0.811964	1.19032	1.51593	0.492797	3.02e-11	0.0701971	0.0519273
TCONS_00004129	1	232522916	232955711	+	ENSSSCT00000015311	2	80318834	80329991	-	0.0386764	0.834813	1.19032	1.51593	0.492797	3.02e-11	0.0701971	0.0519273
TCONS_00004129	1	232522916	232955711	+	ENSSSCT00000015343	2	82445052	82469043	-	0.0303017	-0.854286	1.19032	1.51593	0.492797	3.02e-11	0.0701971	0.0519273
TCONS_00004129	1	232522916	232955711	+	ENSSSCT00000015476	2	106000000	106000000	-	0.00850184	0.923739	1.19032	1.51593	0.492797	3.02e-11	0.0701971	0.0519273
TCONS_00004129	1	232522916	232955711	+	ENSSSCT00000015759	2	155000000	155000000	-	0.00311479	-0.954078	1.19032	1.51593	0.492797	3.02e-11	0.0701971	0.0519273
TCONS_00004129	1	232522916	232955711	+	ENSSSCT00000015776	2	157000000	157000000	+	0.0461281	-0.819098	1.19032	1.51593	0.492797	3.02e-11	0.0701971	0.0519273
TCONS_00004129	1	232522916	232955711	+	ENSSSCT00000016213	9	10993370	11099236	-	0.0232481	-0.872779	1.19032	1.51593	0.492797	3.02e-11	0.0701971	0.0519273
TCONS_00004129	1	232522916	232955711	+	ENSSSCT00000016291	9	26043364	26060761	+	0.0213613	0.878165	1.19032	1.51593	0.492797	3.02e-11	0.0701971	0.0519273
TCONS_00004129	1	232522916	232955711	+	ENSSSCT00000016727	9	90266490	90348474	+	0.0119213	-0.909475	1.19032	1.51593	0.492797	3.02e-11	0.0701971	0.0519273
TCONS_00004129	1	232522916	232955711	+	ENSSSCT00000016935	9	136000000	136000000	-	0.0408938	0.829999	1.19032	1.51593	0.492797	3.02e-11	0.0701971	0.0519273
TCONS_00004129	1	232522916	232955711	+	ENSSSCT00000017143	15	36329068	36452266	+	0.0117327	0.910205	1.19032	1.51593	0.492797	3.02e-11	0.0701971	0.0519273
TCONS_00004129	1	232522916	232955711	+	ENSSSCT00000017487	15	108000000	108000000	+	0.036219	0.840301	1.19032	1.51593	0.492797	3.02e-11	0.0701971	0.0519273
TCONS_00004129	1	232522916	232955711	+	ENSSSCT00000017612	15	131000000	131000000	-	0.0158568	0.895342	1.19032	1.51593	0.492797	3.02e-11	0.0701971	0.0519273
TCONS_00004129	1	232522916	232955711	+	ENSSSCT00000017656	15	134000000	134000000	-	0.03167	0.850946	1.19032	1.51593	0.492797	3.02e-11	0.0701971	0.0519273
TCONS_00004129	1	232522916	232955711	+	ENSSSCT00000017936	18	7555045	7574796	-	0.0334415	-0.84672	1.19032	1.51593	0.492797	3.02e-11	0.0701971	0.0519273
TCONS_00004129	1	232522916	232955711	+	ENSSSCT00000017998	18	14940691	14955817	-	0.00307406	0.954382	1.19032	1.51593	0.492797	3.02e-11	0.0701971	0.0519273
TCONS_00004129	1	232522916	232955711	+	ENSSSCT00000018060	18	21201786	21204671	+	0.030857	-0.852922	1.19032	1.51593	0.492797	3.02e-11	0.0701971	0.0519273
TCONS_00004129	1	232522916	232955711	+	ENSSSCT00000018271	16	4446886	4611009	-	0.0379978	-0.836312	1.19032	1.51593	0.492797	3.02e-11	0.0701971	0.0519273
TCONS_00004129	1	232522916	232955711	+	ENSSSCT00000018356	16	25800221	25823336	-	0.0234632	0.872179	1.19032	1.51593	0.492797	3.02e-11	0.0701971	0.0519273
TCONS_00004129	1	232522916	232955711	+	ENSSSCT00000018767	12	6865457	6907593	-	0.0157229	-0.895793	1.19032	1.51593	0.492797	3.02e-11	0.0701971	0.0519273
TCONS_00004129	1	232522916	232955711	+	ENSSSCT00000019033	12	22500935	22502041	-	0.00711927	-0.930293	1.19032	1.51593	0.492797	3.02e-11	0.0701971	0.0519273
TCONS_00004129	1	232522916	232955711	+	ENSSSCT00000019569	12	55836902	55851908	-	0.034246	-0.844836	1.19032	1.51593	0.492797	3.02e-11	0.0701971	0.0519273
TCONS_00004129	1	232522916	232955711	+	ENSSSCT00000019629	12	62326863	62334572	+	0.0401799	0.831535	1.19032	1.51593	0.492797	3.02e-11	0.0701971	0.0519273
TCONS_00004129	1	232522916	232955711	+	ENSSSCT00000022285	7	104000000	104000000	+	0.0220185	-0.876265	1.19032	1.51593	0.492797	3.02e-11	0.0701971	0.0519273
TCONS_00004129	1	232522916	232955711	+	ENSSSCT00000022347	1	179000000	179000000	-	0.0351359	-0.842776	1.19032	1.51593	0.492797	3.02e-11	0.0701971	0.0519273
TCONS_00004129	1	232522916	232955711	+	ENSSSCT00000022513	6	18284229	18324499	+	0.011671	0.910445	1.19032	1.51593	0.492797	3.02e-11	0.0701971	0.0519273
TCONS_00004129	1	232522916	232955711	+	ENSSSCT00000022855	12	46793513	46805425	-	0.0192224	0.884554	1.19032	1.51593	0.492797	3.02e-11	0.0701971	0.0519273
TCONS_00004129	1	232522916	232955711	+	ENSSSCT00000022979	3	142000000	142000000	+	0.00251424	0.958775	1.19032	1.51593	0.492797	3.02e-11	0.0701971	0.0519273
TCONS_00004129	1	232522916	232955711	+	ENSSSCT00000023010	15	54145903	54165794	+	0.0177809	-0.889053	1.19032	1.51593	0.492797	3.02e-11	0.0701971	0.0519273
TCONS_00004129	1	232522916	232955711	+	ENSSSCT00000023744	13	107000000	107000000	-	0.00133756	-0.969988	1.19032	1.51593	0.492797	3.02e-11	0.0701971	0.0519273
TCONS_00004129	1	232522916	232955711	+	ENSSSCT00000023968	14	7764867	7779156	+	0.0469595	0.817421	1.19032	1.51593	0.492797	3.02e-11	0.0701971	0.0519273
TCONS_00004129	1	232522916	232955711	+	ENSSSCT00000023976	14	132000000	132000000	+	0.0216373	0.877364	1.19032	1.51593	0.492797	3.02e-11	0.0701971	0.0519273
TCONS_00004129	1	232522916	232955711	+	ENSSSCT00000024309	X	47814100	47819387	+	0.0454851	0.820405	1.19032	1.51593	0.492797	3.02e-11	0.0701971	0.0519273
TCONS_00004129	1	232522916	232955711	+	ENSSSCT00000024673	13	35034834	35044882	-	0.0151616	-0.897704	1.19032	1.51593	0.492797	3.02e-11	0.0701971	0.0519273
TCONS_00004129	1	232522916	232955711	+	ENSSSCT00000024702	5	17277106	17463911	-	0.0218432	-0.876769	1.19032	1.51593	0.492797	3.02e-11	0.0701971	0.0519273
TCONS_00004129	1	232522916	232955711	+	ENSSSCT00000024980	Y	388424	405535	-	0.027917	-0.860285	1.19032	1.51593	0.492797	3.02e-11	0.0701971	0.0519273
TCONS_00004129	1	232522916	232955711	+	ENSSSCT00000025742	9	11491517	11509501	+	0.00980406	0.918027	1.19032	1.51593	0.492797	3.02e-11	0.0701971	0.0519273
TCONS_00004129	1	232522916	232955711	+	ENSSSCT00000025872	10	35240972	35317629	+	0.0337701	0.845948	1.19032	1.51593	0.492797	3.02e-11	0.0701971	0.0519273
TCONS_00004129	1	232522916	232955711	+	ENSSSCT00000025934	1	50651855	50727851	-	0.0476896	0.815959	1.19032	1.51593	0.492797	3.02e-11	0.0701971	0.0519273
TCONS_00004129	1	232522916	232955711	+	ENSSSCT00000026254	14	134000000	134000000	-	0.0302534	-0.854406	1.19032	1.51593	0.492797	3.02e-11	0.0701971	0.0519273
TCONS_00004129	1	232522916	232955711	+	ENSSSCT00000026407	12	61093362	61148384	+	0.022991	-0.873501	1.19032	1.51593	0.492797	3.02e-11	0.0701971	0.0519273
TCONS_00004129	1	232522916	232955711	+	ENSSSCT00000026616	6	58710861	58721030	-	0.0486587	0.814035	1.19032	1.51593	0.492797	3.02e-11	0.0701971	0.0519273
TCONS_00004129	1	232522916	232955711	+	ENSSSCT00000026735	8	135000000	136000000	-	0.0391417	-0.833792	1.19032	1.51593	0.492797	3.02e-11	0.0701971	0.0519273
TCONS_00004129	1	232522916	232955711	+	ENSSSCT00000027068	14	95527262	95536319	+	0.00343328	-0.951769	1.19032	1.51593	0.492797	3.02e-11	0.0701971	0.0519273
TCONS_00004129	1	232522916	232955711	+	ENSSSCT00000027232	17	17683081	17683527	+	0.0454826	0.82041	1.19032	1.51593	0.492797	3.02e-11	0.0701971	0.0519273
TCONS_00004129	1	232522916	232955711	+	ENSSSCT00000027308	2	6978383	7040372	-	0.0153124	0.897187	1.19032	1.51593	0.492797	3.02e-11	0.0701971	0.0519273
TCONS_00004129	1	232522916	232955711	+	ENSSSCT00000027767	10	15304507	15386849	+	0.00326154	-0.953	1.19032	1.51593	0.492797	3.02e-11	0.0701971	0.0519273
TCONS_00004129	1	232522916	232955711	+	ENSSSCT00000027772	6	70039586	70099223	-	0.0203672	-0.881095	1.19032	1.51593	0.492797	3.02e-11	0.0701971	0.0519273
TCONS_00004129	1	232522916	232955711	+	ENSSSCT00000027861	6	79432404	79441052	-	0.0499963	0.811408	1.19032	1.51593	0.492797	3.02e-11	0.0701971	0.0519273
TCONS_00004129	1	232522916	232955711	+	ENSSSCT00000027894	9	50918843	50924246	+	0.00799475	-0.926078	1.19032	1.51593	0.492797	3.02e-11	0.0701971	0.0519273
TCONS_00004129	1	232522916	232955711	+	ENSSSCT00000027987	6	62050028	62076232	+	0.0201609	-0.881711	1.19032	1.51593	0.492797	3.02e-11	0.0701971	0.0519273
TCONS_00004129	1	232522916	232955711	+	ENSSSCT00000028545	17	12607765	12611975	+	0.0360441	0.840699	1.19032	1.51593	0.492797	3.02e-11	0.0701971	0.0519273
TCONS_00004129	1	232522916	232955711	+	ENSSSCT00000028564	2	106000000	106000000	+	0.0181202	0.887979	1.19032	1.51593	0.492797	3.02e-11	0.0701971	0.0519273
TCONS_00004129	1	232522916	232955711	+	ENSSSCT00000028880	14	44740623	44742674	+	0.0497476	-0.811894	1.19032	1.51593	0.492797	3.02e-11	0.0701971	0.0519273
TCONS_00004129	1	232522916	232955711	+	ENSSSCT00000028884	Y	1115738	1132911	+	0.0279663	-0.860158	1.19032	1.51593	0.492797	3.02e-11	0.0701971	0.0519273
TCONS_00004129	1	232522916	232955711	+	ENSSSCT00000028886	1	33767778	33841832	-	0.0476896	0.815959	1.19032	1.51593	0.492797	3.02e-11	0.0701971	0.0519273
TCONS_00004129	1	232522916	232955711	+	ENSSSCT00000028910	13	208000000	208000000	+	0.0419936	0.827657	1.19032	1.51593	0.492797	3.02e-11	0.0701971	0.0519273
TCONS_00004129	1	232522916	232955711	+	ENSSSCT00000029059	6	26420805	26421708	+	0.0407643	0.830277	1.19032	1.51593	0.492797	3.02e-11	0.0701971	0.0519273
TCONS_00004129	1	232522916	232955711	+	ENSSSCT00000029625	Y	502882	660050	-	0.0293446	-0.856666	1.19032	1.51593	0.492797	3.02e-11	0.0701971	0.0519273
TCONS_00004129	1	232522916	232955711	+	ENSSSCT00000029998	14	65286152	65307305	+	0.0180317	0.888258	1.19032	1.51593	0.492797	3.02e-11	0.0701971	0.0519273
TCONS_00004129	1	232522916	232955711	+	ENSSSCT00000030141	3	140000000	140000000	+	0.0222836	0.875505	1.19032	1.51593	0.492797	3.02e-11	0.0701971	0.0519273
TCONS_00004129	1	232522916	232955711	+	ENSSSCT00000030322	1	17070798	17164233	-	0.00819286	-0.925156	1.19032	1.51593	0.492797	3.02e-11	0.0701971	0.0519273
TCONS_00004129	1	232522916	232955711	+	ENSSSCT00000030526	4	140000000	140000000	+	0.0375497	-0.837308	1.19032	1.51593	0.492797	3.02e-11	0.0701971	0.0519273
TCONS_00004129	1	232522916	232955711	+	ENSSSCT00000030593	6	58045649	58047446	+	0.0477483	-0.815842	1.19032	1.51593	0.492797	3.02e-11	0.0701971	0.0519273
TCONS_00004129	1	232522916	232955711	+	ENSSSCT00000030688	2	87279785	87296140	-	0.00714079	0.930186	1.19032	1.51593	0.492797	3.02e-11	0.0701971	0.0519273
TCONS_00004129	1	232522916	232955711	+	ENSSSCT00000030773	9	102000000	102000000	-	0.0204789	0.880762	1.19032	1.51593	0.492797	3.02e-11	0.0701971	0.0519273
TCONS_00004129	1	232522916	232955711	+	ENSSSCT00000030983	X	47591669	47595208	+	0.00433086	-0.945775	1.19032	1.51593	0.492797	3.02e-11	0.0701971	0.0519273
TCONS_00004129	1	232522916	232955711	+	ENSSSCT00000031001	17	46592136	46629982	+	0.014334	0.900584	1.19032	1.51593	0.492797	3.02e-11	0.0701971	0.0519273
TCONS_00004129	1	232522916	232955711	+	ENSSSCT00000031092	8	46125730	46127733	-	0.0303587	-0.854146	1.19032	1.51593	0.492797	3.02e-11	0.0701971	0.0519273
TCONS_00004129	1	232522916	232955711	+	ENSSSCT00000031202	Y	1045257	1191353	-	0.0258986	-0.865554	1.19032	1.51593	0.492797	3.02e-11	0.0701971	0.0519273
TCONS_00004129	1	232522916	232955711	+	ENSSSCT00000031206	6	43879909	43888970	-	0.0189488	-0.885395	1.19032	1.51593	0.492797	3.02e-11	0.0701971	0.0519273
TCONS_00004129	1	232522916	232955711	+	ENSSSCT00000031257	2	7653530	7681456	+	0.0270761	-0.862457	1.19032	1.51593	0.492797	3.02e-11	0.0701971	0.0519273
TCONS_00004129	1	232522916	232955711	+	ENSSSCT00000031311	2	94207189	94317985	-	0.0398882	-0.832167	1.19032	1.51593	0.492797	3.02e-11	0.0701971	0.0519273
TCONS_00004129	1	232522916	232955711	+	ENSSSCT00000031344	2	12191484	12243400	+	0.042111	-0.827409	1.19032	1.51593	0.492797	3.02e-11	0.0701971	0.0519273
TCONS_00004129	1	232522916	232955711	+	ENSSSCT00000031372	8	12414030	12417520	+	0.0463231	0.818704	1.19032	1.51593	0.492797	3.02e-11	0.0701971	0.0519273
TCONS_00004129	1	232522916	232955711	+	ENSSSCT00000031538	9	7896906	7928538	-	0.014968	-0.898371	1.19032	1.51593	0.492797	3.02e-11	0.0701971	0.0519273
TCONS_00004129	1	232522916	232955711	+	ENSSSCT00000031601	3	18577366	18578031	+	0.0236971	-0.871529	1.19032	1.51593	0.492797	3.02e-11	0.0701971	0.0519273
TCONS_00004129	1	232522916	232955711	+	ENSSSCT00000031974	6	26383677	26385350	+	0.046792	0.817758	1.19032	1.51593	0.492797	3.02e-11	0.0701971	0.0519273
TCONS_00004129	1	232522916	232955711	+	ENSSSCT00000032118	14	131000000	132000000	+	0.00387246	0.948751	1.19032	1.51593	0.492797	3.02e-11	0.0701971	0.0519273
TCONS_00004129	1	232522916	232955711	+	ENSSSCT00000032175	1	37382750	37449851	-	0.0498861	0.811624	1.19032	1.51593	0.492797	3.02e-11	0.0701971	0.0519273
TCONS_00004129	1	232522916	232955711	+	ENSSSCT00000032563	1	211000000	211000000	-	0.0417778	0.828115	1.19032	1.51593	0.492797	3.02e-11	0.0701971	0.0519273
TCONS_00004129	1	232522916	232955711	+	ENSSSCT00000032742	X	11281874	11303126	+	0.0337238	0.846056	1.19032	1.51593	0.492797	3.02e-11	0.0701971	0.0519273
TCONS_00004129	1	232522916	232955711	+	ENSSSCT00000032848	12	55836920	55847809	-	0.00640284	-0.933934	1.19032	1.51593	0.492797	3.02e-11	0.0701971	0.0519273
TCONS_00004129	1	232522916	232955711	+	ENSSSCT00000032888	1	205000000	205000000	+	0.022488	-0.874923	1.19032	1.51593	0.492797	3.02e-11	0.0701971	0.0519273
TCONS_00004129	1	232522916	232955711	+	ENSSSCT00000032997	X	46780452	46798502	-	0.00768752	0.92753	1.19032	1.51593	0.492797	3.02e-11	0.0701971	0.0519273
TCONS_00004129	1	232522916	232955711	+	ENSSSCT00000033002	X	71950245	71961886	+	0.000651349	0.979089	1.19032	1.51593	0.492797	3.02e-11	0.0701971	0.0519273
TCONS_00004129	1	232522916	232955711	+	ENSSSCT00000033148	7	107000000	107000000	-	0.0125047	0.907251	1.19032	1.51593	0.492797	3.02e-11	0.0701971	0.0519273
TCONS_00004129	1	232522916	232955711	+	ENSSSCT00000033278	X	114000000	114000000	-	0.0237758	0.871311	1.19032	1.51593	0.492797	3.02e-11	0.0701971	0.0519273
TCONS_00004129	1	232522916	232955711	+	ENSSSCT00000033323	9	74313785	74314997	+	0.00417834	0.946747	1.19032	1.51593	0.492797	3.02e-11	0.0701971	0.0519273
TCONS_00004129	1	232522916	232955711	+	ENSSSCT00000033426	6	78144530	78156215	-	0.026422	0.864169	1.19032	1.51593	0.492797	3.02e-11	0.0701971	0.0519273
TCONS_00004129	1	232522916	232955711	+	ENSSSCT00000033711	X	10500901	10512912	+	0.0248108	-0.868475	1.19032	1.51593	0.492797	3.02e-11	0.0701971	0.0519273
TCONS_00004129	1	232522916	232955711	+	ENSSSCT00000034007	X	97049742	97053130	+	0.0408332	-0.830129	1.19032	1.51593	0.492797	3.02e-11	0.0701971	0.0519273
TCONS_00004129	1	232522916	232955711	+	ENSSSCT00000034378	13	1118910	1127291	-	0.0303009	-0.854288	1.19032	1.51593	0.492797	3.02e-11	0.0701971	0.0519273
TCONS_00004129	1	232522916	232955711	+	ENSSSCT00000034541	13	148000000	148000000	-	0.0303932	-0.854061	1.19032	1.51593	0.492797	3.02e-11	0.0701971	0.0519273
TCONS_00004129	1	232522916	232955711	+	ENSSSCT00000034601	6	16300043	16381341	-	0.0236076	0.871777	1.19032	1.51593	0.492797	3.02e-11	0.0701971	0.0519273
TCONS_00004129	1	232522916	232955711	+	ENSSSCT00000035217	8	140000000	140000000	+	0.0118957	-0.909574	1.19032	1.51593	0.492797	3.02e-11	0.0701971	0.0519273
TCONS_00004129	1	232522916	232955711	+	ENSSSCT00000035407	9	4066488	4073002	+	0.0156885	-0.895909	1.19032	1.51593	0.492797	3.02e-11	0.0701971	0.0519273
TCONS_00004129	1	232522916	232955711	+	ENSSSCT00000035614	14	121000000	121000000	+	0.0153672	-0.897	1.19032	1.51593	0.492797	3.02e-11	0.0701971	0.0519273
TCONS_00004129	1	232522916	232955711	+	ENSSSCT00000035731	X	78031562	78104740	+	0.0109476	0.913307	1.19032	1.51593	0.492797	3.02e-11	0.0701971	0.0519273
TCONS_00004129	1	232522916	232955711	+	ENSSSCT00000035735	7	29500715	29504480	-	0.0446375	-0.822141	1.19032	1.51593	0.492797	3.02e-11	0.0701971	0.0519273
TCONS_00004129	1	232522916	232955711	+	ENSSSCT00000036286	10	24337539	24406888	+	0.0133793	0.904009	1.19032	1.51593	0.492797	3.02e-11	0.0701971	0.0519273
TCONS_00004129	1	232522916	232955711	+	ENSSSCT00000036535	2	146603	147526	-	0.0219511	0.876458	1.19032	1.51593	0.492797	3.02e-11	0.0701971	0.0519273
TCONS_00005877	1	314138186	314143534	+	ENSSSCT00000000459	5	23989828	24009281	+	0.0329068	-0.847984	0.199689	0.401608	0.245864	1.02224	0.496595	1.02376
TCONS_00005877	1	314138186	314143534	+	ENSSSCT00000000876	5	79937452	80001030	-	0.0472195	0.816899	0.199689	0.401608	0.245864	1.02224	0.496595	1.02376
TCONS_00005877	1	314138186	314143534	+	ENSSSCT00000002640	7	104000000	104000000	-	0.000721231	0.977992	0.199689	0.401608	0.245864	1.02224	0.496595	1.02376
TCONS_00005877	1	314138186	314143534	+	ENSSSCT00000002702	7	118000000	119000000	+	0.00884757	0.922183	0.199689	0.401608	0.245864	1.02224	0.496595	1.02376
TCONS_00005877	1	314138186	314143534	+	ENSSSCT00000003710	6	58111612	58115907	+	0.0382175	0.835825	0.199689	0.401608	0.245864	1.02224	0.496595	1.02376
TCONS_00005877	1	314138186	314143534	+	ENSSSCT00000003750	6	62395564	62405758	-	0.00563417	-0.93807	0.199689	0.401608	0.245864	1.02224	0.496595	1.02376
TCONS_00005877	1	314138186	314143534	+	ENSSSCT00000003989	6	81714146	81715640	+	0.0390607	-0.83397	0.199689	0.401608	0.245864	1.02224	0.496595	1.02376
TCONS_00005877	1	314138186	314143534	+	ENSSSCT00000004581	1	28570438	28585823	-	0.0411631	0.829423	0.199689	0.401608	0.245864	1.02224	0.496595	1.02376
TCONS_00005877	1	314138186	314143534	+	ENSSSCT00000004774	1	64154614	64199062	-	0.0476428	-0.816053	0.199689	0.401608	0.245864	1.02224	0.496595	1.02376
TCONS_00005877	1	314138186	314143534	+	ENSSSCT00000004875	1	84789786	84798921	-	0.00755542	0.928163	0.199689	0.401608	0.245864	1.02224	0.496595	1.02376
TCONS_00005877	1	314138186	314143534	+	ENSSSCT00000005065	1	125000000	125000000	-	0.014697	0.899311	0.199689	0.401608	0.245864	1.02224	0.496595	1.02376
TCONS_00005877	1	314138186	314143534	+	ENSSSCT00000005572	1	205000000	205000000	+	0.011999	0.909176	0.199689	0.401608	0.245864	1.02224	0.496595	1.02376
TCONS_00005877	1	314138186	314143534	+	ENSSSCT00000005692	1	226000000	226000000	+	0.00898908	0.921555	0.199689	0.401608	0.245864	1.02224	0.496595	1.02376
TCONS_00005877	1	314138186	314143534	+	ENSSSCT00000005813	1	256000000	256000000	-	0.0456911	0.819985	0.199689	0.401608	0.245864	1.02224	0.496595	1.02376
TCONS_00005877	1	314138186	314143534	+	ENSSSCT00000006990	4	97721030	97736619	+	0.0115453	0.910936	0.199689	0.401608	0.245864	1.02224	0.496595	1.02376
TCONS_00005877	1	314138186	314143534	+	ENSSSCT00000007573	4	139000000	139000000	-	0.026525	-0.863898	0.199689	0.401608	0.245864	1.02224	0.496595	1.02376
TCONS_00005877	1	314138186	314143534	+	ENSSSCT00000007650	17	5450598	5526272	-	0.00451158	0.944644	0.199689	0.401608	0.245864	1.02224	0.496595	1.02376
TCONS_00005877	1	314138186	314143534	+	ENSSSCT00000007817	17	36350319	36365013	+	0.0239664	0.870784	0.199689	0.401608	0.245864	1.02224	0.496595	1.02376
TCONS_00005877	1	314138186	314143534	+	ENSSSCT00000009142	3	77408777	77439119	-	0.0124272	0.907543	0.199689	0.401608	0.245864	1.02224	0.496595	1.02376
TCONS_00005877	1	314138186	314143534	+	ENSSSCT00000009435	3	134000000	134000000	-	0.0365514	-0.839549	0.199689	0.401608	0.245864	1.02224	0.496595	1.02376
TCONS_00005877	1	314138186	314143534	+	ENSSSCT00000009691	8	44666276	44702300	-	0.0483243	0.814697	0.199689	0.401608	0.245864	1.02224	0.496595	1.02376
TCONS_00005877	1	314138186	314143534	+	ENSSSCT00000010116	8	144000000	144000000	+	0.0453328	0.820716	0.199689	0.401608	0.245864	1.02224	0.496595	1.02376
TCONS_00005877	1	314138186	314143534	+	ENSSSCT00000010263	11	14239521	14253534	-	0.0256802	0.866135	0.199689	0.401608	0.245864	1.02224	0.496595	1.02376
TCONS_00005877	1	314138186	314143534	+	ENSSSCT00000010304	11	20069061	20123486	+	0.0268158	-0.863136	0.199689	0.401608	0.245864	1.02224	0.496595	1.02376
TCONS_00005877	1	314138186	314143534	+	ENSSSCT00000010313	11	21569933	21685279	+	0.0113185	0.911829	0.199689	0.401608	0.245864	1.02224	0.496595	1.02376
TCONS_00005877	1	314138186	314143534	+	ENSSSCT00000010408	11	69825438	69859807	-	0.0418065	-0.828054	0.199689	0.401608	0.245864	1.02224	0.496595	1.02376
TCONS_00005877	1	314138186	314143534	+	ENSSSCT00000010558	14	7446930	7698221	-	0.0219984	-0.876322	0.199689	0.401608	0.245864	1.02224	0.496595	1.02376
TCONS_00005877	1	314138186	314143534	+	ENSSSCT00000010565	14	7996225	8001752	-	0.0339395	0.845551	0.199689	0.401608	0.245864	1.02224	0.496595	1.02376
TCONS_00005877	1	314138186	314143534	+	ENSSSCT00000010983	14	51151822	51162385	-	0.0357617	0.841342	0.199689	0.401608	0.245864	1.02224	0.496595	1.02376
TCONS_00005877	1	314138186	314143534	+	ENSSSCT00000011105	14	58497683	58618862	-	0.0334792	-0.846631	0.199689	0.401608	0.245864	1.02224	0.496595	1.02376
TCONS_00005877	1	314138186	314143534	+	ENSSSCT00000011190	14	71516963	71521113	-	0.0491615	0.813044	0.199689	0.401608	0.245864	1.02224	0.496595	1.02376
TCONS_00005877	1	314138186	314143534	+	ENSSSCT00000011285	14	82663521	82719243	-	0.0163403	0.893729	0.199689	0.401608	0.245864	1.02224	0.496595	1.02376
TCONS_00005877	1	314138186	314143534	+	ENSSSCT00000011711	14	144000000	144000000	+	0.00299267	0.954994	0.199689	0.401608	0.245864	1.02224	0.496595	1.02376
TCONS_00005877	1	314138186	314143534	+	ENSSSCT00000012197	10	71403808	71417802	+	0.0458899	-0.819581	0.199689	0.401608	0.245864	1.02224	0.496595	1.02376
TCONS_00005877	1	314138186	314143534	+	ENSSSCT00000012484	13	35976670	35978688	-	0.0212094	0.878609	0.199689	0.401608	0.245864	1.02224	0.496595	1.02376
TCONS_00005877	1	314138186	314143534	+	ENSSSCT00000013132	13	187000000	187000000	+	0.0152023	0.897564	0.199689	0.401608	0.245864	1.02224	0.496595	1.02376
TCONS_00005877	1	314138186	314143534	+	ENSSSCT00000013322	Y	1277624	1297330	+	0.0363539	0.839996	0.199689	0.401608	0.245864	1.02224	0.496595	1.02376
TCONS_00005877	1	314138186	314143534	+	ENSSSCT00000013444	X	48055004	48059583	+	0.0190789	-0.884994	0.199689	0.401608	0.245864	1.02224	0.496595	1.02376
TCONS_00005877	1	314138186	314143534	+	ENSSSCT00000013608	X	71481819	71482841	-	0.0322416	0.84957	0.199689	0.401608	0.245864	1.02224	0.496595	1.02376
TCONS_00005877	1	314138186	314143534	+	ENSSSCT00000013672	X	92751743	92754360	+	0.0197187	0.883042	0.199689	0.401608	0.245864	1.02224	0.496595	1.02376
TCONS_00005877	1	314138186	314143534	+	ENSSSCT00000014517	2	26810906	26895574	-	0.0462953	-0.81876	0.199689	0.401608	0.245864	1.02224	0.496595	1.02376
TCONS_00005877	1	314138186	314143534	+	ENSSSCT00000014634	2	49291904	49316939	+	0.0298407	-0.855428	0.199689	0.401608	0.245864	1.02224	0.496595	1.02376
TCONS_00005877	1	314138186	314143534	+	ENSSSCT00000014887	2	70020224	70035675	+	0.0427175	0.826131	0.199689	0.401608	0.245864	1.02224	0.496595	1.02376
TCONS_00005877	1	314138186	314143534	+	ENSSSCT00000014917	2	69445878	69452517	+	0.00858566	0.923359	0.199689	0.401608	0.245864	1.02224	0.496595	1.02376
TCONS_00005877	1	314138186	314143534	+	ENSSSCT00000015165	2	59752658	59767677	+	0.0475542	-0.81623	0.199689	0.401608	0.245864	1.02224	0.496595	1.02376
TCONS_00005877	1	314138186	314143534	+	ENSSSCT00000015662	2	146000000	146000000	-	0.0277285	0.860769	0.199689	0.401608	0.245864	1.02224	0.496595	1.02376
TCONS_00005877	1	314138186	314143534	+	ENSSSCT00000015663	2	146000000	146000000	+	0.0272158	0.862094	0.199689	0.401608	0.245864	1.02224	0.496595	1.02376
TCONS_00005877	1	314138186	314143534	+	ENSSSCT00000015770	2	156000000	157000000	-	0.0472044	0.816929	0.199689	0.401608	0.245864	1.02224	0.496595	1.02376
TCONS_00005877	1	314138186	314143534	+	ENSSSCT00000016196	9	10123736	10150312	-	0.0397767	-0.832409	0.199689	0.401608	0.245864	1.02224	0.496595	1.02376
TCONS_00005877	1	314138186	314143534	+	ENSSSCT00000016440	9	49613082	49629040	+	0.00466548	-0.943699	0.199689	0.401608	0.245864	1.02224	0.496595	1.02376
TCONS_00005877	1	314138186	314143534	+	ENSSSCT00000016502	9	54975989	55118138	+	0.0137784	0.902563	0.199689	0.401608	0.245864	1.02224	0.496595	1.02376
TCONS_00005877	1	314138186	314143534	+	ENSSSCT00000016615	9	63159460	63176946	-	0.0414313	0.828851	0.199689	0.401608	0.245864	1.02224	0.496595	1.02376
TCONS_00005877	1	314138186	314143534	+	ENSSSCT00000016700	9	81459881	81550506	+	0.0354532	-0.842047	0.199689	0.401608	0.245864	1.02224	0.496595	1.02376
TCONS_00005877	1	314138186	314143534	+	ENSSSCT00000016727	9	90266490	90348474	+	0.0214244	0.877981	0.199689	0.401608	0.245864	1.02224	0.496595	1.02376
TCONS_00005877	1	314138186	314143534	+	ENSSSCT00000016949	9	137000000	137000000	-	0.0227991	0.874042	0.199689	0.401608	0.245864	1.02224	0.496595	1.02376
TCONS_00005877	1	314138186	314143534	+	ENSSSCT00000017761	15	148000000	148000000	+	0.0210633	-0.879036	0.199689	0.401608	0.245864	1.02224	0.496595	1.02376
TCONS_00005877	1	314138186	314143534	+	ENSSSCT00000017765	15	148000000	148000000	+	0.0347401	-0.843689	0.199689	0.401608	0.245864	1.02224	0.496595	1.02376
TCONS_00005877	1	314138186	314143534	+	ENSSSCT00000018271	16	4446886	4611009	-	0.025496	0.866628	0.199689	0.401608	0.245864	1.02224	0.496595	1.02376
TCONS_00005877	1	314138186	314143534	+	ENSSSCT00000018706	12	4829969	4840020	+	0.0136171	0.903145	0.199689	0.401608	0.245864	1.02224	0.496595	1.02376
TCONS_00005877	1	314138186	314143534	+	ENSSSCT00000019509	12	54699426	54703238	-	0.0394767	-0.833061	0.199689	0.401608	0.245864	1.02224	0.496595	1.02376
TCONS_00005877	1	314138186	314143534	+	ENSSSCT00000019543	12	55477994	55480308	+	0.0418851	-0.827887	0.199689	0.401608	0.245864	1.02224	0.496595	1.02376
TCONS_00005877	1	314138186	314143534	+	ENSSSCT00000022296	4	99905535	99909248	+	0.000931272	0.974979	0.199689	0.401608	0.245864	1.02224	0.496595	1.02376
TCONS_00005877	1	314138186	314143534	+	ENSSSCT00000022347	1	179000000	179000000	-	0.0165185	0.89314	0.199689	0.401608	0.245864	1.02224	0.496595	1.02376
TCONS_00005877	1	314138186	314143534	+	ENSSSCT00000022513	6	18284229	18324499	+	0.0143636	-0.90048	0.199689	0.401608	0.245864	1.02224	0.496595	1.02376
TCONS_00005877	1	314138186	314143534	+	ENSSSCT00000023427	3	24156864	24167914	-	0.0108949	0.913519	0.199689	0.401608	0.245864	1.02224	0.496595	1.02376
TCONS_00005877	1	314138186	314143534	+	ENSSSCT00000024016	8	33970637	33982093	+	0.0259585	0.865395	0.199689	0.401608	0.245864	1.02224	0.496595	1.02376
TCONS_00005877	1	314138186	314143534	+	ENSSSCT00000024413	15	133000000	133000000	+	0.0350663	0.842936	0.199689	0.401608	0.245864	1.02224	0.496595	1.02376
TCONS_00005877	1	314138186	314143534	+	ENSSSCT00000024702	5	17277106	17463911	-	0.0198557	0.882628	0.199689	0.401608	0.245864	1.02224	0.496595	1.02376
TCONS_00005877	1	314138186	314143534	+	ENSSSCT00000024980	Y	388424	405535	-	0.0318207	0.850582	0.199689	0.401608	0.245864	1.02224	0.496595	1.02376
TCONS_00005877	1	314138186	314143534	+	ENSSSCT00000026254	14	134000000	134000000	-	0.0201042	0.881881	0.199689	0.401608	0.245864	1.02224	0.496595	1.02376
TCONS_00005877	1	314138186	314143534	+	ENSSSCT00000026517	17	57946112	57947682	+	0.0374833	-0.837457	0.199689	0.401608	0.245864	1.02224	0.496595	1.02376
TCONS_00005877	1	314138186	314143534	+	ENSSSCT00000026735	8	135000000	136000000	-	0.0318813	0.850436	0.199689	0.401608	0.245864	1.02224	0.496595	1.02376
TCONS_00005877	1	314138186	314143534	+	ENSSSCT00000027599	11	86245391	86251503	+	0.016663	0.892665	0.199689	0.401608	0.245864	1.02224	0.496595	1.02376
TCONS_00005877	1	314138186	314143534	+	ENSSSCT00000027767	10	15304507	15386849	+	0.0392111	0.833641	0.199689	0.401608	0.245864	1.02224	0.496595	1.02376
TCONS_00005877	1	314138186	314143534	+	ENSSSCT00000027772	6	70039586	70099223	-	0.00873201	0.9227	0.199689	0.401608	0.245864	1.02224	0.496595	1.02376
TCONS_00005877	1	314138186	314143534	+	ENSSSCT00000027781	18	6444843	6502045	-	0.035834	-0.841177	0.199689	0.401608	0.245864	1.02224	0.496595	1.02376
TCONS_00005877	1	314138186	314143534	+	ENSSSCT00000027894	9	50918843	50924246	+	0.0405065	0.830831	0.199689	0.401608	0.245864	1.02224	0.496595	1.02376
TCONS_00005877	1	314138186	314143534	+	ENSSSCT00000027987	6	62050028	62076232	+	0.0208287	0.879726	0.199689	0.401608	0.245864	1.02224	0.496595	1.02376
TCONS_00005877	1	314138186	314143534	+	ENSSSCT00000028035	2	69291110	69297849	+	0.0150994	0.897917	0.199689	0.401608	0.245864	1.02224	0.496595	1.02376
TCONS_00005877	1	314138186	314143534	+	ENSSSCT00000028251	10	71747464	71761223	+	0.0497339	-0.811921	0.199689	0.401608	0.245864	1.02224	0.496595	1.02376
TCONS_00005877	1	314138186	314143534	+	ENSSSCT00000028801	9	70033989	70054648	+	0.0149422	0.89846	0.199689	0.401608	0.245864	1.02224	0.496595	1.02376
TCONS_00005877	1	314138186	314143534	+	ENSSSCT00000028880	14	44740623	44742674	+	0.0189928	0.885259	0.199689	0.401608	0.245864	1.02224	0.496595	1.02376
TCONS_00005877	1	314138186	314143534	+	ENSSSCT00000028884	Y	1115738	1132911	+	0.0314196	0.851552	0.199689	0.401608	0.245864	1.02224	0.496595	1.02376
TCONS_00005877	1	314138186	314143534	+	ENSSSCT00000028974	10	2731389	2735645	-	0.00343963	0.951724	0.199689	0.401608	0.245864	1.02224	0.496595	1.02376
TCONS_00005877	1	314138186	314143534	+	ENSSSCT00000029625	Y	502882	660050	-	0.0317152	0.850837	0.199689	0.401608	0.245864	1.02224	0.496595	1.02376
TCONS_00005877	1	314138186	314143534	+	ENSSSCT00000030322	1	17070798	17164233	-	0.0390384	0.834018	0.199689	0.401608	0.245864	1.02224	0.496595	1.02376
TCONS_00005877	1	314138186	314143534	+	ENSSSCT00000030526	4	140000000	140000000	+	0.0282611	0.859404	0.199689	0.401608	0.245864	1.02224	0.496595	1.02376
TCONS_00005877	1	314138186	314143534	+	ENSSSCT00000031092	8	46125730	46127733	-	0.0126028	0.906882	0.199689	0.401608	0.245864	1.02224	0.496595	1.02376
TCONS_00005877	1	314138186	314143534	+	ENSSSCT00000031130	6	58546768	58548863	+	0.0330531	-0.847637	0.199689	0.401608	0.245864	1.02224	0.496595	1.02376
TCONS_00005877	1	314138186	314143534	+	ENSSSCT00000031202	Y	1045257	1191353	-	0.0422628	0.827088	0.199689	0.401608	0.245864	1.02224	0.496595	1.02376
TCONS_00005877	1	314138186	314143534	+	ENSSSCT00000031257	2	7653530	7681456	+	0.0405369	0.830766	0.199689	0.401608	0.245864	1.02224	0.496595	1.02376
TCONS_00005877	1	314138186	314143534	+	ENSSSCT00000031344	2	12191484	12243400	+	0.00312971	0.953968	0.199689	0.401608	0.245864	1.02224	0.496595	1.02376
TCONS_00005877	1	314138186	314143534	+	ENSSSCT00000031437	9	113000000	113000000	+	0.0250418	0.867849	0.199689	0.401608	0.245864	1.02224	0.496595	1.02376
TCONS_00005877	1	314138186	314143534	+	ENSSSCT00000031538	9	7896906	7928538	-	0.023042	0.873357	0.199689	0.401608	0.245864	1.02224	0.496595	1.02376
TCONS_00005877	1	314138186	314143534	+	ENSSSCT00000032462	2	71172276	71179649	+	0.0394647	0.833087	0.199689	0.401608	0.245864	1.02224	0.496595	1.02376
TCONS_00005877	1	314138186	314143534	+	ENSSSCT00000032563	1	211000000	211000000	-	0.0110136	-0.913043	0.199689	0.401608	0.245864	1.02224	0.496595	1.02376
TCONS_00005877	1	314138186	314143534	+	ENSSSCT00000032670	4	105000000	105000000	-	0.0330024	0.847757	0.199689	0.401608	0.245864	1.02224	0.496595	1.02376
TCONS_00005877	1	314138186	314143534	+	ENSSSCT00000032888	1	205000000	205000000	+	0.0348714	0.843386	0.199689	0.401608	0.245864	1.02224	0.496595	1.02376
TCONS_00005877	1	314138186	314143534	+	ENSSSCT00000033313	X	122000000	122000000	-	0.0433496	-0.824808	0.199689	0.401608	0.245864	1.02224	0.496595	1.02376
TCONS_00005877	1	314138186	314143534	+	ENSSSCT00000033700	5	64542869	64556398	-	0.0233401	0.872522	0.199689	0.401608	0.245864	1.02224	0.496595	1.02376
TCONS_00005877	1	314138186	314143534	+	ENSSSCT00000033711	X	10500901	10512912	+	0.0368873	0.838792	0.199689	0.401608	0.245864	1.02224	0.496595	1.02376
TCONS_00005877	1	314138186	314143534	+	ENSSSCT00000033967	6	53902904	53909080	+	0.0435641	0.824362	0.199689	0.401608	0.245864	1.02224	0.496595	1.02376
TCONS_00005877	1	314138186	314143534	+	ENSSSCT00000034007	X	97049742	97053130	+	0.0239266	0.870894	0.199689	0.401608	0.245864	1.02224	0.496595	1.02376
TCONS_00005877	1	314138186	314143534	+	ENSSSCT00000034378	13	1118910	1127291	-	0.0462534	0.818845	0.199689	0.401608	0.245864	1.02224	0.496595	1.02376
TCONS_00005877	1	314138186	314143534	+	ENSSSCT00000034541	13	148000000	148000000	-	0.0121423	0.908626	0.199689	0.401608	0.245864	1.02224	0.496595	1.02376
TCONS_00005877	1	314138186	314143534	+	ENSSSCT00000034597	2	65098520	65108927	+	0.0280551	0.859931	0.199689	0.401608	0.245864	1.02224	0.496595	1.02376
TCONS_00005877	1	314138186	314143534	+	ENSSSCT00000034601	6	16300043	16381341	-	0.0153958	-0.896902	0.199689	0.401608	0.245864	1.02224	0.496595	1.02376
TCONS_00005877	1	314138186	314143534	+	ENSSSCT00000034652	7	26987525	26988822	-	0.00181223	0.965037	0.199689	0.401608	0.245864	1.02224	0.496595	1.02376
TCONS_00005877	1	314138186	314143534	+	ENSSSCT00000034803	X	37355077	37392877	+	0.0150656	0.898034	0.199689	0.401608	0.245864	1.02224	0.496595	1.02376
TCONS_00005877	1	314138186	314143534	+	ENSSSCT00000035217	8	140000000	140000000	+	0.024602	0.869042	0.199689	0.401608	0.245864	1.02224	0.496595	1.02376
TCONS_00005877	1	314138186	314143534	+	ENSSSCT00000035348	X	11281860	11302540	+	0.0330392	-0.84767	0.199689	0.401608	0.245864	1.02224	0.496595	1.02376
TCONS_00005877	1	314138186	314143534	+	ENSSSCT00000035708	X	41532957	41539570	+	0.0430701	0.825392	0.199689	0.401608	0.245864	1.02224	0.496595	1.02376
TCONS_00005877	1	314138186	314143534	+	ENSSSCT00000036275	X	46765064	46776267	-	0.0183065	-0.887393	0.199689	0.401608	0.245864	1.02224	0.496595	1.02376
TCONS_00005877	1	314138186	314143534	+	ENSSSCT00000036373	X	90165652	90174389	-	0.0320999	-0.84991	0.199689	0.401608	0.245864	1.02224	0.496595	1.02376
TCONS_00005877	1	314138186	314143534	+	ENSSSCT00000036616	2	16434716	16452507	+	0.0401876	0.831519	0.199689	0.401608	0.245864	1.02224	0.496595	1.02376
TCONS_00009260	1	202077938	202088435	-	ENSSSCT00000002515	7	94622958	94624727	-	0.0123955	-0.907663	0.319452	0.0232482	0.223027	1.6876	1.74784	0.814745
TCONS_00009260	1	202077938	202088435	-	ENSSSCT00000002571	7	99429619	99464340	+	0.0020379	0.962911	0.319452	0.0232482	0.223027	1.6876	1.74784	0.814745
TCONS_00009260	1	202077938	202088435	-	ENSSSCT00000002576	7	99860648	99938309	+	0.036126	-0.840512	0.319452	0.0232482	0.223027	1.6876	1.74784	0.814745
TCONS_00009260	1	202077938	202088435	-	ENSSSCT00000002615	7	103000000	103000000	+	0.0182003	-0.887727	0.319452	0.0232482	0.223027	1.6876	1.74784	0.814745
TCONS_00009260	1	202077938	202088435	-	ENSSSCT00000003101	6	18481809	18494409	-	0.0209101	-0.879486	0.319452	0.0232482	0.223027	1.6876	1.74784	0.814745
TCONS_00009260	1	202077938	202088435	-	ENSSSCT00000003118	6	17207506	17232216	-	0.0382789	-0.83569	0.319452	0.0232482	0.223027	1.6876	1.74784	0.814745
TCONS_00009260	1	202077938	202088435	-	ENSSSCT00000003128	6	27402625	27447986	-	0.0304424	-0.85394	0.319452	0.0232482	0.223027	1.6876	1.74784	0.814745
TCONS_00009260	1	202077938	202088435	-	ENSSSCT00000003494	6	49734283	49740069	-	0.0296932	0.855795	0.319452	0.0232482	0.223027	1.6876	1.74784	0.814745
TCONS_00009260	1	202077938	202088435	-	ENSSSCT00000003853	6	69390944	69394891	-	0.0168694	-0.891989	0.319452	0.0232482	0.223027	1.6876	1.74784	0.814745
TCONS_00009260	1	202077938	202088435	-	ENSSSCT00000003939	6	75996931	75997332	-	0.0321961	-0.849679	0.319452	0.0232482	0.223027	1.6876	1.74784	0.814745
TCONS_00009260	1	202077938	202088435	-	ENSSSCT00000004129	6	109000000	109000000	+	0.046768	-0.817806	0.319452	0.0232482	0.223027	1.6876	1.74784	0.814745
TCONS_00009260	1	202077938	202088435	-	ENSSSCT00000004191	6	132000000	132000000	+	0.00124445	-0.971057	0.319452	0.0232482	0.223027	1.6876	1.74784	0.814745
TCONS_00009260	1	202077938	202088435	-	ENSSSCT00000004525	1	17890006	17908112	-	0.00846353	0.923913	0.319452	0.0232482	0.223027	1.6876	1.74784	0.814745
TCONS_00009260	1	202077938	202088435	-	ENSSSCT00000004544	1	18783705	18819681	+	0.000495683	0.981766	0.319452	0.0232482	0.223027	1.6876	1.74784	0.814745
TCONS_00009260	1	202077938	202088435	-	ENSSSCT00000004648	1	37207702	37509944	-	0.0496001	-0.812183	0.319452	0.0232482	0.223027	1.6876	1.74784	0.814745
TCONS_00009260	1	202077938	202088435	-	ENSSSCT00000004979	1	108000000	108000000	-	0.0263352	-0.864398	0.319452	0.0232482	0.223027	1.6876	1.74784	0.814745
TCONS_00009260	1	202077938	202088435	-	ENSSSCT00000005294	1	150000000	150000000	-	0.00444314	-0.94507	0.319452	0.0232482	0.223027	1.6876	1.74784	0.814745
TCONS_00009260	1	202077938	202088435	-	ENSSSCT00000005517	1	197000000	197000000	-	0.0104622	0.91528	0.319452	0.0232482	0.223027	1.6876	1.74784	0.814745
TCONS_00009260	1	202077938	202088435	-	ENSSSCT00000005609	1	211000000	211000000	-	0.0203383	-0.881181	0.319452	0.0232482	0.223027	1.6876	1.74784	0.814745
TCONS_00009260	1	202077938	202088435	-	ENSSSCT00000006013	1	284000000	284000000	+	0.0294782	-0.856332	0.319452	0.0232482	0.223027	1.6876	1.74784	0.814745
TCONS_00009260	1	202077938	202088435	-	ENSSSCT00000006172	1	302000000	302000000	+	0.0449098	0.821582	0.319452	0.0232482	0.223027	1.6876	1.74784	0.814745
TCONS_00009260	1	202077938	202088435	-	ENSSSCT00000006599	4	22984733	22989693	-	0.0442435	0.822953	0.319452	0.0232482	0.223027	1.6876	1.74784	0.814745
TCONS_00009260	1	202077938	202088435	-	ENSSSCT00000006786	4	70341215	70379453	+	0.0130032	-0.90539	0.319452	0.0232482	0.223027	1.6876	1.74784	0.814745
TCONS_00009260	1	202077938	202088435	-	ENSSSCT00000007380	4	114000000	114000000	+	0.00684616	-0.931659	0.319452	0.0232482	0.223027	1.6876	1.74784	0.814745
TCONS_00009260	1	202077938	202088435	-	ENSSSCT00000007441	4	119000000	119000000	+	0.00611505	0.935453	0.319452	0.0232482	0.223027	1.6876	1.74784	0.814745
TCONS_00009260	1	202077938	202088435	-	ENSSSCT00000007573	4	139000000	139000000	-	0.0368762	-0.838817	0.319452	0.0232482	0.223027	1.6876	1.74784	0.814745
TCONS_00009260	1	202077938	202088435	-	ENSSSCT00000007817	17	36350319	36365013	+	0.0225951	0.874619	0.319452	0.0232482	0.223027	1.6876	1.74784	0.814745
TCONS_00009260	1	202077938	202088435	-	ENSSSCT00000007843	17	37216087	37222981	+	0.00780814	0.926957	0.319452	0.0232482	0.223027	1.6876	1.74784	0.814745
TCONS_00009260	1	202077938	202088435	-	ENSSSCT00000007974	17	43559553	43582499	+	0.0105586	0.914885	0.319452	0.0232482	0.223027	1.6876	1.74784	0.814745
TCONS_00009260	1	202077938	202088435	-	ENSSSCT00000008027	17	46043515	46045923	+	0.00291323	-0.9556	0.319452	0.0232482	0.223027	1.6876	1.74784	0.814745
TCONS_00009260	1	202077938	202088435	-	ENSSSCT00000008101	17	53254492	53270748	-	0.0273963	-0.861626	0.319452	0.0232482	0.223027	1.6876	1.74784	0.814745
TCONS_00009260	1	202077938	202088435	-	ENSSSCT00000008509	3	17499203	17510105	+	0.00159655	-0.967196	0.319452	0.0232482	0.223027	1.6876	1.74784	0.814745
TCONS_00009260	1	202077938	202088435	-	ENSSSCT00000008704	3	38895256	38922993	-	0.0335396	-0.846489	0.319452	0.0232482	0.223027	1.6876	1.74784	0.814745
TCONS_00009260	1	202077938	202088435	-	ENSSSCT00000009142	3	77408777	77439119	-	0.0472174	0.816904	0.319452	0.0232482	0.223027	1.6876	1.74784	0.814745
TCONS_00009260	1	202077938	202088435	-	ENSSSCT00000009355	3	119000000	119000000	+	0.011904	-0.909541	0.319452	0.0232482	0.223027	1.6876	1.74784	0.814745
TCONS_00009260	1	202077938	202088435	-	ENSSSCT00000009594	8	29672295	29674595	+	0.0110513	0.912892	0.319452	0.0232482	0.223027	1.6876	1.74784	0.814745
TCONS_00009260	1	202077938	202088435	-	ENSSSCT00000009626	8	34048456	34405243	+	0.0329665	0.847843	0.319452	0.0232482	0.223027	1.6876	1.74784	0.814745
TCONS_00009260	1	202077938	202088435	-	ENSSSCT00000009663	8	40879889	41028371	-	0.000858488	-0.97598	0.319452	0.0232482	0.223027	1.6876	1.74784	0.814745
TCONS_00009260	1	202077938	202088435	-	ENSSSCT00000009679	8	43550236	43602062	+	0.0203124	-0.881258	0.319452	0.0232482	0.223027	1.6876	1.74784	0.814745
TCONS_00009260	1	202077938	202088435	-	ENSSSCT00000009691	8	44666276	44702300	-	0.0108862	0.913555	0.319452	0.0232482	0.223027	1.6876	1.74784	0.814745
TCONS_00009260	1	202077938	202088435	-	ENSSSCT00000009715	8	49361034	49430751	+	0.0102966	-0.915963	0.319452	0.0232482	0.223027	1.6876	1.74784	0.814745
TCONS_00009260	1	202077938	202088435	-	ENSSSCT00000009719	8	50060927	50075150	-	0.0377491	-0.836864	0.319452	0.0232482	0.223027	1.6876	1.74784	0.814745
TCONS_00009260	1	202077938	202088435	-	ENSSSCT00000009965	8	111000000	111000000	-	0.0148372	0.898823	0.319452	0.0232482	0.223027	1.6876	1.74784	0.814745
TCONS_00009260	1	202077938	202088435	-	ENSSSCT00000010013	8	122000000	122000000	+	0.0434216	0.824659	0.319452	0.0232482	0.223027	1.6876	1.74784	0.814745
TCONS_00009260	1	202077938	202088435	-	ENSSSCT00000010104	8	141000000	141000000	+	0.00520443	0.940504	0.319452	0.0232482	0.223027	1.6876	1.74784	0.814745
TCONS_00009260	1	202077938	202088435	-	ENSSSCT00000010229	11	7585525	7661067	-	0.00183954	-0.964773	0.319452	0.0232482	0.223027	1.6876	1.74784	0.814745
TCONS_00009260	1	202077938	202088435	-	ENSSSCT00000010304	11	20069061	20123486	+	0.0130125	-0.905355	0.319452	0.0232482	0.223027	1.6876	1.74784	0.814745
TCONS_00009260	1	202077938	202088435	-	ENSSSCT00000010313	11	21569933	21685279	+	0.027497	0.861365	0.319452	0.0232482	0.223027	1.6876	1.74784	0.814745
TCONS_00009260	1	202077938	202088435	-	ENSSSCT00000010408	11	69825438	69859807	-	0.0250462	-0.867837	0.319452	0.0232482	0.223027	1.6876	1.74784	0.814745
TCONS_00009260	1	202077938	202088435	-	ENSSSCT00000010450	11	78386636	78500067	-	0.0157056	-0.895851	0.319452	0.0232482	0.223027	1.6876	1.74784	0.814745
TCONS_00009260	1	202077938	202088435	-	ENSSSCT00000010452	11	78484671	78490845	-	0.0240184	-0.870641	0.319452	0.0232482	0.223027	1.6876	1.74784	0.814745
TCONS_00009260	1	202077938	202088435	-	ENSSSCT00000010514	14	3264861	3279160	-	0.0292836	-0.856819	0.319452	0.0232482	0.223027	1.6876	1.74784	0.814745
TCONS_00009260	1	202077938	202088435	-	ENSSSCT00000010731	14	31795357	31796379	+	0.00906468	-0.921221	0.319452	0.0232482	0.223027	1.6876	1.74784	0.814745
TCONS_00009260	1	202077938	202088435	-	ENSSSCT00000011105	14	58497683	58618862	-	0.0345557	-0.844116	0.319452	0.0232482	0.223027	1.6876	1.74784	0.814745
TCONS_00009260	1	202077938	202088435	-	ENSSSCT00000011190	14	71516963	71521113	-	0.00607607	0.935661	0.319452	0.0232482	0.223027	1.6876	1.74784	0.814745
TCONS_00009260	1	202077938	202088435	-	ENSSSCT00000011248	14	80010893	80098908	+	0.0494679	-0.812442	0.319452	0.0232482	0.223027	1.6876	1.74784	0.814745
TCONS_00009260	1	202077938	202088435	-	ENSSSCT00000011358	14	96148647	96160488	-	0.0156385	0.896078	0.319452	0.0232482	0.223027	1.6876	1.74784	0.814745
TCONS_00009260	1	202077938	202088435	-	ENSSSCT00000011627	14	133000000	134000000	-	0.0239438	0.870846	0.319452	0.0232482	0.223027	1.6876	1.74784	0.814745
TCONS_00009260	1	202077938	202088435	-	ENSSSCT00000011646	14	136000000	136000000	+	0.029634	-0.855943	0.319452	0.0232482	0.223027	1.6876	1.74784	0.814745
TCONS_00009260	1	202077938	202088435	-	ENSSSCT00000011844	10	12259545	12288272	-	0.0332422	-0.84719	0.319452	0.0232482	0.223027	1.6876	1.74784	0.814745
TCONS_00009260	1	202077938	202088435	-	ENSSSCT00000012042	10	37686862	37699607	-	0.0257313	-0.865999	0.319452	0.0232482	0.223027	1.6876	1.74784	0.814745
TCONS_00009260	1	202077938	202088435	-	ENSSSCT00000012087	10	50066724	50073357	+	0.0182053	-0.887711	0.319452	0.0232482	0.223027	1.6876	1.74784	0.814745
TCONS_00009260	1	202077938	202088435	-	ENSSSCT00000012197	10	71403808	71417802	+	0.0296655	-0.855864	0.319452	0.0232482	0.223027	1.6876	1.74784	0.814745
TCONS_00009260	1	202077938	202088435	-	ENSSSCT00000012444	13	34777399	34804791	-	0.00751577	-0.928354	0.319452	0.0232482	0.223027	1.6876	1.74784	0.814745
TCONS_00009260	1	202077938	202088435	-	ENSSSCT00000012494	13	36354904	36358940	+	0.0482634	-0.814818	0.319452	0.0232482	0.223027	1.6876	1.74784	0.814745
TCONS_00009260	1	202077938	202088435	-	ENSSSCT00000012514	13	37619537	37624850	-	0.0149057	-0.898586	0.319452	0.0232482	0.223027	1.6876	1.74784	0.814745
TCONS_00009260	1	202077938	202088435	-	ENSSSCT00000012532	13	38106334	38120182	+	0.0192952	-0.884331	0.319452	0.0232482	0.223027	1.6876	1.74784	0.814745
TCONS_00009260	1	202077938	202088435	-	ENSSSCT00000012798	13	94320965	94352358	-	0.0145901	-0.899684	0.319452	0.0232482	0.223027	1.6876	1.74784	0.814745
TCONS_00009260	1	202077938	202088435	-	ENSSSCT00000012837	13	105000000	105000000	+	0.0163902	-0.893563	0.319452	0.0232482	0.223027	1.6876	1.74784	0.814745
TCONS_00009260	1	202077938	202088435	-	ENSSSCT00000012915	13	134000000	134000000	+	0.0135005	-0.903567	0.319452	0.0232482	0.223027	1.6876	1.74784	0.814745
TCONS_00009260	1	202077938	202088435	-	ENSSSCT00000012925	13	137000000	137000000	-	0.022765	-0.874138	0.319452	0.0232482	0.223027	1.6876	1.74784	0.814745
TCONS_00009260	1	202077938	202088435	-	ENSSSCT00000012943	13	142000000	142000000	+	0.01212	-0.908712	0.319452	0.0232482	0.223027	1.6876	1.74784	0.814745
TCONS_00009260	1	202077938	202088435	-	ENSSSCT00000013017	13	150000000	150000000	-	0.0484398	-0.814468	0.319452	0.0232482	0.223027	1.6876	1.74784	0.814745
TCONS_00009260	1	202077938	202088435	-	ENSSSCT00000013018	13	150000000	150000000	-	0.0205975	0.88041	0.319452	0.0232482	0.223027	1.6876	1.74784	0.814745
TCONS_00009260	1	202077938	202088435	-	ENSSSCT00000013132	13	187000000	187000000	+	0.0193838	0.88406	0.319452	0.0232482	0.223027	1.6876	1.74784	0.814745
TCONS_00009260	1	202077938	202088435	-	ENSSSCT00000013322	Y	1277624	1297330	+	0.0243837	0.869638	0.319452	0.0232482	0.223027	1.6876	1.74784	0.814745
TCONS_00009260	1	202077938	202088435	-	ENSSSCT00000013323	Y	1324376	1383421	+	0.0274097	0.861591	0.319452	0.0232482	0.223027	1.6876	1.74784	0.814745
TCONS_00009260	1	202077938	202088435	-	ENSSSCT00000013444	X	48055004	48059583	+	0.038632	-0.834911	0.319452	0.0232482	0.223027	1.6876	1.74784	0.814745
TCONS_00009260	1	202077938	202088435	-	ENSSSCT00000013686	X	98800897	98803989	-	0.0172036	-0.890904	0.319452	0.0232482	0.223027	1.6876	1.74784	0.814745
TCONS_00009260	1	202077938	202088435	-	ENSSSCT00000013694	X	98011229	98012771	-	0.000548235	-0.980821	0.319452	0.0232482	0.223027	1.6876	1.74784	0.814745
TCONS_00009260	1	202077938	202088435	-	ENSSSCT00000013711	X	99087898	99120104	-	0.000556006	-0.980685	0.319452	0.0232482	0.223027	1.6876	1.74784	0.814745
TCONS_00009260	1	202077938	202088435	-	ENSSSCT00000013868	X	127000000	127000000	-	0.00172499	-0.965894	0.319452	0.0232482	0.223027	1.6876	1.74784	0.814745
TCONS_00009260	1	202077938	202088435	-	ENSSSCT00000014634	2	49291904	49316939	+	0.0356087	-0.841691	0.319452	0.0232482	0.223027	1.6876	1.74784	0.814745
TCONS_00009260	1	202077938	202088435	-	ENSSSCT00000014635	2	49317637	49340140	-	0.0322517	-0.849546	0.319452	0.0232482	0.223027	1.6876	1.74784	0.814745
TCONS_00009260	1	202077938	202088435	-	ENSSSCT00000014740	2	75503306	75510472	+	0.00144773	0.96877	0.319452	0.0232482	0.223027	1.6876	1.74784	0.814745
TCONS_00009260	1	202077938	202088435	-	ENSSSCT00000014887	2	70020224	70035675	+	0.00667835	0.932511	0.319452	0.0232482	0.223027	1.6876	1.74784	0.814745
TCONS_00009260	1	202077938	202088435	-	ENSSSCT00000015165	2	59752658	59767677	+	0.0466391	-0.818066	0.319452	0.0232482	0.223027	1.6876	1.74784	0.814745
TCONS_00009260	1	202077938	202088435	-	ENSSSCT00000015311	2	80318834	80329991	-	0.0141185	-0.901347	0.319452	0.0232482	0.223027	1.6876	1.74784	0.814745
TCONS_00009260	1	202077938	202088435	-	ENSSSCT00000015345	2	82654053	82668904	+	0.0208672	0.879613	0.319452	0.0232482	0.223027	1.6876	1.74784	0.814745
TCONS_00009260	1	202077938	202088435	-	ENSSSCT00000015476	2	106000000	106000000	-	0.0091324	-0.920924	0.319452	0.0232482	0.223027	1.6876	1.74784	0.814745
TCONS_00009260	1	202077938	202088435	-	ENSSSCT00000015539	2	125000000	125000000	+	0.0184292	-0.887009	0.319452	0.0232482	0.223027	1.6876	1.74784	0.814745
TCONS_00009260	1	202077938	202088435	-	ENSSSCT00000015577	2	137000000	137000000	-	0.040445	-0.830964	0.319452	0.0232482	0.223027	1.6876	1.74784	0.814745
TCONS_00009260	1	202077938	202088435	-	ENSSSCT00000015662	2	146000000	146000000	-	0.0275732	0.861169	0.319452	0.0232482	0.223027	1.6876	1.74784	0.814745
TCONS_00009260	1	202077938	202088435	-	ENSSSCT00000015759	2	155000000	155000000	-	0.0213186	0.87829	0.319452	0.0232482	0.223027	1.6876	1.74784	0.814745
TCONS_00009260	1	202077938	202088435	-	ENSSSCT00000015776	2	157000000	157000000	+	0.000993912	0.974147	0.319452	0.0232482	0.223027	1.6876	1.74784	0.814745
TCONS_00009260	1	202077938	202088435	-	ENSSSCT00000015920	9	532154	554467	+	0.00261419	-0.957958	0.319452	0.0232482	0.223027	1.6876	1.74784	0.814745
TCONS_00009260	1	202077938	202088435	-	ENSSSCT00000016186	9	9166711	9179299	-	0.0203061	-0.881277	0.319452	0.0232482	0.223027	1.6876	1.74784	0.814745
TCONS_00009260	1	202077938	202088435	-	ENSSSCT00000016196	9	10123736	10150312	-	0.0206807	-0.880164	0.319452	0.0232482	0.223027	1.6876	1.74784	0.814745
TCONS_00009260	1	202077938	202088435	-	ENSSSCT00000016213	9	10993370	11099236	-	0.00702214	0.930776	0.319452	0.0232482	0.223027	1.6876	1.74784	0.814745
TCONS_00009260	1	202077938	202088435	-	ENSSSCT00000016291	9	26043364	26060761	+	0.000489549	-0.98188	0.319452	0.0232482	0.223027	1.6876	1.74784	0.814745
TCONS_00009260	1	202077938	202088435	-	ENSSSCT00000016615	9	63159460	63176946	-	0.0226594	0.874437	0.319452	0.0232482	0.223027	1.6876	1.74784	0.814745
TCONS_00009260	1	202077938	202088435	-	ENSSSCT00000016727	9	90266490	90348474	+	0.02503	0.867881	0.319452	0.0232482	0.223027	1.6876	1.74784	0.814745
TCONS_00009260	1	202077938	202088435	-	ENSSSCT00000016935	9	136000000	136000000	-	0.00484691	-0.942604	0.319452	0.0232482	0.223027	1.6876	1.74784	0.814745
TCONS_00009260	1	202077938	202088435	-	ENSSSCT00000017143	15	36329068	36452266	+	0.00987991	-0.917706	0.319452	0.0232482	0.223027	1.6876	1.74784	0.814745
TCONS_00009260	1	202077938	202088435	-	ENSSSCT00000017487	15	108000000	108000000	+	0.0304228	-0.853988	0.319452	0.0232482	0.223027	1.6876	1.74784	0.814745
TCONS_00009260	1	202077938	202088435	-	ENSSSCT00000017765	15	148000000	148000000	+	0.048561	-0.814229	0.319452	0.0232482	0.223027	1.6876	1.74784	0.814745
TCONS_00009260	1	202077938	202088435	-	ENSSSCT00000017936	18	7555045	7574796	-	0.0255824	0.866397	0.319452	0.0232482	0.223027	1.6876	1.74784	0.814745
TCONS_00009260	1	202077938	202088435	-	ENSSSCT00000017998	18	14940691	14955817	-	0.0155697	-0.896311	0.319452	0.0232482	0.223027	1.6876	1.74784	0.814745
TCONS_00009260	1	202077938	202088435	-	ENSSSCT00000018060	18	21201786	21204671	+	0.00263492	0.95779	0.319452	0.0232482	0.223027	1.6876	1.74784	0.814745
TCONS_00009260	1	202077938	202088435	-	ENSSSCT00000018124	18	35914686	35937250	-	0.0176757	-0.889388	0.319452	0.0232482	0.223027	1.6876	1.74784	0.814745
TCONS_00009260	1	202077938	202088435	-	ENSSSCT00000018356	16	25800221	25823336	-	0.0114515	-0.911304	0.319452	0.0232482	0.223027	1.6876	1.74784	0.814745
TCONS_00009260	1	202077938	202088435	-	ENSSSCT00000018767	12	6865457	6907593	-	0.0098267	0.917931	0.319452	0.0232482	0.223027	1.6876	1.74784	0.814745
TCONS_00009260	1	202077938	202088435	-	ENSSSCT00000019033	12	22500935	22502041	-	0.00493245	0.942095	0.319452	0.0232482	0.223027	1.6876	1.74784	0.814745
TCONS_00009260	1	202077938	202088435	-	ENSSSCT00000019543	12	55477994	55480308	+	0.0471114	-0.817116	0.319452	0.0232482	0.223027	1.6876	1.74784	0.814745
TCONS_00009260	1	202077938	202088435	-	ENSSSCT00000019555	12	55382306	55382924	-	0.00242986	0.959477	0.319452	0.0232482	0.223027	1.6876	1.74784	0.814745
TCONS_00009260	1	202077938	202088435	-	ENSSSCT00000019577	12	56662053	56723007	-	0.0138336	0.902365	0.319452	0.0232482	0.223027	1.6876	1.74784	0.814745
TCONS_00009260	1	202077938	202088435	-	ENSSSCT00000019629	12	62326863	62334572	+	0.00558754	-0.93833	0.319452	0.0232482	0.223027	1.6876	1.74784	0.814745
TCONS_00009260	1	202077938	202088435	-	ENSSSCT00000022347	1	179000000	179000000	-	0.0385421	0.835109	0.319452	0.0232482	0.223027	1.6876	1.74784	0.814745
TCONS_00009260	1	202077938	202088435	-	ENSSSCT00000022513	6	18284229	18324499	+	0.0395609	-0.832878	0.319452	0.0232482	0.223027	1.6876	1.74784	0.814745
TCONS_00009260	1	202077938	202088435	-	ENSSSCT00000022979	3	142000000	142000000	+	0.0171581	-0.891051	0.319452	0.0232482	0.223027	1.6876	1.74784	0.814745
TCONS_00009260	1	202077938	202088435	-	ENSSSCT00000023010	15	54145903	54165794	+	0.0377055	0.836961	0.319452	0.0232482	0.223027	1.6876	1.74784	0.814745
TCONS_00009260	1	202077938	202088435	-	ENSSSCT00000023676	1	279000000	279000000	-	0.0436114	0.824263	0.319452	0.0232482	0.223027	1.6876	1.74784	0.814745
TCONS_00009260	1	202077938	202088435	-	ENSSSCT00000023744	13	107000000	107000000	-	0.0283262	0.859239	0.319452	0.0232482	0.223027	1.6876	1.74784	0.814745
TCONS_00009260	1	202077938	202088435	-	ENSSSCT00000023976	14	132000000	132000000	+	0.0145191	-0.899933	0.319452	0.0232482	0.223027	1.6876	1.74784	0.814745
TCONS_00009260	1	202077938	202088435	-	ENSSSCT00000024290	6	49730145	49734108	+	0.00126059	-0.970869	0.319452	0.0232482	0.223027	1.6876	1.74784	0.814745
TCONS_00009260	1	202077938	202088435	-	ENSSSCT00000024309	X	47814100	47819387	+	0.00239011	-0.959812	0.319452	0.0232482	0.223027	1.6876	1.74784	0.814745
TCONS_00009260	1	202077938	202088435	-	ENSSSCT00000024413	15	133000000	133000000	+	0.041018	0.829733	0.319452	0.0232482	0.223027	1.6876	1.74784	0.814745
TCONS_00009260	1	202077938	202088435	-	ENSSSCT00000024673	13	35034834	35044882	-	0.0402372	0.831412	0.319452	0.0232482	0.223027	1.6876	1.74784	0.814745
TCONS_00009260	1	202077938	202088435	-	ENSSSCT00000024702	5	17277106	17463911	-	0.0307986	0.853065	0.319452	0.0232482	0.223027	1.6876	1.74784	0.814745
TCONS_00009260	1	202077938	202088435	-	ENSSSCT00000024980	Y	388424	405535	-	0.0207819	0.879864	0.319452	0.0232482	0.223027	1.6876	1.74784	0.814745
TCONS_00009260	1	202077938	202088435	-	ENSSSCT00000025183	9	2617574	2642633	-	0.0387662	0.834616	0.319452	0.0232482	0.223027	1.6876	1.74784	0.814745
TCONS_00009260	1	202077938	202088435	-	ENSSSCT00000025354	12	56343352	56375700	-	0.018838	-0.885738	0.319452	0.0232482	0.223027	1.6876	1.74784	0.814745
TCONS_00009260	1	202077938	202088435	-	ENSSSCT00000025493	X	38727726	38730034	+	0.00681327	0.931825	0.319452	0.0232482	0.223027	1.6876	1.74784	0.814745
TCONS_00009260	1	202077938	202088435	-	ENSSSCT00000026254	14	134000000	134000000	-	0.0415929	0.828507	0.319452	0.0232482	0.223027	1.6876	1.74784	0.814745
TCONS_00009260	1	202077938	202088435	-	ENSSSCT00000026329	10	72009227	72022986	+	0.0429863	-0.825568	0.319452	0.0232482	0.223027	1.6876	1.74784	0.814745
TCONS_00009260	1	202077938	202088435	-	ENSSSCT00000026340	5	81900484	81911075	-	0.0113351	-0.911763	0.319452	0.0232482	0.223027	1.6876	1.74784	0.814745
TCONS_00009260	1	202077938	202088435	-	ENSSSCT00000026508	6	45173190	45196492	-	0.0018086	-0.965072	0.319452	0.0232482	0.223027	1.6876	1.74784	0.814745
TCONS_00009260	1	202077938	202088435	-	ENSSSCT00000026530	17	69172955	69173861	+	0.00152178	-0.967977	0.319452	0.0232482	0.223027	1.6876	1.74784	0.814745
TCONS_00009260	1	202077938	202088435	-	ENSSSCT00000026585	13	87082123	87091700	-	0.045912	-0.819537	0.319452	0.0232482	0.223027	1.6876	1.74784	0.814745
TCONS_00009260	1	202077938	202088435	-	ENSSSCT00000026603	2	616546	619456	+	0.0442005	-0.823042	0.319452	0.0232482	0.223027	1.6876	1.74784	0.814745
TCONS_00009260	1	202077938	202088435	-	ENSSSCT00000026616	6	58710861	58721030	-	0.00825935	-0.924849	0.319452	0.0232482	0.223027	1.6876	1.74784	0.814745
TCONS_00009260	1	202077938	202088435	-	ENSSSCT00000026735	8	135000000	136000000	-	0.0117261	0.91023	0.319452	0.0232482	0.223027	1.6876	1.74784	0.814745
TCONS_00009260	1	202077938	202088435	-	ENSSSCT00000027232	17	17683081	17683527	+	0.0326121	-0.848685	0.319452	0.0232482	0.223027	1.6876	1.74784	0.814745
TCONS_00009260	1	202077938	202088435	-	ENSSSCT00000027235	12	41690124	41712782	+	0.0172241	-0.890838	0.319452	0.0232482	0.223027	1.6876	1.74784	0.814745
TCONS_00009260	1	202077938	202088435	-	ENSSSCT00000027308	2	6978383	7040372	-	0.0347506	-0.843665	0.319452	0.0232482	0.223027	1.6876	1.74784	0.814745
TCONS_00009260	1	202077938	202088435	-	ENSSSCT00000027356	8	12379655	12387902	-	0.00609037	-0.935585	0.319452	0.0232482	0.223027	1.6876	1.74784	0.814745
TCONS_00009260	1	202077938	202088435	-	ENSSSCT00000027599	11	86245391	86251503	+	0.0465717	0.818202	0.319452	0.0232482	0.223027	1.6876	1.74784	0.814745
TCONS_00009260	1	202077938	202088435	-	ENSSSCT00000027767	10	15304507	15386849	+	0.0465863	0.818172	0.319452	0.0232482	0.223027	1.6876	1.74784	0.814745
TCONS_00009260	1	202077938	202088435	-	ENSSSCT00000027772	6	70039586	70099223	-	0.0381178	0.836046	0.319452	0.0232482	0.223027	1.6876	1.74784	0.814745
TCONS_00009260	1	202077938	202088435	-	ENSSSCT00000027861	6	79432404	79441052	-	0.00143606	-0.968897	0.319452	0.0232482	0.223027	1.6876	1.74784	0.814745
TCONS_00009260	1	202077938	202088435	-	ENSSSCT00000027894	9	50918843	50924246	+	0.0266553	0.863556	0.319452	0.0232482	0.223027	1.6876	1.74784	0.814745
TCONS_00009260	1	202077938	202088435	-	ENSSSCT00000027987	6	62050028	62076232	+	0.0218441	0.876766	0.319452	0.0232482	0.223027	1.6876	1.74784	0.814745
TCONS_00009260	1	202077938	202088435	-	ENSSSCT00000028251	10	71747464	71761223	+	0.0373182	-0.837826	0.319452	0.0232482	0.223027	1.6876	1.74784	0.814745
TCONS_00009260	1	202077938	202088435	-	ENSSSCT00000028470	2	160000000	160000000	-	0.0154957	-0.896562	0.319452	0.0232482	0.223027	1.6876	1.74784	0.814745
TCONS_00009260	1	202077938	202088435	-	ENSSSCT00000028545	17	12607765	12611975	+	0.000356795	-0.984537	0.319452	0.0232482	0.223027	1.6876	1.74784	0.814745
TCONS_00009260	1	202077938	202088435	-	ENSSSCT00000028555	7	26944255	26947761	-	0.0154325	0.896777	0.319452	0.0232482	0.223027	1.6876	1.74784	0.814745
TCONS_00009260	1	202077938	202088435	-	ENSSSCT00000028564	2	106000000	106000000	+	0.00455362	-0.944384	0.319452	0.0232482	0.223027	1.6876	1.74784	0.814745
TCONS_00009260	1	202077938	202088435	-	ENSSSCT00000028824	12	55384517	55390446	-	0.00801573	0.92598	0.319452	0.0232482	0.223027	1.6876	1.74784	0.814745
TCONS_00009260	1	202077938	202088435	-	ENSSSCT00000028880	14	44740623	44742674	+	0.0286329	0.858459	0.319452	0.0232482	0.223027	1.6876	1.74784	0.814745
TCONS_00009260	1	202077938	202088435	-	ENSSSCT00000028884	Y	1115738	1132911	+	0.0220356	0.876215	0.319452	0.0232482	0.223027	1.6876	1.74784	0.814745
TCONS_00009260	1	202077938	202088435	-	ENSSSCT00000029059	6	26420805	26421708	+	0.000635206	-0.97935	0.319452	0.0232482	0.223027	1.6876	1.74784	0.814745
TCONS_00009260	1	202077938	202088435	-	ENSSSCT00000029625	Y	502882	660050	-	0.0266104	0.863674	0.319452	0.0232482	0.223027	1.6876	1.74784	0.814745
TCONS_00009260	1	202077938	202088435	-	ENSSSCT00000029653	14	31807454	31858571	+	0.00906405	-0.921224	0.319452	0.0232482	0.223027	1.6876	1.74784	0.814745
TCONS_00009260	1	202077938	202088435	-	ENSSSCT00000029998	14	65286152	65307305	+	0.00642203	-0.933834	0.319452	0.0232482	0.223027	1.6876	1.74784	0.814745
TCONS_00009260	1	202077938	202088435	-	ENSSSCT00000030126	10	58570358	58721807	+	0.00804919	-0.925823	0.319452	0.0232482	0.223027	1.6876	1.74784	0.814745
TCONS_00009260	1	202077938	202088435	-	ENSSSCT00000030128	14	152000000	152000000	-	0.00901614	-0.921435	0.319452	0.0232482	0.223027	1.6876	1.74784	0.814745
TCONS_00009260	1	202077938	202088435	-	ENSSSCT00000030141	3	140000000	140000000	+	0.00225273	-0.960992	0.319452	0.0232482	0.223027	1.6876	1.74784	0.814745
TCONS_00009260	1	202077938	202088435	-	ENSSSCT00000030157	15	83630100	83667197	-	0.00262712	-0.957853	0.319452	0.0232482	0.223027	1.6876	1.74784	0.814745
TCONS_00009260	1	202077938	202088435	-	ENSSSCT00000030526	4	140000000	140000000	+	0.00881103	0.922346	0.319452	0.0232482	0.223027	1.6876	1.74784	0.814745
TCONS_00009260	1	202077938	202088435	-	ENSSSCT00000030593	6	58045649	58047446	+	0.00182939	0.964871	0.319452	0.0232482	0.223027	1.6876	1.74784	0.814745
TCONS_00009260	1	202077938	202088435	-	ENSSSCT00000030753	9	72916107	72946419	+	0.0104273	0.915423	0.319452	0.0232482	0.223027	1.6876	1.74784	0.814745
TCONS_00009260	1	202077938	202088435	-	ENSSSCT00000030773	9	102000000	102000000	-	0.00139177	-0.969383	0.319452	0.0232482	0.223027	1.6876	1.74784	0.814745
TCONS_00009260	1	202077938	202088435	-	ENSSSCT00000031092	8	46125730	46127733	-	0.0286351	0.858454	0.319452	0.0232482	0.223027	1.6876	1.74784	0.814745
TCONS_00009260	1	202077938	202088435	-	ENSSSCT00000031202	Y	1045257	1191353	-	0.010762	0.914057	0.319452	0.0232482	0.223027	1.6876	1.74784	0.814745
TCONS_00009260	1	202077938	202088435	-	ENSSSCT00000031206	6	43879909	43888970	-	0.00236798	0.96	0.319452	0.0232482	0.223027	1.6876	1.74784	0.814745
TCONS_00009260	1	202077938	202088435	-	ENSSSCT00000031233	X	14225239	14287917	+	0.00352465	-0.951126	0.319452	0.0232482	0.223027	1.6876	1.74784	0.814745
TCONS_00009260	1	202077938	202088435	-	ENSSSCT00000031372	8	12414030	12417520	+	0.00208819	-0.962453	0.319452	0.0232482	0.223027	1.6876	1.74784	0.814745
TCONS_00009260	1	202077938	202088435	-	ENSSSCT00000031538	9	7896906	7928538	-	0.0275349	0.861268	0.319452	0.0232482	0.223027	1.6876	1.74784	0.814745
TCONS_00009260	1	202077938	202088435	-	ENSSSCT00000031601	3	18577366	18578031	+	0.00821558	0.925051	0.319452	0.0232482	0.223027	1.6876	1.74784	0.814745
TCONS_00009260	1	202077938	202088435	-	ENSSSCT00000031735	2	80528927	80536859	+	0.0148307	-0.898846	0.319452	0.0232482	0.223027	1.6876	1.74784	0.814745
TCONS_00009260	1	202077938	202088435	-	ENSSSCT00000031745	1	9475309	9487684	+	0.0151654	-0.89769	0.319452	0.0232482	0.223027	1.6876	1.74784	0.814745
TCONS_00009260	1	202077938	202088435	-	ENSSSCT00000031974	6	26383677	26385350	+	0.0027619	-0.956777	0.319452	0.0232482	0.223027	1.6876	1.74784	0.814745
TCONS_00009260	1	202077938	202088435	-	ENSSSCT00000032096	5	23127539	23149097	-	0.00256518	-0.958356	0.319452	0.0232482	0.223027	1.6876	1.74784	0.814745
TCONS_00009260	1	202077938	202088435	-	ENSSSCT00000032118	14	131000000	132000000	+	0.0140575	-0.901564	0.319452	0.0232482	0.223027	1.6876	1.74784	0.814745
TCONS_00009260	1	202077938	202088435	-	ENSSSCT00000032175	1	37382750	37449851	-	0.0369886	-0.838564	0.319452	0.0232482	0.223027	1.6876	1.74784	0.814745
TCONS_00009260	1	202077938	202088435	-	ENSSSCT00000032462	2	71172276	71179649	+	0.0240224	0.87063	0.319452	0.0232482	0.223027	1.6876	1.74784	0.814745
TCONS_00009260	1	202077938	202088435	-	ENSSSCT00000032742	X	11281874	11303126	+	0.047394	-0.81655	0.319452	0.0232482	0.223027	1.6876	1.74784	0.814745
TCONS_00009260	1	202077938	202088435	-	ENSSSCT00000032997	X	46780452	46798502	-	0.0294347	-0.85644	0.319452	0.0232482	0.223027	1.6876	1.74784	0.814745
TCONS_00009260	1	202077938	202088435	-	ENSSSCT00000033002	X	71950245	71961886	+	0.0258735	-0.86562	0.319452	0.0232482	0.223027	1.6876	1.74784	0.814745
TCONS_00009260	1	202077938	202088435	-	ENSSSCT00000033278	X	114000000	114000000	-	0.0308238	-0.853003	0.319452	0.0232482	0.223027	1.6876	1.74784	0.814745
TCONS_00009260	1	202077938	202088435	-	ENSSSCT00000033323	9	74313785	74314997	+	0.0133746	-0.904026	0.319452	0.0232482	0.223027	1.6876	1.74784	0.814745
TCONS_00009260	1	202077938	202088435	-	ENSSSCT00000033426	6	78144530	78156215	-	0.00431273	-0.945889	0.319452	0.0232482	0.223027	1.6876	1.74784	0.814745
TCONS_00009260	1	202077938	202088435	-	ENSSSCT00000033700	5	64542869	64556398	-	0.0225479	0.874753	0.319452	0.0232482	0.223027	1.6876	1.74784	0.814745
TCONS_00009260	1	202077938	202088435	-	ENSSSCT00000033711	X	10500901	10512912	+	0.0260401	0.865178	0.319452	0.0232482	0.223027	1.6876	1.74784	0.814745
TCONS_00009260	1	202077938	202088435	-	ENSSSCT00000033898	X	68396645	68521991	-	0.0363095	-0.840096	0.319452	0.0232482	0.223027	1.6876	1.74784	0.814745
TCONS_00009260	1	202077938	202088435	-	ENSSSCT00000033967	6	53902904	53909080	+	0.0130566	0.905193	0.319452	0.0232482	0.223027	1.6876	1.74784	0.814745
TCONS_00009260	1	202077938	202088435	-	ENSSSCT00000034007	X	97049742	97053130	+	0.01218	0.908482	0.319452	0.0232482	0.223027	1.6876	1.74784	0.814745
TCONS_00009260	1	202077938	202088435	-	ENSSSCT00000034378	13	1118910	1127291	-	0.0201319	0.881798	0.319452	0.0232482	0.223027	1.6876	1.74784	0.814745
TCONS_00009260	1	202077938	202088435	-	ENSSSCT00000034541	13	148000000	148000000	-	0.0237263	0.871448	0.319452	0.0232482	0.223027	1.6876	1.74784	0.814745
TCONS_00009260	1	202077938	202088435	-	ENSSSCT00000034552	9	110000000	110000000	-	0.00934497	-0.919996	0.319452	0.0232482	0.223027	1.6876	1.74784	0.814745
TCONS_00009260	1	202077938	202088435	-	ENSSSCT00000034601	6	16300043	16381341	-	0.0337636	-0.845963	0.319452	0.0232482	0.223027	1.6876	1.74784	0.814745
TCONS_00009260	1	202077938	202088435	-	ENSSSCT00000034705	1	284000000	284000000	+	0.021071	-0.879014	0.319452	0.0232482	0.223027	1.6876	1.74784	0.814745
TCONS_00009260	1	202077938	202088435	-	ENSSSCT00000035217	8	140000000	140000000	+	0.0338948	0.845656	0.319452	0.0232482	0.223027	1.6876	1.74784	0.814745
TCONS_00009260	1	202077938	202088435	-	ENSSSCT00000035348	X	11281860	11302540	+	0.0259666	-0.865373	0.319452	0.0232482	0.223027	1.6876	1.74784	0.814745
TCONS_00009260	1	202077938	202088435	-	ENSSSCT00000035407	9	4066488	4073002	+	0.0246564	0.868894	0.319452	0.0232482	0.223027	1.6876	1.74784	0.814745
TCONS_00009260	1	202077938	202088435	-	ENSSSCT00000035586	X	53362566	53364230	+	0.023809	0.871219	0.319452	0.0232482	0.223027	1.6876	1.74784	0.814745
TCONS_00009260	1	202077938	202088435	-	ENSSSCT00000035614	14	121000000	121000000	+	0.00282277	0.9563	0.319452	0.0232482	0.223027	1.6876	1.74784	0.814745
TCONS_00009260	1	202077938	202088435	-	ENSSSCT00000035731	X	78031562	78104740	+	0.0429702	-0.825601	0.319452	0.0232482	0.223027	1.6876	1.74784	0.814745
TCONS_00009260	1	202077938	202088435	-	ENSSSCT00000035735	7	29500715	29504480	-	0.0418053	0.828056	0.319452	0.0232482	0.223027	1.6876	1.74784	0.814745
TCONS_00009260	1	202077938	202088435	-	ENSSSCT00000035887	4	98087518	98093736	+	0.0344881	-0.844273	0.319452	0.0232482	0.223027	1.6876	1.74784	0.814745
TCONS_00009260	1	202077938	202088435	-	ENSSSCT00000035918	17	4139875	4191497	-	0.0201204	0.881832	0.319452	0.0232482	0.223027	1.6876	1.74784	0.814745
TCONS_00009260	1	202077938	202088435	-	ENSSSCT00000035939	6	109000000	109000000	+	0.0417785	-0.828113	0.319452	0.0232482	0.223027	1.6876	1.74784	0.814745
TCONS_00009260	1	202077938	202088435	-	ENSSSCT00000036248	2	82651078	82669061	+	0.00416288	0.946846	0.319452	0.0232482	0.223027	1.6876	1.74784	0.814745
TCONS_00009260	1	202077938	202088435	-	ENSSSCT00000036373	X	90165652	90174389	-	0.0428998	-0.825749	0.319452	0.0232482	0.223027	1.6876	1.74784	0.814745
TCONS_00009260	1	202077938	202088435	-	ENSSSCT00000036535	2	146603	147526	-	0.00214935	-0.961904	0.319452	0.0232482	0.223027	1.6876	1.74784	0.814745
TCONS_00009260	1	202077938	202088435	-	ENSSSCT00000036625	14	64381826	64385995	-	0.0428129	-0.825931	0.319452	0.0232482	0.223027	1.6876	1.74784	0.814745
TCONS_00009565	1	224779425	224791370	-	ENSSSCT00000002702	7	118000000	119000000	+	0.0185257	0.886708	1.61085	2.60124	2.14404	2.94767	3.38598	2.99532
TCONS_00009565	1	224779425	224791370	-	ENSSSCT00000003101	6	18481809	18494409	-	0.00384214	-0.948953	1.61085	2.60124	2.14404	2.94767	3.38598	2.99532
TCONS_00009565	1	224779425	224791370	-	ENSSSCT00000003128	6	27402625	27447986	-	0.0272948	-0.861889	1.61085	2.60124	2.14404	2.94767	3.38598	2.99532
TCONS_00009565	1	224779425	224791370	-	ENSSSCT00000003494	6	49734283	49740069	-	0.00743656	0.928738	1.61085	2.60124	2.14404	2.94767	3.38598	2.99532
TCONS_00009565	1	224779425	224791370	-	ENSSSCT00000003710	6	58111612	58115907	+	0.0300532	0.854901	1.61085	2.60124	2.14404	2.94767	3.38598	2.99532
TCONS_00009565	1	224779425	224791370	-	ENSSSCT00000003865	6	69920824	69928175	-	0.00711227	0.930328	1.61085	2.60124	2.14404	2.94767	3.38598	2.99532
TCONS_00009565	1	224779425	224791370	-	ENSSSCT00000003982	6	79917691	79918614	-	0.00880061	0.922393	1.61085	2.60124	2.14404	2.94767	3.38598	2.99532
TCONS_00009565	1	224779425	224791370	-	ENSSSCT00000004525	1	17890006	17908112	-	0.0242017	0.870137	1.61085	2.60124	2.14404	2.94767	3.38598	2.99532
TCONS_00009565	1	224779425	224791370	-	ENSSSCT00000004544	1	18783705	18819681	+	0.0475506	0.816237	1.61085	2.60124	2.14404	2.94767	3.38598	2.99532
TCONS_00009565	1	224779425	224791370	-	ENSSSCT00000004774	1	64154614	64199062	-	0.0411667	-0.829415	1.61085	2.60124	2.14404	2.94767	3.38598	2.99532
TCONS_00009565	1	224779425	224791370	-	ENSSSCT00000004780	1	64552374	64554727	-	0.027758	-0.860693	1.61085	2.60124	2.14404	2.94767	3.38598	2.99532
TCONS_00009565	1	224779425	224791370	-	ENSSSCT00000005065	1	125000000	125000000	-	0.0474733	0.816391	1.61085	2.60124	2.14404	2.94767	3.38598	2.99532
TCONS_00009565	1	224779425	224791370	-	ENSSSCT00000005286	1	147000000	147000000	+	0.0163075	0.893838	1.61085	2.60124	2.14404	2.94767	3.38598	2.99532
TCONS_00009565	1	224779425	224791370	-	ENSSSCT00000005517	1	197000000	197000000	-	0.0325108	0.848926	1.61085	2.60124	2.14404	2.94767	3.38598	2.99532
TCONS_00009565	1	224779425	224791370	-	ENSSSCT00000005609	1	211000000	211000000	-	0.0182738	-0.887496	1.61085	2.60124	2.14404	2.94767	3.38598	2.99532
TCONS_00009565	1	224779425	224791370	-	ENSSSCT00000005692	1	226000000	226000000	+	0.0262385	0.864653	1.61085	2.60124	2.14404	2.94767	3.38598	2.99532
TCONS_00009565	1	224779425	224791370	-	ENSSSCT00000005813	1	256000000	256000000	-	0.0457029	0.819962	1.61085	2.60124	2.14404	2.94767	3.38598	2.99532
TCONS_00009565	1	224779425	224791370	-	ENSSSCT00000005925	1	270000000	270000000	+	0.0412329	-0.829274	1.61085	2.60124	2.14404	2.94767	3.38598	2.99532
TCONS_00009565	1	224779425	224791370	-	ENSSSCT00000006020	1	284000000	284000000	-	0.00537247	-0.939541	1.61085	2.60124	2.14404	2.94767	3.38598	2.99532
TCONS_00009565	1	224779425	224791370	-	ENSSSCT00000006172	1	302000000	302000000	+	0.0106292	0.914597	1.61085	2.60124	2.14404	2.94767	3.38598	2.99532
TCONS_00009565	1	224779425	224791370	-	ENSSSCT00000006203	1	303000000	303000000	+	0.000990158	0.974196	1.61085	2.60124	2.14404	2.94767	3.38598	2.99532
TCONS_00009565	1	224779425	224791370	-	ENSSSCT00000006504	4	850778	897674	+	0.0309712	0.852643	1.61085	2.60124	2.14404	2.94767	3.38598	2.99532
TCONS_00009565	1	224779425	224791370	-	ENSSSCT00000006660	4	39853813	39957642	+	0.0180105	0.888325	1.61085	2.60124	2.14404	2.94767	3.38598	2.99532
TCONS_00009565	1	224779425	224791370	-	ENSSSCT00000006879	4	87899773	87908551	-	0.0112568	0.912073	1.61085	2.60124	2.14404	2.94767	3.38598	2.99532
TCONS_00009565	1	224779425	224791370	-	ENSSSCT00000006990	4	97721030	97736619	+	0.0340751	0.845234	1.61085	2.60124	2.14404	2.94767	3.38598	2.99532
TCONS_00009565	1	224779425	224791370	-	ENSSSCT00000007573	4	139000000	139000000	-	0.0105515	-0.914914	1.61085	2.60124	2.14404	2.94767	3.38598	2.99532
TCONS_00009565	1	224779425	224791370	-	ENSSSCT00000007817	17	36350319	36365013	+	0.0321325	0.849832	1.61085	2.60124	2.14404	2.94767	3.38598	2.99532
TCONS_00009565	1	224779425	224791370	-	ENSSSCT00000007843	17	37216087	37222981	+	0.0248224	0.868443	1.61085	2.60124	2.14404	2.94767	3.38598	2.99532
TCONS_00009565	1	224779425	224791370	-	ENSSSCT00000007974	17	43559553	43582499	+	0.039771	0.832421	1.61085	2.60124	2.14404	2.94767	3.38598	2.99532
TCONS_00009565	1	224779425	224791370	-	ENSSSCT00000008460	3	10773115	10776056	+	0.0319844	-0.850188	1.61085	2.60124	2.14404	2.94767	3.38598	2.99532
TCONS_00009565	1	224779425	224791370	-	ENSSSCT00000008491	3	17074784	17082851	+	0.0245522	-0.869178	1.61085	2.60124	2.14404	2.94767	3.38598	2.99532
TCONS_00009565	1	224779425	224791370	-	ENSSSCT00000008509	3	17499203	17510105	+	0.029362	-0.856622	1.61085	2.60124	2.14404	2.94767	3.38598	2.99532
TCONS_00009565	1	224779425	224791370	-	ENSSSCT00000008593	3	24462102	24475244	+	0.00150796	-0.968124	1.61085	2.60124	2.14404	2.94767	3.38598	2.99532
TCONS_00009565	1	224779425	224791370	-	ENSSSCT00000008704	3	38895256	38922993	-	0.00229062	-0.960663	1.61085	2.60124	2.14404	2.94767	3.38598	2.99532
TCONS_00009565	1	224779425	224791370	-	ENSSSCT00000009355	3	119000000	119000000	+	0.0395457	-0.832911	1.61085	2.60124	2.14404	2.94767	3.38598	2.99532
TCONS_00009565	1	224779425	224791370	-	ENSSSCT00000009719	8	50060927	50075150	-	0.0328369	-0.84815	1.61085	2.60124	2.14404	2.94767	3.38598	2.99532
TCONS_00009565	1	224779425	224791370	-	ENSSSCT00000009924	8	92674040	92868472	+	0.0150824	0.897976	1.61085	2.60124	2.14404	2.94767	3.38598	2.99532
TCONS_00009565	1	224779425	224791370	-	ENSSSCT00000009965	8	111000000	111000000	-	0.0295624	0.856121	1.61085	2.60124	2.14404	2.94767	3.38598	2.99532
TCONS_00009565	1	224779425	224791370	-	ENSSSCT00000010013	8	122000000	122000000	+	0.0341451	0.845071	1.61085	2.60124	2.14404	2.94767	3.38598	2.99532
TCONS_00009565	1	224779425	224791370	-	ENSSSCT00000010104	8	141000000	141000000	+	0.0389516	0.834209	1.61085	2.60124	2.14404	2.94767	3.38598	2.99532
TCONS_00009565	1	224779425	224791370	-	ENSSSCT00000010229	11	7585525	7661067	-	0.0422322	-0.827153	1.61085	2.60124	2.14404	2.94767	3.38598	2.99532
TCONS_00009565	1	224779425	224791370	-	ENSSSCT00000010263	11	14239521	14253534	-	0.0125378	0.907126	1.61085	2.60124	2.14404	2.94767	3.38598	2.99532
TCONS_00009565	1	224779425	224791370	-	ENSSSCT00000010304	11	20069061	20123486	+	0.0345725	-0.844077	1.61085	2.60124	2.14404	2.94767	3.38598	2.99532
TCONS_00009565	1	224779425	224791370	-	ENSSSCT00000010558	14	7446930	7698221	-	0.0256774	-0.866143	1.61085	2.60124	2.14404	2.94767	3.38598	2.99532
TCONS_00009565	1	224779425	224791370	-	ENSSSCT00000010565	14	7996225	8001752	-	0.0157731	0.895623	1.61085	2.60124	2.14404	2.94767	3.38598	2.99532
TCONS_00009565	1	224779425	224791370	-	ENSSSCT00000010815	14	40211210	40259321	+	0.0433687	0.824769	1.61085	2.60124	2.14404	2.94767	3.38598	2.99532
TCONS_00009565	1	224779425	224791370	-	ENSSSCT00000010983	14	51151822	51162385	-	0.0280331	0.859987	1.61085	2.60124	2.14404	2.94767	3.38598	2.99532
TCONS_00009565	1	224779425	224791370	-	ENSSSCT00000011607	14	125000000	125000000	+	0.0440804	-0.82329	1.61085	2.60124	2.14404	2.94767	3.38598	2.99532
TCONS_00009565	1	224779425	224791370	-	ENSSSCT00000011627	14	133000000	134000000	-	0.0453176	0.820747	1.61085	2.60124	2.14404	2.94767	3.38598	2.99532
TCONS_00009565	1	224779425	224791370	-	ENSSSCT00000012197	10	71403808	71417802	+	0.0412611	-0.829214	1.61085	2.60124	2.14404	2.94767	3.38598	2.99532
TCONS_00009565	1	224779425	224791370	-	ENSSSCT00000012367	13	29833568	29883671	+	0.0100242	-0.917098	1.61085	2.60124	2.14404	2.94767	3.38598	2.99532
TCONS_00009565	1	224779425	224791370	-	ENSSSCT00000012475	13	35863386	35878405	+	0.00560502	-0.938232	1.61085	2.60124	2.14404	2.94767	3.38598	2.99532
TCONS_00009565	1	224779425	224791370	-	ENSSSCT00000012484	13	35976670	35978688	-	0.038707	0.834746	1.61085	2.60124	2.14404	2.94767	3.38598	2.99532
TCONS_00009565	1	224779425	224791370	-	ENSSSCT00000012532	13	38106334	38120182	+	0.0224236	-0.875106	1.61085	2.60124	2.14404	2.94767	3.38598	2.99532
TCONS_00009565	1	224779425	224791370	-	ENSSSCT00000012837	13	105000000	105000000	+	0.0107469	-0.914118	1.61085	2.60124	2.14404	2.94767	3.38598	2.99532
TCONS_00009565	1	224779425	224791370	-	ENSSSCT00000013018	13	150000000	150000000	-	0.00492169	0.942159	1.61085	2.60124	2.14404	2.94767	3.38598	2.99532
TCONS_00009565	1	224779425	224791370	-	ENSSSCT00000013322	Y	1277624	1297330	+	0.0367012	0.839211	1.61085	2.60124	2.14404	2.94767	3.38598	2.99532
TCONS_00009565	1	224779425	224791370	-	ENSSSCT00000013323	Y	1324376	1383421	+	0.0313132	0.85181	1.61085	2.60124	2.14404	2.94767	3.38598	2.99532
TCONS_00009565	1	224779425	224791370	-	ENSSSCT00000013375	X	37303174	37392877	+	0.0383353	0.835565	1.61085	2.60124	2.14404	2.94767	3.38598	2.99532
TCONS_00009565	1	224779425	224791370	-	ENSSSCT00000013868	X	127000000	127000000	-	0.0421886	-0.827245	1.61085	2.60124	2.14404	2.94767	3.38598	2.99532
TCONS_00009565	1	224779425	224791370	-	ENSSSCT00000014634	2	49291904	49316939	+	0.0299448	-0.855169	1.61085	2.60124	2.14404	2.94767	3.38598	2.99532
TCONS_00009565	1	224779425	224791370	-	ENSSSCT00000014635	2	49317637	49340140	-	0.0150229	-0.898181	1.61085	2.60124	2.14404	2.94767	3.38598	2.99532
TCONS_00009565	1	224779425	224791370	-	ENSSSCT00000015008	2	66481418	66493419	-	0.0491179	-0.81313	1.61085	2.60124	2.14404	2.94767	3.38598	2.99532
TCONS_00009565	1	224779425	224791370	-	ENSSSCT00000015311	2	80318834	80329991	-	0.00626388	-0.934663	1.61085	2.60124	2.14404	2.94767	3.38598	2.99532
TCONS_00009565	1	224779425	224791370	-	ENSSSCT00000015343	2	82445052	82469043	-	0.0346415	0.843917	1.61085	2.60124	2.14404	2.94767	3.38598	2.99532
TCONS_00009565	1	224779425	224791370	-	ENSSSCT00000015476	2	106000000	106000000	-	0.0447246	-0.821962	1.61085	2.60124	2.14404	2.94767	3.38598	2.99532
TCONS_00009565	1	224779425	224791370	-	ENSSSCT00000015578	2	137000000	137000000	+	0.00543956	0.939161	1.61085	2.60124	2.14404	2.94767	3.38598	2.99532
TCONS_00009565	1	224779425	224791370	-	ENSSSCT00000015662	2	146000000	146000000	-	0.0189704	0.885329	1.61085	2.60124	2.14404	2.94767	3.38598	2.99532
TCONS_00009565	1	224779425	224791370	-	ENSSSCT00000015759	2	155000000	155000000	-	0.0405493	0.830739	1.61085	2.60124	2.14404	2.94767	3.38598	2.99532
TCONS_00009565	1	224779425	224791370	-	ENSSSCT00000016186	9	9166711	9179299	-	0.0384421	-0.835329	1.61085	2.60124	2.14404	2.94767	3.38598	2.99532
TCONS_00009565	1	224779425	224791370	-	ENSSSCT00000016196	9	10123736	10150312	-	0.0446559	-0.822103	1.61085	2.60124	2.14404	2.94767	3.38598	2.99532
TCONS_00009565	1	224779425	224791370	-	ENSSSCT00000016213	9	10993370	11099236	-	0.0354481	0.842059	1.61085	2.60124	2.14404	2.94767	3.38598	2.99532
TCONS_00009565	1	224779425	224791370	-	ENSSSCT00000016260	9	21817760	21825349	+	0.0011279	-0.972452	1.61085	2.60124	2.14404	2.94767	3.38598	2.99532
TCONS_00009565	1	224779425	224791370	-	ENSSSCT00000016418	9	46236343	46298658	-	0.0287488	-0.858166	1.61085	2.60124	2.14404	2.94767	3.38598	2.99532
TCONS_00009565	1	224779425	224791370	-	ENSSSCT00000016502	9	54975989	55118138	+	0.0288441	0.857925	1.61085	2.60124	2.14404	2.94767	3.38598	2.99532
TCONS_00009565	1	224779425	224791370	-	ENSSSCT00000016909	9	132000000	132000000	-	0.00101048	0.973932	1.61085	2.60124	2.14404	2.94767	3.38598	2.99532
TCONS_00009565	1	224779425	224791370	-	ENSSSCT00000016935	9	136000000	136000000	-	0.0234952	-0.87209	1.61085	2.60124	2.14404	2.94767	3.38598	2.99532
TCONS_00009565	1	224779425	224791370	-	ENSSSCT00000017143	15	36329068	36452266	+	0.0326544	-0.848584	1.61085	2.60124	2.14404	2.94767	3.38598	2.99532
TCONS_00009565	1	224779425	224791370	-	ENSSSCT00000017521	15	116000000	116000000	-	0.030917	0.852776	1.61085	2.60124	2.14404	2.94767	3.38598	2.99532
TCONS_00009565	1	224779425	224791370	-	ENSSSCT00000017656	15	134000000	134000000	-	0.0199038	-0.882483	1.61085	2.60124	2.14404	2.94767	3.38598	2.99532
TCONS_00009565	1	224779425	224791370	-	ENSSSCT00000017761	15	148000000	148000000	+	0.00720213	-0.929883	1.61085	2.60124	2.14404	2.94767	3.38598	2.99532
TCONS_00009565	1	224779425	224791370	-	ENSSSCT00000017765	15	148000000	148000000	+	0.0481751	-0.814993	1.61085	2.60124	2.14404	2.94767	3.38598	2.99532
TCONS_00009565	1	224779425	224791370	-	ENSSSCT00000017998	18	14940691	14955817	-	0.0409357	-0.82991	1.61085	2.60124	2.14404	2.94767	3.38598	2.99532
TCONS_00009565	1	224779425	224791370	-	ENSSSCT00000018124	18	35914686	35937250	-	0.0265871	-0.863735	1.61085	2.60124	2.14404	2.94767	3.38598	2.99532
TCONS_00009565	1	224779425	224791370	-	ENSSSCT00000018280	16	6168456	6324546	-	0.0105703	-0.914837	1.61085	2.60124	2.14404	2.94767	3.38598	2.99532
TCONS_00009565	1	224779425	224791370	-	ENSSSCT00000018356	16	25800221	25823336	-	0.045362	-0.820656	1.61085	2.60124	2.14404	2.94767	3.38598	2.99532
TCONS_00009565	1	224779425	224791370	-	ENSSSCT00000018524	16	59626376	59790441	+	0.035673	0.841544	1.61085	2.60124	2.14404	2.94767	3.38598	2.99532
TCONS_00009565	1	224779425	224791370	-	ENSSSCT00000018706	12	4829969	4840020	+	0.0120501	0.908979	1.61085	2.60124	2.14404	2.94767	3.38598	2.99532
TCONS_00009565	1	224779425	224791370	-	ENSSSCT00000019033	12	22500935	22502041	-	0.0456486	0.820072	1.61085	2.60124	2.14404	2.94767	3.38598	2.99532
TCONS_00009565	1	224779425	224791370	-	ENSSSCT00000019509	12	54699426	54703238	-	0.00440971	-0.945279	1.61085	2.60124	2.14404	2.94767	3.38598	2.99532
TCONS_00009565	1	224779425	224791370	-	ENSSSCT00000019543	12	55477994	55480308	+	0.0313718	-0.851668	1.61085	2.60124	2.14404	2.94767	3.38598	2.99532
TCONS_00009565	1	224779425	224791370	-	ENSSSCT00000019577	12	56662053	56723007	-	0.0094492	0.919545	1.61085	2.60124	2.14404	2.94767	3.38598	2.99532
TCONS_00009565	1	224779425	224791370	-	ENSSSCT00000019629	12	62326863	62334572	+	0.0283888	-0.859079	1.61085	2.60124	2.14404	2.94767	3.38598	2.99532
TCONS_00009565	1	224779425	224791370	-	ENSSSCT00000022347	1	179000000	179000000	-	0.0180252	0.888279	1.61085	2.60124	2.14404	2.94767	3.38598	2.99532
TCONS_00009565	1	224779425	224791370	-	ENSSSCT00000023010	15	54145903	54165794	+	0.0086544	0.923049	1.61085	2.60124	2.14404	2.94767	3.38598	2.99532
TCONS_00009565	1	224779425	224791370	-	ENSSSCT00000023184	5	24165103	24170773	-	0.0358431	-0.841156	1.61085	2.60124	2.14404	2.94767	3.38598	2.99532
TCONS_00009565	1	224779425	224791370	-	ENSSSCT00000023676	1	279000000	279000000	-	0.00962528	0.918788	1.61085	2.60124	2.14404	2.94767	3.38598	2.99532
TCONS_00009565	1	224779425	224791370	-	ENSSSCT00000023696	13	39724752	39972574	+	0.00384468	0.948936	1.61085	2.60124	2.14404	2.94767	3.38598	2.99532
TCONS_00009565	1	224779425	224791370	-	ENSSSCT00000023968	14	7764867	7779156	+	0.0210345	-0.879121	1.61085	2.60124	2.14404	2.94767	3.38598	2.99532
TCONS_00009565	1	224779425	224791370	-	ENSSSCT00000024290	6	49730145	49734108	+	0.0441816	-0.823081	1.61085	2.60124	2.14404	2.94767	3.38598	2.99532
TCONS_00009565	1	224779425	224791370	-	ENSSSCT00000024673	13	35034834	35044882	-	0.0463252	0.818699	1.61085	2.60124	2.14404	2.94767	3.38598	2.99532
TCONS_00009565	1	224779425	224791370	-	ENSSSCT00000024980	Y	388424	405535	-	0.0412688	0.829198	1.61085	2.60124	2.14404	2.94767	3.38598	2.99532
TCONS_00009565	1	224779425	224791370	-	ENSSSCT00000025072	13	12197567	12222739	+	0.034471	0.844313	1.61085	2.60124	2.14404	2.94767	3.38598	2.99532
TCONS_00009565	1	224779425	224791370	-	ENSSSCT00000025183	9	2617574	2642633	-	0.00163068	0.966845	1.61085	2.60124	2.14404	2.94767	3.38598	2.99532
TCONS_00009565	1	224779425	224791370	-	ENSSSCT00000025872	10	35240972	35317629	+	0.00397107	-0.948096	1.61085	2.60124	2.14404	2.94767	3.38598	2.99532
TCONS_00009565	1	224779425	224791370	-	ENSSSCT00000026254	14	134000000	134000000	-	0.0496888	0.81201	1.61085	2.60124	2.14404	2.94767	3.38598	2.99532
TCONS_00009565	1	224779425	224791370	-	ENSSSCT00000026329	10	72009227	72022986	+	0.0311053	-0.852316	1.61085	2.60124	2.14404	2.94767	3.38598	2.99532
TCONS_00009565	1	224779425	224791370	-	ENSSSCT00000026407	12	61093362	61148384	+	0.0171716	0.891008	1.61085	2.60124	2.14404	2.94767	3.38598	2.99532
TCONS_00009565	1	224779425	224791370	-	ENSSSCT00000026530	17	69172955	69173861	+	0.0332361	-0.847205	1.61085	2.60124	2.14404	2.94767	3.38598	2.99532
TCONS_00009565	1	224779425	224791370	-	ENSSSCT00000026616	6	58710861	58721030	-	0.0396198	-0.83275	1.61085	2.60124	2.14404	2.94767	3.38598	2.99532
TCONS_00009565	1	224779425	224791370	-	ENSSSCT00000027308	2	6978383	7040372	-	0.0256502	-0.866215	1.61085	2.60124	2.14404	2.94767	3.38598	2.99532
TCONS_00009565	1	224779425	224791370	-	ENSSSCT00000027356	8	12379655	12387902	-	0.012687	-0.906566	1.61085	2.60124	2.14404	2.94767	3.38598	2.99532
TCONS_00009565	1	224779425	224791370	-	ENSSSCT00000027599	11	86245391	86251503	+	0.028952	0.857653	1.61085	2.60124	2.14404	2.94767	3.38598	2.99532
TCONS_00009565	1	224779425	224791370	-	ENSSSCT00000027861	6	79432404	79441052	-	0.0336225	-0.846294	1.61085	2.60124	2.14404	2.94767	3.38598	2.99532
TCONS_00009565	1	224779425	224791370	-	ENSSSCT00000028251	10	71747464	71761223	+	0.0305974	-0.853559	1.61085	2.60124	2.14404	2.94767	3.38598	2.99532
TCONS_00009565	1	224779425	224791370	-	ENSSSCT00000028555	7	26944255	26947761	-	0.0395608	0.832878	1.61085	2.60124	2.14404	2.94767	3.38598	2.99532
TCONS_00009565	1	224779425	224791370	-	ENSSSCT00000028564	2	106000000	106000000	+	0.030623	-0.853496	1.61085	2.60124	2.14404	2.94767	3.38598	2.99532
TCONS_00009565	1	224779425	224791370	-	ENSSSCT00000028801	9	70033989	70054648	+	0.0432713	0.824972	1.61085	2.60124	2.14404	2.94767	3.38598	2.99532
TCONS_00009565	1	224779425	224791370	-	ENSSSCT00000028824	12	55384517	55390446	-	0.0083086	0.924622	1.61085	2.60124	2.14404	2.94767	3.38598	2.99532
TCONS_00009565	1	224779425	224791370	-	ENSSSCT00000028884	Y	1115738	1132911	+	0.0385083	0.835183	1.61085	2.60124	2.14404	2.94767	3.38598	2.99532
TCONS_00009565	1	224779425	224791370	-	ENSSSCT00000028974	10	2731389	2735645	-	0.0445431	0.822335	1.61085	2.60124	2.14404	2.94767	3.38598	2.99532
TCONS_00009565	1	224779425	224791370	-	ENSSSCT00000029059	6	26420805	26421708	+	0.0469608	-0.817418	1.61085	2.60124	2.14404	2.94767	3.38598	2.99532
TCONS_00009565	1	224779425	224791370	-	ENSSSCT00000029625	Y	502882	660050	-	0.0380436	0.83621	1.61085	2.60124	2.14404	2.94767	3.38598	2.99532
TCONS_00009565	1	224779425	224791370	-	ENSSSCT00000029998	14	65286152	65307305	+	0.0446705	-0.822073	1.61085	2.60124	2.14404	2.94767	3.38598	2.99532
TCONS_00009565	1	224779425	224791370	-	ENSSSCT00000030128	14	152000000	152000000	-	0.0438345	-0.8238	1.61085	2.60124	2.14404	2.94767	3.38598	2.99532
TCONS_00009565	1	224779425	224791370	-	ENSSSCT00000030730	3	92341040	92356538	+	0.00252922	-0.958651	1.61085	2.60124	2.14404	2.94767	3.38598	2.99532
TCONS_00009565	1	224779425	224791370	-	ENSSSCT00000030773	9	102000000	102000000	-	0.0362619	-0.840204	1.61085	2.60124	2.14404	2.94767	3.38598	2.99532
TCONS_00009565	1	224779425	224791370	-	ENSSSCT00000030863	13	156000000	156000000	-	0.017062	-0.891363	1.61085	2.60124	2.14404	2.94767	3.38598	2.99532
TCONS_00009565	1	224779425	224791370	-	ENSSSCT00000031130	6	58546768	58548863	+	0.0329983	-0.847767	1.61085	2.60124	2.14404	2.94767	3.38598	2.99532
TCONS_00009565	1	224779425	224791370	-	ENSSSCT00000031202	Y	1045257	1191353	-	0.029352	0.856647	1.61085	2.60124	2.14404	2.94767	3.38598	2.99532
TCONS_00009565	1	224779425	224791370	-	ENSSSCT00000031206	6	43879909	43888970	-	0.0294007	0.856526	1.61085	2.60124	2.14404	2.94767	3.38598	2.99532
TCONS_00009565	1	224779425	224791370	-	ENSSSCT00000031257	2	7653530	7681456	+	0.0183255	0.887334	1.61085	2.60124	2.14404	2.94767	3.38598	2.99532
TCONS_00009565	1	224779425	224791370	-	ENSSSCT00000031372	8	12414030	12417520	+	0.0234419	-0.872238	1.61085	2.60124	2.14404	2.94767	3.38598	2.99532
TCONS_00009565	1	224779425	224791370	-	ENSSSCT00000031437	9	113000000	113000000	+	0.00786445	0.92669	1.61085	2.60124	2.14404	2.94767	3.38598	2.99532
TCONS_00009565	1	224779425	224791370	-	ENSSSCT00000031745	1	9475309	9487684	+	0.0306166	-0.853511	1.61085	2.60124	2.14404	2.94767	3.38598	2.99532
TCONS_00009565	1	224779425	224791370	-	ENSSSCT00000031974	6	26383677	26385350	+	0.0182874	-0.887453	1.61085	2.60124	2.14404	2.94767	3.38598	2.99532
TCONS_00009565	1	224779425	224791370	-	ENSSSCT00000032096	5	23127539	23149097	-	0.032326	-0.849368	1.61085	2.60124	2.14404	2.94767	3.38598	2.99532
TCONS_00009565	1	224779425	224791370	-	ENSSSCT00000032462	2	71172276	71179649	+	0.00964806	0.918691	1.61085	2.60124	2.14404	2.94767	3.38598	2.99532
TCONS_00009565	1	224779425	224791370	-	ENSSSCT00000033148	7	107000000	107000000	-	0.0173286	-0.890501	1.61085	2.60124	2.14404	2.94767	3.38598	2.99532
TCONS_00009565	1	224779425	224791370	-	ENSSSCT00000033711	X	10500901	10512912	+	0.0268626	0.863014	1.61085	2.60124	2.14404	2.94767	3.38598	2.99532
TCONS_00009565	1	224779425	224791370	-	ENSSSCT00000034378	13	1118910	1127291	-	0.0304052	0.854031	1.61085	2.60124	2.14404	2.94767	3.38598	2.99532
TCONS_00009565	1	224779425	224791370	-	ENSSSCT00000034478	1	141000000	141000000	+	0.0147167	0.899242	1.61085	2.60124	2.14404	2.94767	3.38598	2.99532
TCONS_00009565	1	224779425	224791370	-	ENSSSCT00000034597	2	65098520	65108927	+	0.0295548	0.85614	1.61085	2.60124	2.14404	2.94767	3.38598	2.99532
TCONS_00009565	1	224779425	224791370	-	ENSSSCT00000034601	6	16300043	16381341	-	0.029759	-0.855631	1.61085	2.60124	2.14404	2.94767	3.38598	2.99532
TCONS_00009565	1	224779425	224791370	-	ENSSSCT00000034803	X	37355077	37392877	+	0.0276435	0.860988	1.61085	2.60124	2.14404	2.94767	3.38598	2.99532
TCONS_00009565	1	224779425	224791370	-	ENSSSCT00000035407	9	4066488	4073002	+	0.0227145	0.874281	1.61085	2.60124	2.14404	2.94767	3.38598	2.99532
TCONS_00009565	1	224779425	224791370	-	ENSSSCT00000035586	X	53362566	53364230	+	0.0032082	0.953389	1.61085	2.60124	2.14404	2.94767	3.38598	2.99532
TCONS_00009565	1	224779425	224791370	-	ENSSSCT00000035614	14	121000000	121000000	+	0.0353367	0.842314	1.61085	2.60124	2.14404	2.94767	3.38598	2.99532
TCONS_00009565	1	224779425	224791370	-	ENSSSCT00000035731	X	78031562	78104740	+	0.0444416	-0.822544	1.61085	2.60124	2.14404	2.94767	3.38598	2.99532
TCONS_00009565	1	224779425	224791370	-	ENSSSCT00000035735	7	29500715	29504480	-	0.0292473	0.85691	1.61085	2.60124	2.14404	2.94767	3.38598	2.99532
TCONS_00009565	1	224779425	224791370	-	ENSSSCT00000035841	X	53366185	53369056	+	0.00181651	0.964996	1.61085	2.60124	2.14404	2.94767	3.38598	2.99532
TCONS_00009565	1	224779425	224791370	-	ENSSSCT00000035887	4	98087518	98093736	+	0.031901	-0.850388	1.61085	2.60124	2.14404	2.94767	3.38598	2.99532
TCONS_00009565	1	224779425	224791370	-	ENSSSCT00000036275	X	46765064	46776267	-	0.023503	-0.872068	1.61085	2.60124	2.14404	2.94767	3.38598	2.99532
TCONS_00009565	1	224779425	224791370	-	ENSSSCT00000036373	X	90165652	90174389	-	0.00967941	-0.918557	1.61085	2.60124	2.14404	2.94767	3.38598	2.99532
TCONS_00009565	1	224779425	224791370	-	ENSSSCT00000036616	2	16434716	16452507	+	0.016617	0.892816	1.61085	2.60124	2.14404	2.94767	3.38598	2.99532
TCONS_00009565	1	224779425	224791370	-	ENSSSCT00000036667	X	10550295	10551375	+	0.0288136	0.858002	1.61085	2.60124	2.14404	2.94767	3.38598	2.99532
TCONS_00011611	10	21603987	21612100	+	ENSSSCT00000001927	7	48147617	48174888	-	0.0190487	-0.885087	0.527658	0.290556	0.283903	0.95162	1.1725	1.10392
TCONS_00011611	10	21603987	21612100	+	ENSSSCT00000002009	7	56500840	56671956	-	0.0130059	-0.90538	0.527658	0.290556	0.283903	0.95162	1.1725	1.10392
TCONS_00011611	10	21603987	21612100	+	ENSSSCT00000002010	7	56738471	56787509	+	0.0106596	-0.914473	0.527658	0.290556	0.283903	0.95162	1.1725	1.10392
TCONS_00011611	10	21603987	21612100	+	ENSSSCT00000002070	7	60210865	60212402	-	0.0243069	-0.869848	0.527658	0.290556	0.283903	0.95162	1.1725	1.10392
TCONS_00011611	10	21603987	21612100	+	ENSSSCT00000002515	7	94622958	94624727	-	0.00313703	-0.953913	0.527658	0.290556	0.283903	0.95162	1.1725	1.10392
TCONS_00011611	10	21603987	21612100	+	ENSSSCT00000002558	7	97788544	97803846	+	0.0116834	0.910397	0.527658	0.290556	0.283903	0.95162	1.1725	1.10392
TCONS_00011611	10	21603987	21612100	+	ENSSSCT00000002576	7	99860648	99938309	+	0.00458251	-0.944207	0.527658	0.290556	0.283903	0.95162	1.1725	1.10392
TCONS_00011611	10	21603987	21612100	+	ENSSSCT00000002615	7	103000000	103000000	+	0.000168666	-0.989377	0.527658	0.290556	0.283903	0.95162	1.1725	1.10392
TCONS_00011611	10	21603987	21612100	+	ENSSSCT00000003101	6	18481809	18494409	-	0.0242319	-0.870054	0.527658	0.290556	0.283903	0.95162	1.1725	1.10392
TCONS_00011611	10	21603987	21612100	+	ENSSSCT00000003118	6	17207506	17232216	-	0.01671	-0.892511	0.527658	0.290556	0.283903	0.95162	1.1725	1.10392
TCONS_00011611	10	21603987	21612100	+	ENSSSCT00000003128	6	27402625	27447986	-	0.00437219	-0.945514	0.527658	0.290556	0.283903	0.95162	1.1725	1.10392
TCONS_00011611	10	21603987	21612100	+	ENSSSCT00000003352	6	45444859	45454620	+	0.005392	-0.93943	0.527658	0.290556	0.283903	0.95162	1.1725	1.10392
TCONS_00011611	10	21603987	21612100	+	ENSSSCT00000003494	6	49734283	49740069	-	0.00697621	0.931005	0.527658	0.290556	0.283903	0.95162	1.1725	1.10392
TCONS_00011611	10	21603987	21612100	+	ENSSSCT00000003710	6	58111612	58115907	+	0.0359972	0.840805	0.527658	0.290556	0.283903	0.95162	1.1725	1.10392
TCONS_00011611	10	21603987	21612100	+	ENSSSCT00000003750	6	62395564	62405758	-	0.0427889	-0.825981	0.527658	0.290556	0.283903	0.95162	1.1725	1.10392
TCONS_00011611	10	21603987	21612100	+	ENSSSCT00000003853	6	69390944	69394891	-	0.00154519	-0.96773	0.527658	0.290556	0.283903	0.95162	1.1725	1.10392
TCONS_00011611	10	21603987	21612100	+	ENSSSCT00000003982	6	79917691	79918614	-	0.0154811	0.896612	0.527658	0.290556	0.283903	0.95162	1.1725	1.10392
TCONS_00011611	10	21603987	21612100	+	ENSSSCT00000003985	6	80024322	80106273	+	0.0351179	-0.842817	0.527658	0.290556	0.283903	0.95162	1.1725	1.10392
TCONS_00011611	10	21603987	21612100	+	ENSSSCT00000003989	6	81714146	81715640	+	0.00307074	-0.954407	0.527658	0.290556	0.283903	0.95162	1.1725	1.10392
TCONS_00011611	10	21603987	21612100	+	ENSSSCT00000003990	6	81728923	81731175	-	0.00119589	-0.97163	0.527658	0.290556	0.283903	0.95162	1.1725	1.10392
TCONS_00011611	10	21603987	21612100	+	ENSSSCT00000004129	6	109000000	109000000	+	0.00443278	-0.945134	0.527658	0.290556	0.283903	0.95162	1.1725	1.10392
TCONS_00011611	10	21603987	21612100	+	ENSSSCT00000004187	6	129000000	129000000	+	0.0266393	-0.863598	0.527658	0.290556	0.283903	0.95162	1.1725	1.10392
TCONS_00011611	10	21603987	21612100	+	ENSSSCT00000004191	6	132000000	132000000	+	0.0177371	-0.889193	0.527658	0.290556	0.283903	0.95162	1.1725	1.10392
TCONS_00011611	10	21603987	21612100	+	ENSSSCT00000004265	6	147000000	147000000	+	0.0158073	-0.895508	0.527658	0.290556	0.283903	0.95162	1.1725	1.10392
TCONS_00011611	10	21603987	21612100	+	ENSSSCT00000004504	1	15590431	15689986	+	0.0183884	0.887136	0.527658	0.290556	0.283903	0.95162	1.1725	1.10392
TCONS_00011611	10	21603987	21612100	+	ENSSSCT00000004525	1	17890006	17908112	-	0.00414714	0.946948	0.527658	0.290556	0.283903	0.95162	1.1725	1.10392
TCONS_00011611	10	21603987	21612100	+	ENSSSCT00000004544	1	18783705	18819681	+	0.0196562	0.883232	0.527658	0.290556	0.283903	0.95162	1.1725	1.10392
TCONS_00011611	10	21603987	21612100	+	ENSSSCT00000004780	1	64552374	64554727	-	0.0263124	-0.864458	0.527658	0.290556	0.283903	0.95162	1.1725	1.10392
TCONS_00011611	10	21603987	21612100	+	ENSSSCT00000004875	1	84789786	84798921	-	0.0163181	0.893802	0.527658	0.290556	0.283903	0.95162	1.1725	1.10392
TCONS_00011611	10	21603987	21612100	+	ENSSSCT00000004979	1	108000000	108000000	-	0.0222418	-0.875625	0.527658	0.290556	0.283903	0.95162	1.1725	1.10392
TCONS_00011611	10	21603987	21612100	+	ENSSSCT00000005286	1	147000000	147000000	+	0.0121736	0.908507	0.527658	0.290556	0.283903	0.95162	1.1725	1.10392
TCONS_00011611	10	21603987	21612100	+	ENSSSCT00000005294	1	150000000	150000000	-	0.0048302	-0.942704	0.527658	0.290556	0.283903	0.95162	1.1725	1.10392
TCONS_00011611	10	21603987	21612100	+	ENSSSCT00000005460	1	182000000	182000000	+	0.00973922	-0.918302	0.527658	0.290556	0.283903	0.95162	1.1725	1.10392
TCONS_00011611	10	21603987	21612100	+	ENSSSCT00000005478	1	185000000	185000000	+	0.0360794	0.840618	0.527658	0.290556	0.283903	0.95162	1.1725	1.10392
TCONS_00011611	10	21603987	21612100	+	ENSSSCT00000005517	1	197000000	197000000	-	0.0175069	0.889928	0.527658	0.290556	0.283903	0.95162	1.1725	1.10392
TCONS_00011611	10	21603987	21612100	+	ENSSSCT00000005572	1	205000000	205000000	+	0.0396509	0.832682	0.527658	0.290556	0.283903	0.95162	1.1725	1.10392
TCONS_00011611	10	21603987	21612100	+	ENSSSCT00000005607	1	211000000	211000000	-	0.0468343	-0.817673	0.527658	0.290556	0.283903	0.95162	1.1725	1.10392
TCONS_00011611	10	21603987	21612100	+	ENSSSCT00000005609	1	211000000	211000000	-	0.0342616	-0.8448	0.527658	0.290556	0.283903	0.95162	1.1725	1.10392
TCONS_00011611	10	21603987	21612100	+	ENSSSCT00000005813	1	256000000	256000000	-	0.0110399	0.912937	0.527658	0.290556	0.283903	0.95162	1.1725	1.10392
TCONS_00011611	10	21603987	21612100	+	ENSSSCT00000006013	1	284000000	284000000	+	0.00349226	-0.951353	0.527658	0.290556	0.283903	0.95162	1.1725	1.10392
TCONS_00011611	10	21603987	21612100	+	ENSSSCT00000006149	1	299000000	299000000	+	0.0125502	0.90708	0.527658	0.290556	0.283903	0.95162	1.1725	1.10392
TCONS_00011611	10	21603987	21612100	+	ENSSSCT00000006172	1	302000000	302000000	+	0.00883326	0.922247	0.527658	0.290556	0.283903	0.95162	1.1725	1.10392
TCONS_00011611	10	21603987	21612100	+	ENSSSCT00000006203	1	303000000	303000000	+	0.0382654	0.835719	0.527658	0.290556	0.283903	0.95162	1.1725	1.10392
TCONS_00011611	10	21603987	21612100	+	ENSSSCT00000006504	4	850778	897674	+	0.00829612	0.924679	0.527658	0.290556	0.283903	0.95162	1.1725	1.10392
TCONS_00011611	10	21603987	21612100	+	ENSSSCT00000006599	4	22984733	22989693	-	0.00263373	0.9578	0.527658	0.290556	0.283903	0.95162	1.1725	1.10392
TCONS_00011611	10	21603987	21612100	+	ENSSSCT00000006660	4	39853813	39957642	+	0.0446761	0.822062	0.527658	0.290556	0.283903	0.95162	1.1725	1.10392
TCONS_00011611	10	21603987	21612100	+	ENSSSCT00000006786	4	70341215	70379453	+	0.00255417	-0.958446	0.527658	0.290556	0.283903	0.95162	1.1725	1.10392
TCONS_00011611	10	21603987	21612100	+	ENSSSCT00000006836	4	81137358	81166797	+	0.00753676	0.928253	0.527658	0.290556	0.283903	0.95162	1.1725	1.10392
TCONS_00011611	10	21603987	21612100	+	ENSSSCT00000006879	4	87899773	87908551	-	0.0326159	0.848676	0.527658	0.290556	0.283903	0.95162	1.1725	1.10392
TCONS_00011611	10	21603987	21612100	+	ENSSSCT00000006936	4	93015120	93063524	+	0.00994331	-0.917438	0.527658	0.290556	0.283903	0.95162	1.1725	1.10392
TCONS_00011611	10	21603987	21612100	+	ENSSSCT00000006974	4	97178847	97183015	-	0.0243154	-0.869825	0.527658	0.290556	0.283903	0.95162	1.1725	1.10392
TCONS_00011611	10	21603987	21612100	+	ENSSSCT00000007071	4	101000000	101000000	+	0.011957	0.909337	0.527658	0.290556	0.283903	0.95162	1.1725	1.10392
TCONS_00011611	10	21603987	21612100	+	ENSSSCT00000007206	4	105000000	105000000	-	0.0234983	0.872081	0.527658	0.290556	0.283903	0.95162	1.1725	1.10392
TCONS_00011611	10	21603987	21612100	+	ENSSSCT00000007292	4	108000000	108000000	-	0.00805923	0.925777	0.527658	0.290556	0.283903	0.95162	1.1725	1.10392
TCONS_00011611	10	21603987	21612100	+	ENSSSCT00000007380	4	114000000	114000000	+	0.0180564	-0.88818	0.527658	0.290556	0.283903	0.95162	1.1725	1.10392
TCONS_00011611	10	21603987	21612100	+	ENSSSCT00000007441	4	119000000	119000000	+	0.0405126	0.830818	0.527658	0.290556	0.283903	0.95162	1.1725	1.10392
TCONS_00011611	10	21603987	21612100	+	ENSSSCT00000007472	4	121000000	121000000	-	0.0305464	-0.853684	0.527658	0.290556	0.283903	0.95162	1.1725	1.10392
TCONS_00011611	10	21603987	21612100	+	ENSSSCT00000007482	4	121000000	121000000	+	0.00492824	0.94212	0.527658	0.290556	0.283903	0.95162	1.1725	1.10392
TCONS_00011611	10	21603987	21612100	+	ENSSSCT00000007548	4	135000000	135000000	+	0.0081756	-0.925236	0.527658	0.290556	0.283903	0.95162	1.1725	1.10392
TCONS_00011611	10	21603987	21612100	+	ENSSSCT00000007573	4	139000000	139000000	-	0.0132374	-0.904528	0.527658	0.290556	0.283903	0.95162	1.1725	1.10392
TCONS_00011611	10	21603987	21612100	+	ENSSSCT00000007650	17	5450598	5526272	-	0.0372661	0.837942	0.527658	0.290556	0.283903	0.95162	1.1725	1.10392
TCONS_00011611	10	21603987	21612100	+	ENSSSCT00000007817	17	36350319	36365013	+	0.0273205	0.861822	0.527658	0.290556	0.283903	0.95162	1.1725	1.10392
TCONS_00011611	10	21603987	21612100	+	ENSSSCT00000007887	17	39529696	39602957	-	0.00671878	-0.932305	0.527658	0.290556	0.283903	0.95162	1.1725	1.10392
TCONS_00011611	10	21603987	21612100	+	ENSSSCT00000007974	17	43559553	43582499	+	0.0043415	0.945707	0.527658	0.290556	0.283903	0.95162	1.1725	1.10392
TCONS_00011611	10	21603987	21612100	+	ENSSSCT00000008077	17	52668111	52683103	+	0.0148171	0.898893	0.527658	0.290556	0.283903	0.95162	1.1725	1.10392
TCONS_00011611	10	21603987	21612100	+	ENSSSCT00000008101	17	53254492	53270748	-	0.0119242	-0.909464	0.527658	0.290556	0.283903	0.95162	1.1725	1.10392
TCONS_00011611	10	21603987	21612100	+	ENSSSCT00000008460	3	10773115	10776056	+	0.00644197	-0.93373	0.527658	0.290556	0.283903	0.95162	1.1725	1.10392
TCONS_00011611	10	21603987	21612100	+	ENSSSCT00000008509	3	17499203	17510105	+	0.017538	-0.889829	0.527658	0.290556	0.283903	0.95162	1.1725	1.10392
TCONS_00011611	10	21603987	21612100	+	ENSSSCT00000008593	3	24462102	24475244	+	0.0209725	-0.879303	0.527658	0.290556	0.283903	0.95162	1.1725	1.10392
TCONS_00011611	10	21603987	21612100	+	ENSSSCT00000008704	3	38895256	38922993	-	0.0480859	-0.81517	0.527658	0.290556	0.283903	0.95162	1.1725	1.10392
TCONS_00011611	10	21603987	21612100	+	ENSSSCT00000009023	3	62399406	62405075	+	0.00265076	0.957662	0.527658	0.290556	0.283903	0.95162	1.1725	1.10392
TCONS_00011611	10	21603987	21612100	+	ENSSSCT00000009355	3	119000000	119000000	+	0.000778496	-0.977131	0.527658	0.290556	0.283903	0.95162	1.1725	1.10392
TCONS_00011611	10	21603987	21612100	+	ENSSSCT00000009435	3	134000000	134000000	-	0.00121945	-0.97135	0.527658	0.290556	0.283903	0.95162	1.1725	1.10392
TCONS_00011611	10	21603987	21612100	+	ENSSSCT00000009594	8	29672295	29674595	+	0.0179384	0.888553	0.527658	0.290556	0.283903	0.95162	1.1725	1.10392
TCONS_00011611	10	21603987	21612100	+	ENSSSCT00000009626	8	34048456	34405243	+	0.0330848	0.847562	0.527658	0.290556	0.283903	0.95162	1.1725	1.10392
TCONS_00011611	10	21603987	21612100	+	ENSSSCT00000009663	8	40879889	41028371	-	0.0206345	-0.8803	0.527658	0.290556	0.283903	0.95162	1.1725	1.10392
TCONS_00011611	10	21603987	21612100	+	ENSSSCT00000009679	8	43550236	43602062	+	0.0232125	-0.872879	0.527658	0.290556	0.283903	0.95162	1.1725	1.10392
TCONS_00011611	10	21603987	21612100	+	ENSSSCT00000009715	8	49361034	49430751	+	0.0206762	-0.880177	0.527658	0.290556	0.283903	0.95162	1.1725	1.10392
TCONS_00011611	10	21603987	21612100	+	ENSSSCT00000009813	8	74206843	74311983	+	0.0225415	-0.874771	0.527658	0.290556	0.283903	0.95162	1.1725	1.10392
TCONS_00011611	10	21603987	21612100	+	ENSSSCT00000009924	8	92674040	92868472	+	0.0125477	0.907089	0.527658	0.290556	0.283903	0.95162	1.1725	1.10392
TCONS_00011611	10	21603987	21612100	+	ENSSSCT00000009965	8	111000000	111000000	-	0.0115703	0.910838	0.527658	0.290556	0.283903	0.95162	1.1725	1.10392
TCONS_00011611	10	21603987	21612100	+	ENSSSCT00000010013	8	122000000	122000000	+	0.00116061	0.972053	0.527658	0.290556	0.283903	0.95162	1.1725	1.10392
TCONS_00011611	10	21603987	21612100	+	ENSSSCT00000010104	8	141000000	141000000	+	0.00341312	0.951912	0.527658	0.290556	0.283903	0.95162	1.1725	1.10392
TCONS_00011611	10	21603987	21612100	+	ENSSSCT00000010116	8	144000000	144000000	+	0.000964405	0.974535	0.527658	0.290556	0.283903	0.95162	1.1725	1.10392
TCONS_00011611	10	21603987	21612100	+	ENSSSCT00000010229	11	7585525	7661067	-	0.0191104	-0.884898	0.527658	0.290556	0.283903	0.95162	1.1725	1.10392
TCONS_00011611	10	21603987	21612100	+	ENSSSCT00000010263	11	14239521	14253534	-	0.028461	0.858896	0.527658	0.290556	0.283903	0.95162	1.1725	1.10392
TCONS_00011611	10	21603987	21612100	+	ENSSSCT00000010304	11	20069061	20123486	+	0.0167415	-0.892407	0.527658	0.290556	0.283903	0.95162	1.1725	1.10392
TCONS_00011611	10	21603987	21612100	+	ENSSSCT00000010313	11	21569933	21685279	+	0.0299707	0.855105	0.527658	0.290556	0.283903	0.95162	1.1725	1.10392
TCONS_00011611	10	21603987	21612100	+	ENSSSCT00000010408	11	69825438	69859807	-	0.00136569	-0.969673	0.527658	0.290556	0.283903	0.95162	1.1725	1.10392
TCONS_00011611	10	21603987	21612100	+	ENSSSCT00000010450	11	78386636	78500067	-	0.00571918	-0.9376	0.527658	0.290556	0.283903	0.95162	1.1725	1.10392
TCONS_00011611	10	21603987	21612100	+	ENSSSCT00000010514	14	3264861	3279160	-	0.00264104	-0.957741	0.527658	0.290556	0.283903	0.95162	1.1725	1.10392
TCONS_00011611	10	21603987	21612100	+	ENSSSCT00000010565	14	7996225	8001752	-	0.0347837	0.843588	0.527658	0.290556	0.283903	0.95162	1.1725	1.10392
TCONS_00011611	10	21603987	21612100	+	ENSSSCT00000010815	14	40211210	40259321	+	0.002921	0.955541	0.527658	0.290556	0.283903	0.95162	1.1725	1.10392
TCONS_00011611	10	21603987	21612100	+	ENSSSCT00000011105	14	58497683	58618862	-	0.0146122	-0.899607	0.527658	0.290556	0.283903	0.95162	1.1725	1.10392
TCONS_00011611	10	21603987	21612100	+	ENSSSCT00000011190	14	71516963	71521113	-	0.0168864	0.891934	0.527658	0.290556	0.283903	0.95162	1.1725	1.10392
TCONS_00011611	10	21603987	21612100	+	ENSSSCT00000011248	14	80010893	80098908	+	0.0300394	-0.854935	0.527658	0.290556	0.283903	0.95162	1.1725	1.10392
TCONS_00011611	10	21603987	21612100	+	ENSSSCT00000011275	14	82433503	82495889	-	0.0173946	0.890289	0.527658	0.290556	0.283903	0.95162	1.1725	1.10392
TCONS_00011611	10	21603987	21612100	+	ENSSSCT00000011285	14	82663521	82719243	-	0.0219679	0.87641	0.527658	0.290556	0.283903	0.95162	1.1725	1.10392
TCONS_00011611	10	21603987	21612100	+	ENSSSCT00000011607	14	125000000	125000000	+	0.0125999	-0.906892	0.527658	0.290556	0.283903	0.95162	1.1725	1.10392
TCONS_00011611	10	21603987	21612100	+	ENSSSCT00000011627	14	133000000	134000000	-	0.000457166	0.982491	0.527658	0.290556	0.283903	0.95162	1.1725	1.10392
TCONS_00011611	10	21603987	21612100	+	ENSSSCT00000011646	14	136000000	136000000	+	0.000935839	-0.974917	0.527658	0.290556	0.283903	0.95162	1.1725	1.10392
TCONS_00011611	10	21603987	21612100	+	ENSSSCT00000011679	14	140000000	140000000	+	0.0301579	-0.854642	0.527658	0.290556	0.283903	0.95162	1.1725	1.10392
TCONS_00011611	10	21603987	21612100	+	ENSSSCT00000011844	10	12259545	12288272	-	0.000685123	-0.978552	0.527658	0.290556	0.283903	0.95162	1.1725	1.10392
TCONS_00011611	10	21603987	21612100	+	ENSSSCT00000012042	10	37686862	37699607	-	0.0127202	-0.906442	0.527658	0.290556	0.283903	0.95162	1.1725	1.10392
TCONS_00011611	10	21603987	21612100	+	ENSSSCT00000012087	10	50066724	50073357	+	0.000360801	-0.98445	0.527658	0.290556	0.283903	0.95162	1.1725	1.10392
TCONS_00011611	10	21603987	21612100	+	ENSSSCT00000012185	10	70831452	70853803	+	0.0449489	-0.821502	0.527658	0.290556	0.283903	0.95162	1.1725	1.10392
TCONS_00011611	10	21603987	21612100	+	ENSSSCT00000012197	10	71403808	71417802	+	0.00353572	-0.951049	0.527658	0.290556	0.283903	0.95162	1.1725	1.10392
TCONS_00011611	10	21603987	21612100	+	ENSSSCT00000012367	13	29833568	29883671	+	0.0259798	-0.865338	0.527658	0.290556	0.283903	0.95162	1.1725	1.10392
TCONS_00011611	10	21603987	21612100	+	ENSSSCT00000012444	13	34777399	34804791	-	0.0170298	-0.891467	0.527658	0.290556	0.283903	0.95162	1.1725	1.10392
TCONS_00011611	10	21603987	21612100	+	ENSSSCT00000012484	13	35976670	35978688	-	0.0136326	0.903089	0.527658	0.290556	0.283903	0.95162	1.1725	1.10392
TCONS_00011611	10	21603987	21612100	+	ENSSSCT00000012494	13	36354904	36358940	+	0.0207206	-0.880046	0.527658	0.290556	0.283903	0.95162	1.1725	1.10392
TCONS_00011611	10	21603987	21612100	+	ENSSSCT00000012514	13	37619537	37624850	-	0.0144108	-0.900314	0.527658	0.290556	0.283903	0.95162	1.1725	1.10392
TCONS_00011611	10	21603987	21612100	+	ENSSSCT00000012837	13	105000000	105000000	+	0.00513031	-0.940933	0.527658	0.290556	0.283903	0.95162	1.1725	1.10392
TCONS_00011611	10	21603987	21612100	+	ENSSSCT00000012915	13	134000000	134000000	+	0.0105642	-0.914862	0.527658	0.290556	0.283903	0.95162	1.1725	1.10392
TCONS_00011611	10	21603987	21612100	+	ENSSSCT00000012925	13	137000000	137000000	-	0.0366327	-0.839365	0.527658	0.290556	0.283903	0.95162	1.1725	1.10392
TCONS_00011611	10	21603987	21612100	+	ENSSSCT00000012943	13	142000000	142000000	+	0.019338	-0.8842	0.527658	0.290556	0.283903	0.95162	1.1725	1.10392
TCONS_00011611	10	21603987	21612100	+	ENSSSCT00000013017	13	150000000	150000000	-	0.0229133	-0.873719	0.527658	0.290556	0.283903	0.95162	1.1725	1.10392
TCONS_00011611	10	21603987	21612100	+	ENSSSCT00000013018	13	150000000	150000000	-	0.0248126	0.86847	0.527658	0.290556	0.283903	0.95162	1.1725	1.10392
TCONS_00011611	10	21603987	21612100	+	ENSSSCT00000013132	13	187000000	187000000	+	0.0154306	0.896784	0.527658	0.290556	0.283903	0.95162	1.1725	1.10392
TCONS_00011611	10	21603987	21612100	+	ENSSSCT00000013322	Y	1277624	1297330	+	0.00201357	0.963134	0.527658	0.290556	0.283903	0.95162	1.1725	1.10392
TCONS_00011611	10	21603987	21612100	+	ENSSSCT00000013323	Y	1324376	1383421	+	0.00171002	0.966043	0.527658	0.290556	0.283903	0.95162	1.1725	1.10392
TCONS_00011611	10	21603987	21612100	+	ENSSSCT00000013444	X	48055004	48059583	+	0.0289204	-0.857732	0.527658	0.290556	0.283903	0.95162	1.1725	1.10392
TCONS_00011611	10	21603987	21612100	+	ENSSSCT00000013608	X	71481819	71482841	-	0.0345419	0.844148	0.527658	0.290556	0.283903	0.95162	1.1725	1.10392
TCONS_00011611	10	21603987	21612100	+	ENSSSCT00000013672	X	92751743	92754360	+	0.0246794	0.868831	0.527658	0.290556	0.283903	0.95162	1.1725	1.10392
TCONS_00011611	10	21603987	21612100	+	ENSSSCT00000013686	X	98800897	98803989	-	0.00575903	-0.93738	0.527658	0.290556	0.283903	0.95162	1.1725	1.10392
TCONS_00011611	10	21603987	21612100	+	ENSSSCT00000013694	X	98011229	98012771	-	0.00479009	-0.942945	0.527658	0.290556	0.283903	0.95162	1.1725	1.10392
TCONS_00011611	10	21603987	21612100	+	ENSSSCT00000013711	X	99087898	99120104	-	0.00883868	-0.922223	0.527658	0.290556	0.283903	0.95162	1.1725	1.10392
TCONS_00011611	10	21603987	21612100	+	ENSSSCT00000013762	X	106000000	106000000	-	0.00584074	-0.936933	0.527658	0.290556	0.283903	0.95162	1.1725	1.10392
TCONS_00011611	10	21603987	21612100	+	ENSSSCT00000013868	X	127000000	127000000	-	0.0158449	-0.895382	0.527658	0.290556	0.283903	0.95162	1.1725	1.10392
TCONS_00011611	10	21603987	21612100	+	ENSSSCT00000014039	2	177464	183099	+	0.00150198	-0.968187	0.527658	0.290556	0.283903	0.95162	1.1725	1.10392
TCONS_00011611	10	21603987	21612100	+	ENSSSCT00000014517	2	26810906	26895574	-	0.00127975	-0.970647	0.527658	0.290556	0.283903	0.95162	1.1725	1.10392
TCONS_00011611	10	21603987	21612100	+	ENSSSCT00000014634	2	49291904	49316939	+	0.00400232	-0.947891	0.527658	0.290556	0.283903	0.95162	1.1725	1.10392
TCONS_00011611	10	21603987	21612100	+	ENSSSCT00000014635	2	49317637	49340140	-	0.0062576	-0.934696	0.527658	0.290556	0.283903	0.95162	1.1725	1.10392
TCONS_00011611	10	21603987	21612100	+	ENSSSCT00000014740	2	75503306	75510472	+	0.0486067	0.814138	0.527658	0.290556	0.283903	0.95162	1.1725	1.10392
TCONS_00011611	10	21603987	21612100	+	ENSSSCT00000014887	2	70020224	70035675	+	0.00564837	0.937991	0.527658	0.290556	0.283903	0.95162	1.1725	1.10392
TCONS_00011611	10	21603987	21612100	+	ENSSSCT00000014917	2	69445878	69452517	+	0.0255014	0.866613	0.527658	0.290556	0.283903	0.95162	1.1725	1.10392
TCONS_00011611	10	21603987	21612100	+	ENSSSCT00000015008	2	66481418	66493419	-	0.00300986	-0.954864	0.527658	0.290556	0.283903	0.95162	1.1725	1.10392
TCONS_00011611	10	21603987	21612100	+	ENSSSCT00000015165	2	59752658	59767677	+	0.0110564	-0.912871	0.527658	0.290556	0.283903	0.95162	1.1725	1.10392
TCONS_00011611	10	21603987	21612100	+	ENSSSCT00000015311	2	80318834	80329991	-	0.0123429	-0.907862	0.527658	0.290556	0.283903	0.95162	1.1725	1.10392
TCONS_00011611	10	21603987	21612100	+	ENSSSCT00000015343	2	82445052	82469043	-	0.0239399	0.870857	0.527658	0.290556	0.283903	0.95162	1.1725	1.10392
TCONS_00011611	10	21603987	21612100	+	ENSSSCT00000015476	2	106000000	106000000	-	0.0244313	-0.869508	0.527658	0.290556	0.283903	0.95162	1.1725	1.10392
TCONS_00011611	10	21603987	21612100	+	ENSSSCT00000015539	2	125000000	125000000	+	0.0223374	-0.875352	0.527658	0.290556	0.283903	0.95162	1.1725	1.10392
TCONS_00011611	10	21603987	21612100	+	ENSSSCT00000015577	2	137000000	137000000	-	0.000146196	-0.990111	0.527658	0.290556	0.283903	0.95162	1.1725	1.10392
TCONS_00011611	10	21603987	21612100	+	ENSSSCT00000015662	2	146000000	146000000	-	0.00863777	0.923124	0.527658	0.290556	0.283903	0.95162	1.1725	1.10392
TCONS_00011611	10	21603987	21612100	+	ENSSSCT00000015663	2	146000000	146000000	+	0.031007	0.852556	0.527658	0.290556	0.283903	0.95162	1.1725	1.10392
TCONS_00011611	10	21603987	21612100	+	ENSSSCT00000015759	2	155000000	155000000	-	0.0160381	0.894734	0.527658	0.290556	0.283903	0.95162	1.1725	1.10392
TCONS_00011611	10	21603987	21612100	+	ENSSSCT00000015770	2	156000000	157000000	-	0.00191525	0.964051	0.527658	0.290556	0.283903	0.95162	1.1725	1.10392
TCONS_00011611	10	21603987	21612100	+	ENSSSCT00000015776	2	157000000	157000000	+	0.0253364	0.867056	0.527658	0.290556	0.283903	0.95162	1.1725	1.10392
TCONS_00011611	10	21603987	21612100	+	ENSSSCT00000016186	9	9166711	9179299	-	0.000784641	-0.977041	0.527658	0.290556	0.283903	0.95162	1.1725	1.10392
TCONS_00011611	10	21603987	21612100	+	ENSSSCT00000016196	9	10123736	10150312	-	0.00140584	-0.969228	0.527658	0.290556	0.283903	0.95162	1.1725	1.10392
TCONS_00011611	10	21603987	21612100	+	ENSSSCT00000016213	9	10993370	11099236	-	0.0104593	0.915292	0.527658	0.290556	0.283903	0.95162	1.1725	1.10392
TCONS_00011611	10	21603987	21612100	+	ENSSSCT00000016291	9	26043364	26060761	+	0.021308	-0.878321	0.527658	0.290556	0.283903	0.95162	1.1725	1.10392
TCONS_00011611	10	21603987	21612100	+	ENSSSCT00000016440	9	49613082	49629040	+	0.0473101	-0.816718	0.527658	0.290556	0.283903	0.95162	1.1725	1.10392
TCONS_00011611	10	21603987	21612100	+	ENSSSCT00000016502	9	54975989	55118138	+	0.0206784	0.88017	0.527658	0.290556	0.283903	0.95162	1.1725	1.10392
TCONS_00011611	10	21603987	21612100	+	ENSSSCT00000016700	9	81459881	81550506	+	0.0340156	-0.845373	0.527658	0.290556	0.283903	0.95162	1.1725	1.10392
TCONS_00011611	10	21603987	21612100	+	ENSSSCT00000016727	9	90266490	90348474	+	0.0397928	0.832374	0.527658	0.290556	0.283903	0.95162	1.1725	1.10392
TCONS_00011611	10	21603987	21612100	+	ENSSSCT00000016776	9	107000000	108000000	+	0.0245146	0.86928	0.527658	0.290556	0.283903	0.95162	1.1725	1.10392
TCONS_00011611	10	21603987	21612100	+	ENSSSCT00000016935	9	136000000	136000000	-	0.0137694	-0.902595	0.527658	0.290556	0.283903	0.95162	1.1725	1.10392
TCONS_00011611	10	21603987	21612100	+	ENSSSCT00000016949	9	137000000	137000000	-	0.0159422	0.895055	0.527658	0.290556	0.283903	0.95162	1.1725	1.10392
TCONS_00011611	10	21603987	21612100	+	ENSSSCT00000017011	9	146000000	146000000	+	0.0251514	-0.867553	0.527658	0.290556	0.283903	0.95162	1.1725	1.10392
TCONS_00011611	10	21603987	21612100	+	ENSSSCT00000017143	15	36329068	36452266	+	0.00806334	-0.925757	0.527658	0.290556	0.283903	0.95162	1.1725	1.10392
TCONS_00011611	10	21603987	21612100	+	ENSSSCT00000017275	15	66421182	66434916	+	0.0214324	0.877958	0.527658	0.290556	0.283903	0.95162	1.1725	1.10392
TCONS_00011611	10	21603987	21612100	+	ENSSSCT00000017521	15	116000000	116000000	-	0.0213342	0.878244	0.527658	0.290556	0.283903	0.95162	1.1725	1.10392
TCONS_00011611	10	21603987	21612100	+	ENSSSCT00000017612	15	131000000	131000000	-	0.0439678	-0.823524	0.527658	0.290556	0.283903	0.95162	1.1725	1.10392
TCONS_00011611	10	21603987	21612100	+	ENSSSCT00000017936	18	7555045	7574796	-	0.000178443	0.989073	0.527658	0.290556	0.283903	0.95162	1.1725	1.10392
TCONS_00011611	10	21603987	21612100	+	ENSSSCT00000017990	18	12892533	12981639	+	0.0266937	-0.863455	0.527658	0.290556	0.283903	0.95162	1.1725	1.10392
TCONS_00011611	10	21603987	21612100	+	ENSSSCT00000017998	18	14940691	14955817	-	0.0270284	-0.862581	0.527658	0.290556	0.283903	0.95162	1.1725	1.10392
TCONS_00011611	10	21603987	21612100	+	ENSSSCT00000018356	16	25800221	25823336	-	0.00995429	-0.917392	0.527658	0.290556	0.283903	0.95162	1.1725	1.10392
TCONS_00011611	10	21603987	21612100	+	ENSSSCT00000018524	16	59626376	59790441	+	0.0326274	0.848648	0.527658	0.290556	0.283903	0.95162	1.1725	1.10392
TCONS_00011611	10	21603987	21612100	+	ENSSSCT00000018719	12	5386515	5399934	-	0.000632972	-0.979387	0.527658	0.290556	0.283903	0.95162	1.1725	1.10392
TCONS_00011611	10	21603987	21612100	+	ENSSSCT00000018767	12	6865457	6907593	-	0.00795219	0.926277	0.527658	0.290556	0.283903	0.95162	1.1725	1.10392
TCONS_00011611	10	21603987	21612100	+	ENSSSCT00000019033	12	22500935	22502041	-	0.00949199	0.91936	0.527658	0.290556	0.283903	0.95162	1.1725	1.10392
TCONS_00011611	10	21603987	21612100	+	ENSSSCT00000019102	12	25702161	25720592	+	0.0308182	-0.853017	0.527658	0.290556	0.283903	0.95162	1.1725	1.10392
TCONS_00011611	10	21603987	21612100	+	ENSSSCT00000019509	12	54699426	54703238	-	0.0434265	-0.824648	0.527658	0.290556	0.283903	0.95162	1.1725	1.10392
TCONS_00011611	10	21603987	21612100	+	ENSSSCT00000019543	12	55477994	55480308	+	0.0101856	-0.916424	0.527658	0.290556	0.283903	0.95162	1.1725	1.10392
TCONS_00011611	10	21603987	21612100	+	ENSSSCT00000019555	12	55382306	55382924	-	0.0170747	0.891322	0.527658	0.290556	0.283903	0.95162	1.1725	1.10392
TCONS_00011611	10	21603987	21612100	+	ENSSSCT00000019569	12	55836902	55851908	-	0.00844838	0.923982	0.527658	0.290556	0.283903	0.95162	1.1725	1.10392
TCONS_00011611	10	21603987	21612100	+	ENSSSCT00000019577	12	56662053	56723007	-	0.00900486	0.921485	0.527658	0.290556	0.283903	0.95162	1.1725	1.10392
TCONS_00011611	10	21603987	21612100	+	ENSSSCT00000019629	12	62326863	62334572	+	0.00316303	-0.953721	0.527658	0.290556	0.283903	0.95162	1.1725	1.10392
TCONS_00011611	10	21603987	21612100	+	ENSSSCT00000022285	7	104000000	104000000	+	0.00955535	0.919088	0.527658	0.290556	0.283903	0.95162	1.1725	1.10392
TCONS_00011611	10	21603987	21612100	+	ENSSSCT00000022296	4	99905535	99909248	+	0.0337336	0.846033	0.527658	0.290556	0.283903	0.95162	1.1725	1.10392
TCONS_00011611	10	21603987	21612100	+	ENSSSCT00000022347	1	179000000	179000000	-	0.0190039	0.885225	0.527658	0.290556	0.283903	0.95162	1.1725	1.10392
TCONS_00011611	10	21603987	21612100	+	ENSSSCT00000022513	6	18284229	18324499	+	0.0174323	-0.890167	0.527658	0.290556	0.283903	0.95162	1.1725	1.10392
TCONS_00011611	10	21603987	21612100	+	ENSSSCT00000022855	12	46793513	46805425	-	0.00393555	-0.948331	0.527658	0.290556	0.283903	0.95162	1.1725	1.10392
TCONS_00011611	10	21603987	21612100	+	ENSSSCT00000022979	3	142000000	142000000	+	0.00781353	-0.926931	0.527658	0.290556	0.283903	0.95162	1.1725	1.10392
TCONS_00011611	10	21603987	21612100	+	ENSSSCT00000023010	15	54145903	54165794	+	0.0264664	0.864052	0.527658	0.290556	0.283903	0.95162	1.1725	1.10392
TCONS_00011611	10	21603987	21612100	+	ENSSSCT00000023676	1	279000000	279000000	-	0.00714807	0.93015	0.527658	0.290556	0.283903	0.95162	1.1725	1.10392
TCONS_00011611	10	21603987	21612100	+	ENSSSCT00000023696	13	39724752	39972574	+	0.0171818	0.890975	0.527658	0.290556	0.283903	0.95162	1.1725	1.10392
TCONS_00011611	10	21603987	21612100	+	ENSSSCT00000023744	13	107000000	107000000	-	0.0356782	0.841532	0.527658	0.290556	0.283903	0.95162	1.1725	1.10392
TCONS_00011611	10	21603987	21612100	+	ENSSSCT00000023976	14	132000000	132000000	+	0.0499086	-0.81158	0.527658	0.290556	0.283903	0.95162	1.1725	1.10392
TCONS_00011611	10	21603987	21612100	+	ENSSSCT00000024290	6	49730145	49734108	+	0.0467065	-0.81793	0.527658	0.290556	0.283903	0.95162	1.1725	1.10392
TCONS_00011611	10	21603987	21612100	+	ENSSSCT00000024309	X	47814100	47819387	+	0.0173594	-0.890402	0.527658	0.290556	0.283903	0.95162	1.1725	1.10392
TCONS_00011611	10	21603987	21612100	+	ENSSSCT00000024408	12	46672770	46680857	-	0.0140525	-0.901582	0.527658	0.290556	0.283903	0.95162	1.1725	1.10392
TCONS_00011611	10	21603987	21612100	+	ENSSSCT00000024413	15	133000000	133000000	+	0.0150769	0.897995	0.527658	0.290556	0.283903	0.95162	1.1725	1.10392
TCONS_00011611	10	21603987	21612100	+	ENSSSCT00000024465	1	126000000	126000000	-	0.000831896	-0.976357	0.527658	0.290556	0.283903	0.95162	1.1725	1.10392
TCONS_00011611	10	21603987	21612100	+	ENSSSCT00000024475	13	32925444	32943845	-	0.0144604	-0.900139	0.527658	0.290556	0.283903	0.95162	1.1725	1.10392
TCONS_00011611	10	21603987	21612100	+	ENSSSCT00000024673	13	35034834	35044882	-	0.00357164	0.950798	0.527658	0.290556	0.283903	0.95162	1.1725	1.10392
TCONS_00011611	10	21603987	21612100	+	ENSSSCT00000024980	Y	388424	405535	-	0.00255516	0.958438	0.527658	0.290556	0.283903	0.95162	1.1725	1.10392
TCONS_00011611	10	21603987	21612100	+	ENSSSCT00000025072	13	12197567	12222739	+	0.0105134	0.91507	0.527658	0.290556	0.283903	0.95162	1.1725	1.10392
TCONS_00011611	10	21603987	21612100	+	ENSSSCT00000025183	9	2617574	2642633	-	0.0205248	0.880626	0.527658	0.290556	0.283903	0.95162	1.1725	1.10392
TCONS_00011611	10	21603987	21612100	+	ENSSSCT00000025354	12	56343352	56375700	-	0.00592778	-0.93646	0.527658	0.290556	0.283903	0.95162	1.1725	1.10392
TCONS_00011611	10	21603987	21612100	+	ENSSSCT00000025398	13	37680291	37757842	+	0.0134426	0.903778	0.527658	0.290556	0.283903	0.95162	1.1725	1.10392
TCONS_00011611	10	21603987	21612100	+	ENSSSCT00000025795	9	44249986	44261682	-	0.0435817	-0.824325	0.527658	0.290556	0.283903	0.95162	1.1725	1.10392
TCONS_00011611	10	21603987	21612100	+	ENSSSCT00000026118	13	75395664	75435428	+	0.0390577	-0.833976	0.527658	0.290556	0.283903	0.95162	1.1725	1.10392
TCONS_00011611	10	21603987	21612100	+	ENSSSCT00000026254	14	134000000	134000000	-	0.00400195	0.947893	0.527658	0.290556	0.283903	0.95162	1.1725	1.10392
TCONS_00011611	10	21603987	21612100	+	ENSSSCT00000026329	10	72009227	72022986	+	0.00156882	-0.967483	0.527658	0.290556	0.283903	0.95162	1.1725	1.10392
TCONS_00011611	10	21603987	21612100	+	ENSSSCT00000026340	5	81900484	81911075	-	0.00142639	-0.969002	0.527658	0.290556	0.283903	0.95162	1.1725	1.10392
TCONS_00011611	10	21603987	21612100	+	ENSSSCT00000026508	6	45173190	45196492	-	0.0107092	-0.914271	0.527658	0.290556	0.283903	0.95162	1.1725	1.10392
TCONS_00011611	10	21603987	21612100	+	ENSSSCT00000026517	17	57946112	57947682	+	0.0157497	-0.895703	0.527658	0.290556	0.283903	0.95162	1.1725	1.10392
TCONS_00011611	10	21603987	21612100	+	ENSSSCT00000026530	17	69172955	69173861	+	0.018405	-0.887085	0.527658	0.290556	0.283903	0.95162	1.1725	1.10392
TCONS_00011611	10	21603987	21612100	+	ENSSSCT00000026541	4	41534031	41635801	+	0.0144191	0.900284	0.527658	0.290556	0.283903	0.95162	1.1725	1.10392
TCONS_00011611	10	21603987	21612100	+	ENSSSCT00000026585	13	87082123	87091700	-	0.0105459	-0.914937	0.527658	0.290556	0.283903	0.95162	1.1725	1.10392
TCONS_00011611	10	21603987	21612100	+	ENSSSCT00000026616	6	58710861	58721030	-	0.00326211	-0.952996	0.527658	0.290556	0.283903	0.95162	1.1725	1.10392
TCONS_00011611	10	21603987	21612100	+	ENSSSCT00000026713	3	42420365	42425480	-	0.00557015	-0.938427	0.527658	0.290556	0.283903	0.95162	1.1725	1.10392
TCONS_00011611	10	21603987	21612100	+	ENSSSCT00000027068	14	95527262	95536319	+	0.0243511	0.869727	0.527658	0.290556	0.283903	0.95162	1.1725	1.10392
TCONS_00011611	10	21603987	21612100	+	ENSSSCT00000027235	12	41690124	41712782	+	0.0029922	-0.954998	0.527658	0.290556	0.283903	0.95162	1.1725	1.10392
TCONS_00011611	10	21603987	21612100	+	ENSSSCT00000027305	2	27784534	27785847	-	0.00297846	0.955102	0.527658	0.290556	0.283903	0.95162	1.1725	1.10392
TCONS_00011611	10	21603987	21612100	+	ENSSSCT00000027308	2	6978383	7040372	-	0.0491258	-0.813114	0.527658	0.290556	0.283903	0.95162	1.1725	1.10392
TCONS_00011611	10	21603987	21612100	+	ENSSSCT00000027356	8	12379655	12387902	-	0.00915072	-0.920843	0.527658	0.290556	0.283903	0.95162	1.1725	1.10392
TCONS_00011611	10	21603987	21612100	+	ENSSSCT00000027405	9	44262823	44267186	+	0.0494475	-0.812482	0.527658	0.290556	0.283903	0.95162	1.1725	1.10392
TCONS_00011611	10	21603987	21612100	+	ENSSSCT00000027599	11	86245391	86251503	+	0.00693493	0.931212	0.527658	0.290556	0.283903	0.95162	1.1725	1.10392
TCONS_00011611	10	21603987	21612100	+	ENSSSCT00000027767	10	15304507	15386849	+	0.0146774	0.899379	0.527658	0.290556	0.283903	0.95162	1.1725	1.10392
TCONS_00011611	10	21603987	21612100	+	ENSSSCT00000027772	6	70039586	70099223	-	0.0273485	0.86175	0.527658	0.290556	0.283903	0.95162	1.1725	1.10392
TCONS_00011611	10	21603987	21612100	+	ENSSSCT00000027781	18	6444843	6502045	-	0.0182206	-0.887663	0.527658	0.290556	0.283903	0.95162	1.1725	1.10392
TCONS_00011611	10	21603987	21612100	+	ENSSSCT00000027861	6	79432404	79441052	-	0.0239934	-0.87071	0.527658	0.290556	0.283903	0.95162	1.1725	1.10392
TCONS_00011611	10	21603987	21612100	+	ENSSSCT00000027894	9	50918843	50924246	+	0.0478071	0.815725	0.527658	0.290556	0.283903	0.95162	1.1725	1.10392
TCONS_00011611	10	21603987	21612100	+	ENSSSCT00000027950	1	126000000	126000000	+	0.000898719	-0.975422	0.527658	0.290556	0.283903	0.95162	1.1725	1.10392
TCONS_00011611	10	21603987	21612100	+	ENSSSCT00000027987	6	62050028	62076232	+	0.0386467	0.834878	0.527658	0.290556	0.283903	0.95162	1.1725	1.10392
TCONS_00011611	10	21603987	21612100	+	ENSSSCT00000028251	10	71747464	71761223	+	0.00157319	-0.967438	0.527658	0.290556	0.283903	0.95162	1.1725	1.10392
TCONS_00011611	10	21603987	21612100	+	ENSSSCT00000028470	2	160000000	160000000	-	0.0071407	-0.930187	0.527658	0.290556	0.283903	0.95162	1.1725	1.10392
TCONS_00011611	10	21603987	21612100	+	ENSSSCT00000028545	17	12607765	12611975	+	0.0127057	-0.906496	0.527658	0.290556	0.283903	0.95162	1.1725	1.10392
TCONS_00011611	10	21603987	21612100	+	ENSSSCT00000028555	7	26944255	26947761	-	0.000250783	0.987042	0.527658	0.290556	0.283903	0.95162	1.1725	1.10392
TCONS_00011611	10	21603987	21612100	+	ENSSSCT00000028564	2	106000000	106000000	+	0.00528676	-0.94003	0.527658	0.290556	0.283903	0.95162	1.1725	1.10392
TCONS_00011611	10	21603987	21612100	+	ENSSSCT00000028801	9	70033989	70054648	+	0.0234095	0.872328	0.527658	0.290556	0.283903	0.95162	1.1725	1.10392
TCONS_00011611	10	21603987	21612100	+	ENSSSCT00000028824	12	55384517	55390446	-	0.0308041	0.853052	0.527658	0.290556	0.283903	0.95162	1.1725	1.10392
TCONS_00011611	10	21603987	21612100	+	ENSSSCT00000028880	14	44740623	44742674	+	0.0118099	0.909905	0.527658	0.290556	0.283903	0.95162	1.1725	1.10392
TCONS_00011611	10	21603987	21612100	+	ENSSSCT00000028884	Y	1115738	1132911	+	0.00273116	0.95702	0.527658	0.290556	0.283903	0.95162	1.1725	1.10392
TCONS_00011611	10	21603987	21612100	+	ENSSSCT00000029059	6	26420805	26421708	+	0.0124659	-0.907397	0.527658	0.290556	0.283903	0.95162	1.1725	1.10392
TCONS_00011611	10	21603987	21612100	+	ENSSSCT00000029625	Y	502882	660050	-	0.00238046	0.959894	0.527658	0.290556	0.283903	0.95162	1.1725	1.10392
TCONS_00011611	10	21603987	21612100	+	ENSSSCT00000029653	14	31807454	31858571	+	0.0106189	-0.914638	0.527658	0.290556	0.283903	0.95162	1.1725	1.10392
TCONS_00011611	10	21603987	21612100	+	ENSSSCT00000029998	14	65286152	65307305	+	0.00325481	-0.953049	0.527658	0.290556	0.283903	0.95162	1.1725	1.10392
TCONS_00011611	10	21603987	21612100	+	ENSSSCT00000030119	14	40012557	40026334	+	0.00188779	-0.964311	0.527658	0.290556	0.283903	0.95162	1.1725	1.10392
TCONS_00011611	10	21603987	21612100	+	ENSSSCT00000030126	10	58570358	58721807	+	0.00387474	-0.948735	0.527658	0.290556	0.283903	0.95162	1.1725	1.10392
TCONS_00011611	10	21603987	21612100	+	ENSSSCT00000030128	14	152000000	152000000	-	0.00147576	-0.968468	0.527658	0.290556	0.283903	0.95162	1.1725	1.10392
TCONS_00011611	10	21603987	21612100	+	ENSSSCT00000030141	3	140000000	140000000	+	0.0043313	-0.945772	0.527658	0.290556	0.283903	0.95162	1.1725	1.10392
TCONS_00011611	10	21603987	21612100	+	ENSSSCT00000030157	15	83630100	83667197	-	0.00268303	-0.957404	0.527658	0.290556	0.283903	0.95162	1.1725	1.10392
TCONS_00011611	10	21603987	21612100	+	ENSSSCT00000030171	3	134000000	134000000	-	0.0287327	-0.858206	0.527658	0.290556	0.283903	0.95162	1.1725	1.10392
TCONS_00011611	10	21603987	21612100	+	ENSSSCT00000030400	9	44061616	44078349	-	0.0140022	-0.901761	0.527658	0.290556	0.283903	0.95162	1.1725	1.10392
TCONS_00011611	10	21603987	21612100	+	ENSSSCT00000030526	4	140000000	140000000	+	0.021074	0.879005	0.527658	0.290556	0.283903	0.95162	1.1725	1.10392
TCONS_00011611	10	21603987	21612100	+	ENSSSCT00000030563	1	293000000	293000000	+	0.027888	0.860359	0.527658	0.290556	0.283903	0.95162	1.1725	1.10392
TCONS_00011611	10	21603987	21612100	+	ENSSSCT00000030593	6	58045649	58047446	+	0.012913	0.905724	0.527658	0.290556	0.283903	0.95162	1.1725	1.10392
TCONS_00011611	10	21603987	21612100	+	ENSSSCT00000030688	2	87279785	87296140	-	0.0402969	-0.831283	0.527658	0.290556	0.283903	0.95162	1.1725	1.10392
TCONS_00011611	10	21603987	21612100	+	ENSSSCT00000030753	9	72916107	72946419	+	0.00266545	0.957544	0.527658	0.290556	0.283903	0.95162	1.1725	1.10392
TCONS_00011611	10	21603987	21612100	+	ENSSSCT00000030773	9	102000000	102000000	-	0.02646	-0.864069	0.527658	0.290556	0.283903	0.95162	1.1725	1.10392
TCONS_00011611	10	21603987	21612100	+	ENSSSCT00000030983	X	47591669	47595208	+	0.0331512	0.847405	0.527658	0.290556	0.283903	0.95162	1.1725	1.10392
TCONS_00011611	10	21603987	21612100	+	ENSSSCT00000031001	17	46592136	46629982	+	0.0359303	-0.840958	0.527658	0.290556	0.283903	0.95162	1.1725	1.10392
TCONS_00011611	10	21603987	21612100	+	ENSSSCT00000031059	6	81673688	81680174	+	0.00169136	-0.96623	0.527658	0.290556	0.283903	0.95162	1.1725	1.10392
TCONS_00011611	10	21603987	21612100	+	ENSSSCT00000031092	8	46125730	46127733	-	0.00965193	0.918674	0.527658	0.290556	0.283903	0.95162	1.1725	1.10392
TCONS_00011611	10	21603987	21612100	+	ENSSSCT00000031202	Y	1045257	1191353	-	0.00478266	0.942989	0.527658	0.290556	0.283903	0.95162	1.1725	1.10392
TCONS_00011611	10	21603987	21612100	+	ENSSSCT00000031206	6	43879909	43888970	-	0.0198122	0.88276	0.527658	0.290556	0.283903	0.95162	1.1725	1.10392
TCONS_00011611	10	21603987	21612100	+	ENSSSCT00000031233	X	14225239	14287917	+	0.00812987	-0.925448	0.527658	0.290556	0.283903	0.95162	1.1725	1.10392
TCONS_00011611	10	21603987	21612100	+	ENSSSCT00000031372	8	12414030	12417520	+	0.00773292	-0.927314	0.527658	0.290556	0.283903	0.95162	1.1725	1.10392
TCONS_00011611	10	21603987	21612100	+	ENSSSCT00000031538	9	7896906	7928538	-	0.00597264	0.936217	0.527658	0.290556	0.283903	0.95162	1.1725	1.10392
TCONS_00011611	10	21603987	21612100	+	ENSSSCT00000031601	3	18577366	18578031	+	0.00897222	0.92163	0.527658	0.290556	0.283903	0.95162	1.1725	1.10392
TCONS_00011611	10	21603987	21612100	+	ENSSSCT00000031735	2	80528927	80536859	+	0.0330265	-0.8477	0.527658	0.290556	0.283903	0.95162	1.1725	1.10392
TCONS_00011611	10	21603987	21612100	+	ENSSSCT00000031974	6	26383677	26385350	+	0.0137702	-0.902592	0.527658	0.290556	0.283903	0.95162	1.1725	1.10392
TCONS_00011611	10	21603987	21612100	+	ENSSSCT00000032096	5	23127539	23149097	-	0.0309465	-0.852704	0.527658	0.290556	0.283903	0.95162	1.1725	1.10392
TCONS_00011611	10	21603987	21612100	+	ENSSSCT00000032118	14	131000000	132000000	+	0.0297045	-0.855767	0.527658	0.290556	0.283903	0.95162	1.1725	1.10392
TCONS_00011611	10	21603987	21612100	+	ENSSSCT00000032462	2	71172276	71179649	+	0.0131183	0.904965	0.527658	0.290556	0.283903	0.95162	1.1725	1.10392
TCONS_00011611	10	21603987	21612100	+	ENSSSCT00000032563	1	211000000	211000000	-	0.0315425	-0.851254	0.527658	0.290556	0.283903	0.95162	1.1725	1.10392
TCONS_00011611	10	21603987	21612100	+	ENSSSCT00000032742	X	11281874	11303126	+	0.000881946	-0.975653	0.527658	0.290556	0.283903	0.95162	1.1725	1.10392
TCONS_00011611	10	21603987	21612100	+	ENSSSCT00000032782	4	27673913	27766733	+	0.00628164	-0.93457	0.527658	0.290556	0.283903	0.95162	1.1725	1.10392
TCONS_00011611	10	21603987	21612100	+	ENSSSCT00000032848	12	55836920	55847809	-	0.0129407	0.905621	0.527658	0.290556	0.283903	0.95162	1.1725	1.10392
TCONS_00011611	10	21603987	21612100	+	ENSSSCT00000032888	1	205000000	205000000	+	0.00612759	0.935386	0.527658	0.290556	0.283903	0.95162	1.1725	1.10392
TCONS_00011611	10	21603987	21612100	+	ENSSSCT00000033002	X	71950245	71961886	+	0.0329092	-0.847978	0.527658	0.290556	0.283903	0.95162	1.1725	1.10392
TCONS_00011611	10	21603987	21612100	+	ENSSSCT00000033071	4	97762763	97799760	+	0.029476	0.856337	0.527658	0.290556	0.283903	0.95162	1.1725	1.10392
TCONS_00011611	10	21603987	21612100	+	ENSSSCT00000033278	X	114000000	114000000	-	0.000353162	-0.984616	0.527658	0.290556	0.283903	0.95162	1.1725	1.10392
TCONS_00011611	10	21603987	21612100	+	ENSSSCT00000033313	X	122000000	122000000	-	0.0219497	-0.876462	0.527658	0.290556	0.283903	0.95162	1.1725	1.10392
TCONS_00011611	10	21603987	21612100	+	ENSSSCT00000033323	9	74313785	74314997	+	0.0157641	-0.895654	0.527658	0.290556	0.283903	0.95162	1.1725	1.10392
TCONS_00011611	10	21603987	21612100	+	ENSSSCT00000033355	4	105000000	105000000	-	0.00365363	0.950232	0.527658	0.290556	0.283903	0.95162	1.1725	1.10392
TCONS_00011611	10	21603987	21612100	+	ENSSSCT00000033426	6	78144530	78156215	-	0.00327593	-0.952896	0.527658	0.290556	0.283903	0.95162	1.1725	1.10392
TCONS_00011611	10	21603987	21612100	+	ENSSSCT00000033469	4	105000000	105000000	-	0.00770267	0.927458	0.527658	0.290556	0.283903	0.95162	1.1725	1.10392
TCONS_00011611	10	21603987	21612100	+	ENSSSCT00000033501	4	93035286	93044781	+	0.0127744	-0.90624	0.527658	0.290556	0.283903	0.95162	1.1725	1.10392
TCONS_00011611	10	21603987	21612100	+	ENSSSCT00000033700	5	64542869	64556398	-	0.0340732	0.845239	0.527658	0.290556	0.283903	0.95162	1.1725	1.10392
TCONS_00011611	10	21603987	21612100	+	ENSSSCT00000033898	X	68396645	68521991	-	0.000863505	-0.97591	0.527658	0.290556	0.283903	0.95162	1.1725	1.10392
TCONS_00011611	10	21603987	21612100	+	ENSSSCT00000033967	6	53902904	53909080	+	0.018894	0.885564	0.527658	0.290556	0.283903	0.95162	1.1725	1.10392
TCONS_00011611	10	21603987	21612100	+	ENSSSCT00000034007	X	97049742	97053130	+	0.0101653	0.916508	0.527658	0.290556	0.283903	0.95162	1.1725	1.10392
TCONS_00011611	10	21603987	21612100	+	ENSSSCT00000034378	13	1118910	1127291	-	0.00167669	0.966378	0.527658	0.290556	0.283903	0.95162	1.1725	1.10392
TCONS_00011611	10	21603987	21612100	+	ENSSSCT00000034541	13	148000000	148000000	-	0.0263439	0.864375	0.527658	0.290556	0.283903	0.95162	1.1725	1.10392
TCONS_00011611	10	21603987	21612100	+	ENSSSCT00000034552	9	110000000	110000000	-	0.00342478	-0.951829	0.527658	0.290556	0.283903	0.95162	1.1725	1.10392
TCONS_00011611	10	21603987	21612100	+	ENSSSCT00000034597	2	65098520	65108927	+	0.0180314	0.888259	0.527658	0.290556	0.283903	0.95162	1.1725	1.10392
TCONS_00011611	10	21603987	21612100	+	ENSSSCT00000034601	6	16300043	16381341	-	0.0161508	-0.894358	0.527658	0.290556	0.283903	0.95162	1.1725	1.10392
TCONS_00011611	10	21603987	21612100	+	ENSSSCT00000034705	1	284000000	284000000	+	0.0291344	-0.857193	0.527658	0.290556	0.283903	0.95162	1.1725	1.10392
TCONS_00011611	10	21603987	21612100	+	ENSSSCT00000034803	X	37355077	37392877	+	0.03751	0.837397	0.527658	0.290556	0.283903	0.95162	1.1725	1.10392
TCONS_00011611	10	21603987	21612100	+	ENSSSCT00000034945	5	75241600	75389474	+	0.0261374	-0.86492	0.527658	0.290556	0.283903	0.95162	1.1725	1.10392
TCONS_00011611	10	21603987	21612100	+	ENSSSCT00000035217	8	140000000	140000000	+	0.00716627	0.93006	0.527658	0.290556	0.283903	0.95162	1.1725	1.10392
TCONS_00011611	10	21603987	21612100	+	ENSSSCT00000035348	X	11281860	11302540	+	0.0032947	-0.95276	0.527658	0.290556	0.283903	0.95162	1.1725	1.10392
TCONS_00011611	10	21603987	21612100	+	ENSSSCT00000035407	9	4066488	4073002	+	0.00584379	0.936916	0.527658	0.290556	0.283903	0.95162	1.1725	1.10392
TCONS_00011611	10	21603987	21612100	+	ENSSSCT00000035586	X	53362566	53364230	+	0.0177879	0.889031	0.527658	0.290556	0.283903	0.95162	1.1725	1.10392
TCONS_00011611	10	21603987	21612100	+	ENSSSCT00000035614	14	121000000	121000000	+	0.0335841	0.846385	0.527658	0.290556	0.283903	0.95162	1.1725	1.10392
TCONS_00011611	10	21603987	21612100	+	ENSSSCT00000035708	X	41532957	41539570	+	0.0024256	0.959513	0.527658	0.290556	0.283903	0.95162	1.1725	1.10392
TCONS_00011611	10	21603987	21612100	+	ENSSSCT00000035731	X	78031562	78104740	+	0.00544322	-0.93914	0.527658	0.290556	0.283903	0.95162	1.1725	1.10392
TCONS_00011611	10	21603987	21612100	+	ENSSSCT00000035735	7	29500715	29504480	-	0.00112509	0.972486	0.527658	0.290556	0.283903	0.95162	1.1725	1.10392
TCONS_00011611	10	21603987	21612100	+	ENSSSCT00000035841	X	53366185	53369056	+	0.0342041	0.844934	0.527658	0.290556	0.283903	0.95162	1.1725	1.10392
TCONS_00011611	10	21603987	21612100	+	ENSSSCT00000035887	4	98087518	98093736	+	0.00144086	-0.968845	0.527658	0.290556	0.283903	0.95162	1.1725	1.10392
TCONS_00011611	10	21603987	21612100	+	ENSSSCT00000035918	17	4139875	4191497	-	0.0357815	0.841297	0.527658	0.290556	0.283903	0.95162	1.1725	1.10392
TCONS_00011611	10	21603987	21612100	+	ENSSSCT00000035939	6	109000000	109000000	+	0.0235564	-0.871919	0.527658	0.290556	0.283903	0.95162	1.1725	1.10392
TCONS_00011611	10	21603987	21612100	+	ENSSSCT00000036034	6	109000000	109000000	+	0.0247072	-0.868756	0.527658	0.290556	0.283903	0.95162	1.1725	1.10392
TCONS_00011611	10	21603987	21612100	+	ENSSSCT00000036275	X	46765064	46776267	-	0.0161784	-0.894266	0.527658	0.290556	0.283903	0.95162	1.1725	1.10392
TCONS_00011611	10	21603987	21612100	+	ENSSSCT00000036373	X	90165652	90174389	-	0.0154384	-0.896757	0.527658	0.290556	0.283903	0.95162	1.1725	1.10392
TCONS_00011611	10	21603987	21612100	+	ENSSSCT00000036535	2	146603	147526	-	0.0438033	-0.823865	0.527658	0.290556	0.283903	0.95162	1.1725	1.10392
TCONS_00011611	10	21603987	21612100	+	ENSSSCT00000036616	2	16434716	16452507	+	0.024295	0.869881	0.527658	0.290556	0.283903	0.95162	1.1725	1.10392
TCONS_00011611	10	21603987	21612100	+	ENSSSCT00000036623	16	55769330	55770966	+	0.00205117	0.96279	0.527658	0.290556	0.283903	0.95162	1.1725	1.10392
TCONS_00011611	10	21603987	21612100	+	ENSSSCT00000036625	14	64381826	64385995	-	0.0181657	-0.887836	0.527658	0.290556	0.283903	0.95162	1.1725	1.10392
TCONS_00015593	11	24495223	24507860	+	ENSSSCT00000002515	7	94622958	94624727	-	0.00254294	0.958539	1.25867	2.7769	2.40638	0.635526	0.315097	0.051508
TCONS_00015593	11	24495223	24507860	+	ENSSSCT00000002558	7	97788544	97803846	+	0.0166315	-0.892768	1.25867	2.7769	2.40638	0.635526	0.315097	0.051508
TCONS_00015593	11	24495223	24507860	+	ENSSSCT00000002576	7	99860648	99938309	+	0.00315123	0.953808	1.25867	2.7769	2.40638	0.635526	0.315097	0.051508
TCONS_00015593	11	24495223	24507860	+	ENSSSCT00000002615	7	103000000	103000000	+	0.0035432	0.950996	1.25867	2.7769	2.40638	0.635526	0.315097	0.051508
TCONS_00015593	11	24495223	24507860	+	ENSSSCT00000003118	6	17207506	17232216	-	0.0052332	0.940338	1.25867	2.7769	2.40638	0.635526	0.315097	0.051508
TCONS_00015593	11	24495223	24507860	+	ENSSSCT00000003128	6	27402625	27447986	-	0.0347978	0.843555	1.25867	2.7769	2.40638	0.635526	0.315097	0.051508
TCONS_00015593	11	24495223	24507860	+	ENSSSCT00000003352	6	45444859	45454620	+	0.00177044	0.965445	1.25867	2.7769	2.40638	0.635526	0.315097	0.051508
TCONS_00015593	11	24495223	24507860	+	ENSSSCT00000003853	6	69390944	69394891	-	0.0172542	0.890741	1.25867	2.7769	2.40638	0.635526	0.315097	0.051508
TCONS_00015593	11	24495223	24507860	+	ENSSSCT00000003939	6	75996931	75997332	-	0.0019086	0.964114	1.25867	2.7769	2.40638	0.635526	0.315097	0.051508
TCONS_00015593	11	24495223	24507860	+	ENSSSCT00000003989	6	81714146	81715640	+	0.00204453	0.96285	1.25867	2.7769	2.40638	0.635526	0.315097	0.051508
TCONS_00015593	11	24495223	24507860	+	ENSSSCT00000003990	6	81728923	81731175	-	0.00056605	0.980511	1.25867	2.7769	2.40638	0.635526	0.315097	0.051508
TCONS_00015593	11	24495223	24507860	+	ENSSSCT00000004129	6	109000000	109000000	+	0.0161517	0.894355	1.25867	2.7769	2.40638	0.635526	0.315097	0.051508
TCONS_00015593	11	24495223	24507860	+	ENSSSCT00000004265	6	147000000	147000000	+	0.015532	0.896439	1.25867	2.7769	2.40638	0.635526	0.315097	0.051508
TCONS_00015593	11	24495223	24507860	+	ENSSSCT00000004525	1	17890006	17908112	-	0.0411033	-0.829551	1.25867	2.7769	2.40638	0.635526	0.315097	0.051508
TCONS_00015593	11	24495223	24507860	+	ENSSSCT00000004875	1	84789786	84798921	-	0.0331945	-0.847303	1.25867	2.7769	2.40638	0.635526	0.315097	0.051508
TCONS_00015593	11	24495223	24507860	+	ENSSSCT00000004979	1	108000000	108000000	-	0.00803763	0.925877	1.25867	2.7769	2.40638	0.635526	0.315097	0.051508
TCONS_00015593	11	24495223	24507860	+	ENSSSCT00000005294	1	150000000	150000000	-	0.0189274	0.885461	1.25867	2.7769	2.40638	0.635526	0.315097	0.051508
TCONS_00015593	11	24495223	24507860	+	ENSSSCT00000005460	1	182000000	182000000	+	0.00146428	0.968591	1.25867	2.7769	2.40638	0.635526	0.315097	0.051508
TCONS_00015593	11	24495223	24507860	+	ENSSSCT00000005572	1	205000000	205000000	+	0.0436321	-0.82422	1.25867	2.7769	2.40638	0.635526	0.315097	0.051508
TCONS_00015593	11	24495223	24507860	+	ENSSSCT00000005607	1	211000000	211000000	-	0.0441611	0.823124	1.25867	2.7769	2.40638	0.635526	0.315097	0.051508
TCONS_00015593	11	24495223	24507860	+	ENSSSCT00000005813	1	256000000	256000000	-	0.0375599	-0.837286	1.25867	2.7769	2.40638	0.635526	0.315097	0.051508
TCONS_00015593	11	24495223	24507860	+	ENSSSCT00000006013	1	284000000	284000000	+	0.00244209	0.959375	1.25867	2.7769	2.40638	0.635526	0.315097	0.051508
TCONS_00015593	11	24495223	24507860	+	ENSSSCT00000006149	1	299000000	299000000	+	0.0361175	-0.840532	1.25867	2.7769	2.40638	0.635526	0.315097	0.051508
TCONS_00015593	11	24495223	24507860	+	ENSSSCT00000006504	4	850778	897674	+	0.0495299	-0.812321	1.25867	2.7769	2.40638	0.635526	0.315097	0.051508
TCONS_00015593	11	24495223	24507860	+	ENSSSCT00000006599	4	22984733	22989693	-	0.00391734	-0.948452	1.25867	2.7769	2.40638	0.635526	0.315097	0.051508
TCONS_00015593	11	24495223	24507860	+	ENSSSCT00000006786	4	70341215	70379453	+	0.00396505	0.948136	1.25867	2.7769	2.40638	0.635526	0.315097	0.051508
TCONS_00015593	11	24495223	24507860	+	ENSSSCT00000006836	4	81137358	81166797	+	0.018578	-0.886545	1.25867	2.7769	2.40638	0.635526	0.315097	0.051508
TCONS_00015593	11	24495223	24507860	+	ENSSSCT00000006936	4	93015120	93063524	+	0.000726583	0.97791	1.25867	2.7769	2.40638	0.635526	0.315097	0.051508
TCONS_00015593	11	24495223	24507860	+	ENSSSCT00000006974	4	97178847	97183015	-	0.0216967	0.877192	1.25867	2.7769	2.40638	0.635526	0.315097	0.051508
TCONS_00015593	11	24495223	24507860	+	ENSSSCT00000007071	4	101000000	101000000	+	0.0218991	-0.876608	1.25867	2.7769	2.40638	0.635526	0.315097	0.051508
TCONS_00015593	11	24495223	24507860	+	ENSSSCT00000007206	4	105000000	105000000	-	0.0231634	-0.873017	1.25867	2.7769	2.40638	0.635526	0.315097	0.051508
TCONS_00015593	11	24495223	24507860	+	ENSSSCT00000007292	4	108000000	108000000	-	0.00793311	-0.926367	1.25867	2.7769	2.40638	0.635526	0.315097	0.051508
TCONS_00015593	11	24495223	24507860	+	ENSSSCT00000007380	4	114000000	114000000	+	0.0191508	0.884773	1.25867	2.7769	2.40638	0.635526	0.315097	0.051508
TCONS_00015593	11	24495223	24507860	+	ENSSSCT00000007472	4	121000000	121000000	-	0.0209382	0.879404	1.25867	2.7769	2.40638	0.635526	0.315097	0.051508
TCONS_00015593	11	24495223	24507860	+	ENSSSCT00000007482	4	121000000	121000000	+	0.00417368	-0.946777	1.25867	2.7769	2.40638	0.635526	0.315097	0.051508
TCONS_00015593	11	24495223	24507860	+	ENSSSCT00000007548	4	135000000	135000000	+	0.00471838	0.943378	1.25867	2.7769	2.40638	0.635526	0.315097	0.051508
TCONS_00015593	11	24495223	24507860	+	ENSSSCT00000007650	17	5450598	5526272	-	0.0306769	-0.853363	1.25867	2.7769	2.40638	0.635526	0.315097	0.051508
TCONS_00015593	11	24495223	24507860	+	ENSSSCT00000007887	17	39529696	39602957	-	0.0201933	0.881614	1.25867	2.7769	2.40638	0.635526	0.315097	0.051508
TCONS_00015593	11	24495223	24507860	+	ENSSSCT00000007974	17	43559553	43582499	+	0.0328164	-0.848199	1.25867	2.7769	2.40638	0.635526	0.315097	0.051508
TCONS_00015593	11	24495223	24507860	+	ENSSSCT00000008077	17	52668111	52683103	+	0.0208079	-0.879788	1.25867	2.7769	2.40638	0.635526	0.315097	0.051508
TCONS_00015593	11	24495223	24507860	+	ENSSSCT00000008101	17	53254492	53270748	-	0.0045725	0.944268	1.25867	2.7769	2.40638	0.635526	0.315097	0.051508
TCONS_00015593	11	24495223	24507860	+	ENSSSCT00000008460	3	10773115	10776056	+	0.0381604	0.835952	1.25867	2.7769	2.40638	0.635526	0.315097	0.051508
TCONS_00015593	11	24495223	24507860	+	ENSSSCT00000009023	3	62399406	62405075	+	0.00306815	-0.954426	1.25867	2.7769	2.40638	0.635526	0.315097	0.051508
TCONS_00015593	11	24495223	24507860	+	ENSSSCT00000009355	3	119000000	119000000	+	0.0143153	0.90065	1.25867	2.7769	2.40638	0.635526	0.315097	0.051508
TCONS_00015593	11	24495223	24507860	+	ENSSSCT00000009435	3	134000000	134000000	-	0.0057394	0.937488	1.25867	2.7769	2.40638	0.635526	0.315097	0.051508
TCONS_00015593	11	24495223	24507860	+	ENSSSCT00000009594	8	29672295	29674595	+	0.0362741	-0.840177	1.25867	2.7769	2.40638	0.635526	0.315097	0.051508
TCONS_00015593	11	24495223	24507860	+	ENSSSCT00000009626	8	34048456	34405243	+	0.0302782	-0.854344	1.25867	2.7769	2.40638	0.635526	0.315097	0.051508
TCONS_00015593	11	24495223	24507860	+	ENSSSCT00000009663	8	40879889	41028371	-	0.0366555	0.839314	1.25867	2.7769	2.40638	0.635526	0.315097	0.051508
TCONS_00015593	11	24495223	24507860	+	ENSSSCT00000009679	8	43550236	43602062	+	0.0160199	0.894795	1.25867	2.7769	2.40638	0.635526	0.315097	0.051508
TCONS_00015593	11	24495223	24507860	+	ENSSSCT00000009715	8	49361034	49430751	+	0.0366708	0.83928	1.25867	2.7769	2.40638	0.635526	0.315097	0.051508
TCONS_00015593	11	24495223	24507860	+	ENSSSCT00000009813	8	74206843	74311983	+	0.00668166	0.932495	1.25867	2.7769	2.40638	0.635526	0.315097	0.051508
TCONS_00015593	11	24495223	24507860	+	ENSSSCT00000010013	8	122000000	122000000	+	0.0160036	-0.894849	1.25867	2.7769	2.40638	0.635526	0.315097	0.051508
TCONS_00015593	11	24495223	24507860	+	ENSSSCT00000010104	8	141000000	141000000	+	0.026259	-0.864599	1.25867	2.7769	2.40638	0.635526	0.315097	0.051508
TCONS_00015593	11	24495223	24507860	+	ENSSSCT00000010116	8	144000000	144000000	+	0.00216404	-0.961773	1.25867	2.7769	2.40638	0.635526	0.315097	0.051508
TCONS_00015593	11	24495223	24507860	+	ENSSSCT00000010408	11	69825438	69859807	-	0.00408203	0.94737	1.25867	2.7769	2.40638	0.635526	0.315097	0.051508
TCONS_00015593	11	24495223	24507860	+	ENSSSCT00000010450	11	78386636	78500067	-	0.00318359	0.95357	1.25867	2.7769	2.40638	0.635526	0.315097	0.051508
TCONS_00015593	11	24495223	24507860	+	ENSSSCT00000010514	14	3264861	3279160	-	0.00180203	0.965136	1.25867	2.7769	2.40638	0.635526	0.315097	0.051508
TCONS_00015593	11	24495223	24507860	+	ENSSSCT00000010815	14	40211210	40259321	+	0.0210807	-0.878985	1.25867	2.7769	2.40638	0.635526	0.315097	0.051508
TCONS_00015593	11	24495223	24507860	+	ENSSSCT00000011105	14	58497683	58618862	-	0.0102427	0.916186	1.25867	2.7769	2.40638	0.635526	0.315097	0.051508
TCONS_00015593	11	24495223	24507860	+	ENSSSCT00000011190	14	71516963	71521113	-	0.031586	-0.851149	1.25867	2.7769	2.40638	0.635526	0.315097	0.051508
TCONS_00015593	11	24495223	24507860	+	ENSSSCT00000011248	14	80010893	80098908	+	0.017467	0.890056	1.25867	2.7769	2.40638	0.635526	0.315097	0.051508
TCONS_00015593	11	24495223	24507860	+	ENSSSCT00000011275	14	82433503	82495889	-	0.0369738	-0.838598	1.25867	2.7769	2.40638	0.635526	0.315097	0.051508
TCONS_00015593	11	24495223	24507860	+	ENSSSCT00000011285	14	82663521	82719243	-	0.0228246	-0.87397	1.25867	2.7769	2.40638	0.635526	0.315097	0.051508
TCONS_00015593	11	24495223	24507860	+	ENSSSCT00000011607	14	125000000	125000000	+	0.0481277	0.815087	1.25867	2.7769	2.40638	0.635526	0.315097	0.051508
TCONS_00015593	11	24495223	24507860	+	ENSSSCT00000011627	14	133000000	134000000	-	0.0109772	-0.913189	1.25867	2.7769	2.40638	0.635526	0.315097	0.051508
TCONS_00015593	11	24495223	24507860	+	ENSSSCT00000011646	14	136000000	136000000	+	0.000335012	0.985018	1.25867	2.7769	2.40638	0.635526	0.315097	0.051508
TCONS_00015593	11	24495223	24507860	+	ENSSSCT00000011844	10	12259545	12288272	-	0.00957766	0.918992	1.25867	2.7769	2.40638	0.635526	0.315097	0.051508
TCONS_00015593	11	24495223	24507860	+	ENSSSCT00000012042	10	37686862	37699607	-	0.0199175	0.882442	1.25867	2.7769	2.40638	0.635526	0.315097	0.051508
TCONS_00015593	11	24495223	24507860	+	ENSSSCT00000012087	10	50066724	50073357	+	0.00215928	0.961815	1.25867	2.7769	2.40638	0.635526	0.315097	0.051508
TCONS_00015593	11	24495223	24507860	+	ENSSSCT00000012185	10	70831452	70853803	+	0.0067759	0.932015	1.25867	2.7769	2.40638	0.635526	0.315097	0.051508
TCONS_00015593	11	24495223	24507860	+	ENSSSCT00000012197	10	71403808	71417802	+	0.0210026	0.879214	1.25867	2.7769	2.40638	0.635526	0.315097	0.051508
TCONS_00015593	11	24495223	24507860	+	ENSSSCT00000012444	13	34777399	34804791	-	0.0275901	0.861125	1.25867	2.7769	2.40638	0.635526	0.315097	0.051508
TCONS_00015593	11	24495223	24507860	+	ENSSSCT00000012484	13	35976670	35978688	-	0.0468856	-0.817569	1.25867	2.7769	2.40638	0.635526	0.315097	0.051508
TCONS_00015593	11	24495223	24507860	+	ENSSSCT00000012494	13	36354904	36358940	+	0.0036119	0.95052	1.25867	2.7769	2.40638	0.635526	0.315097	0.051508
TCONS_00015593	11	24495223	24507860	+	ENSSSCT00000012514	13	37619537	37624850	-	0.00738387	0.928994	1.25867	2.7769	2.40638	0.635526	0.315097	0.051508
TCONS_00015593	11	24495223	24507860	+	ENSSSCT00000012837	13	105000000	105000000	+	0.0476237	0.816091	1.25867	2.7769	2.40638	0.635526	0.315097	0.051508
TCONS_00015593	11	24495223	24507860	+	ENSSSCT00000012915	13	134000000	134000000	+	0.028802	0.858031	1.25867	2.7769	2.40638	0.635526	0.315097	0.051508
TCONS_00015593	11	24495223	24507860	+	ENSSSCT00000012925	13	137000000	137000000	-	0.0228222	0.873976	1.25867	2.7769	2.40638	0.635526	0.315097	0.051508
TCONS_00015593	11	24495223	24507860	+	ENSSSCT00000012943	13	142000000	142000000	+	0.0235629	0.871901	1.25867	2.7769	2.40638	0.635526	0.315097	0.051508
TCONS_00015593	11	24495223	24507860	+	ENSSSCT00000013017	13	150000000	150000000	-	0.0105394	0.914963	1.25867	2.7769	2.40638	0.635526	0.315097	0.051508
TCONS_00015593	11	24495223	24507860	+	ENSSSCT00000013132	13	187000000	187000000	+	0.0395184	-0.83297	1.25867	2.7769	2.40638	0.635526	0.315097	0.051508
TCONS_00015593	11	24495223	24507860	+	ENSSSCT00000013322	Y	1277624	1297330	+	0.018277	-0.887486	1.25867	2.7769	2.40638	0.635526	0.315097	0.051508
TCONS_00015593	11	24495223	24507860	+	ENSSSCT00000013323	Y	1324376	1383421	+	0.019193	-0.884644	1.25867	2.7769	2.40638	0.635526	0.315097	0.051508
TCONS_00015593	11	24495223	24507860	+	ENSSSCT00000013444	X	48055004	48059583	+	0.0285762	0.858603	1.25867	2.7769	2.40638	0.635526	0.315097	0.051508
TCONS_00015593	11	24495223	24507860	+	ENSSSCT00000013686	X	98800897	98803989	-	0.00496512	0.941901	1.25867	2.7769	2.40638	0.635526	0.315097	0.051508
TCONS_00015593	11	24495223	24507860	+	ENSSSCT00000013694	X	98011229	98012771	-	0.023098	0.8732	1.25867	2.7769	2.40638	0.635526	0.315097	0.051508
TCONS_00015593	11	24495223	24507860	+	ENSSSCT00000013711	X	99087898	99120104	-	0.0399182	0.832102	1.25867	2.7769	2.40638	0.635526	0.315097	0.051508
TCONS_00015593	11	24495223	24507860	+	ENSSSCT00000013762	X	106000000	106000000	-	0.00414428	0.946966	1.25867	2.7769	2.40638	0.635526	0.315097	0.051508
TCONS_00015593	11	24495223	24507860	+	ENSSSCT00000014039	2	177464	183099	+	0.00891009	0.921905	1.25867	2.7769	2.40638	0.635526	0.315097	0.051508
TCONS_00015593	11	24495223	24507860	+	ENSSSCT00000014517	2	26810906	26895574	-	0.0108399	0.913741	1.25867	2.7769	2.40638	0.635526	0.315097	0.051508
TCONS_00015593	11	24495223	24507860	+	ENSSSCT00000014634	2	49291904	49316939	+	0.0261377	0.86492	1.25867	2.7769	2.40638	0.635526	0.315097	0.051508
TCONS_00015593	11	24495223	24507860	+	ENSSSCT00000014887	2	70020224	70035675	+	0.0260161	-0.865242	1.25867	2.7769	2.40638	0.635526	0.315097	0.051508
TCONS_00015593	11	24495223	24507860	+	ENSSSCT00000014917	2	69445878	69452517	+	0.0466602	-0.818023	1.25867	2.7769	2.40638	0.635526	0.315097	0.051508
TCONS_00015593	11	24495223	24507860	+	ENSSSCT00000015008	2	66481418	66493419	-	0.0216653	0.877283	1.25867	2.7769	2.40638	0.635526	0.315097	0.051508
TCONS_00015593	11	24495223	24507860	+	ENSSSCT00000015165	2	59752658	59767677	+	0.008878	0.922048	1.25867	2.7769	2.40638	0.635526	0.315097	0.051508
TCONS_00015593	11	24495223	24507860	+	ENSSSCT00000015539	2	125000000	125000000	+	0.012685	0.906574	1.25867	2.7769	2.40638	0.635526	0.315097	0.051508
TCONS_00015593	11	24495223	24507860	+	ENSSSCT00000015577	2	137000000	137000000	-	0.00325725	0.953032	1.25867	2.7769	2.40638	0.635526	0.315097	0.051508
TCONS_00015593	11	24495223	24507860	+	ENSSSCT00000015662	2	146000000	146000000	-	0.0486002	-0.814151	1.25867	2.7769	2.40638	0.635526	0.315097	0.051508
TCONS_00015593	11	24495223	24507860	+	ENSSSCT00000015770	2	156000000	157000000	-	0.0114697	-0.911233	1.25867	2.7769	2.40638	0.635526	0.315097	0.051508
TCONS_00015593	11	24495223	24507860	+	ENSSSCT00000016186	9	9166711	9179299	-	0.0166318	0.892767	1.25867	2.7769	2.40638	0.635526	0.315097	0.051508
TCONS_00015593	11	24495223	24507860	+	ENSSSCT00000016196	9	10123736	10150312	-	0.0154457	0.896732	1.25867	2.7769	2.40638	0.635526	0.315097	0.051508
TCONS_00015593	11	24495223	24507860	+	ENSSSCT00000016700	9	81459881	81550506	+	0.0128199	0.90607	1.25867	2.7769	2.40638	0.635526	0.315097	0.051508
TCONS_00015593	11	24495223	24507860	+	ENSSSCT00000016949	9	137000000	137000000	-	0.013523	-0.903486	1.25867	2.7769	2.40638	0.635526	0.315097	0.051508
TCONS_00015593	11	24495223	24507860	+	ENSSSCT00000017011	9	146000000	146000000	+	0.00666503	0.93258	1.25867	2.7769	2.40638	0.635526	0.315097	0.051508
TCONS_00015593	11	24495223	24507860	+	ENSSSCT00000017143	15	36329068	36452266	+	0.0436115	0.824263	1.25867	2.7769	2.40638	0.635526	0.315097	0.051508
TCONS_00015593	11	24495223	24507860	+	ENSSSCT00000017275	15	66421182	66434916	+	0.0331558	-0.847394	1.25867	2.7769	2.40638	0.635526	0.315097	0.051508
TCONS_00015593	11	24495223	24507860	+	ENSSSCT00000017284	15	71386273	71422517	-	0.0248441	0.868384	1.25867	2.7769	2.40638	0.635526	0.315097	0.051508
TCONS_00015593	11	24495223	24507860	+	ENSSSCT00000017328	15	81528777	81569418	-	0.00873268	0.922697	1.25867	2.7769	2.40638	0.635526	0.315097	0.051508
TCONS_00015593	11	24495223	24507860	+	ENSSSCT00000017487	15	108000000	108000000	+	0.0446911	0.822031	1.25867	2.7769	2.40638	0.635526	0.315097	0.051508
TCONS_00015593	11	24495223	24507860	+	ENSSSCT00000017612	15	131000000	131000000	-	0.0157829	0.895591	1.25867	2.7769	2.40638	0.635526	0.315097	0.051508
TCONS_00015593	11	24495223	24507860	+	ENSSSCT00000017936	18	7555045	7574796	-	0.00853531	-0.923587	1.25867	2.7769	2.40638	0.635526	0.315097	0.051508
TCONS_00015593	11	24495223	24507860	+	ENSSSCT00000017990	18	12892533	12981639	+	0.00140939	0.969189	1.25867	2.7769	2.40638	0.635526	0.315097	0.051508
TCONS_00015593	11	24495223	24507860	+	ENSSSCT00000018271	16	4446886	4611009	-	0.0403457	-0.831178	1.25867	2.7769	2.40638	0.635526	0.315097	0.051508
TCONS_00015593	11	24495223	24507860	+	ENSSSCT00000018356	16	25800221	25823336	-	0.0472759	0.816786	1.25867	2.7769	2.40638	0.635526	0.315097	0.051508
TCONS_00015593	11	24495223	24507860	+	ENSSSCT00000018719	12	5386515	5399934	-	0.00166641	0.966481	1.25867	2.7769	2.40638	0.635526	0.315097	0.051508
TCONS_00015593	11	24495223	24507860	+	ENSSSCT00000018767	12	6865457	6907593	-	0.0140415	-0.901621	1.25867	2.7769	2.40638	0.635526	0.315097	0.051508
TCONS_00015593	11	24495223	24507860	+	ENSSSCT00000019033	12	22500935	22502041	-	0.0402735	-0.831333	1.25867	2.7769	2.40638	0.635526	0.315097	0.051508
TCONS_00015593	11	24495223	24507860	+	ENSSSCT00000019102	12	25702161	25720592	+	0.0276766	0.860902	1.25867	2.7769	2.40638	0.635526	0.315097	0.051508
TCONS_00015593	11	24495223	24507860	+	ENSSSCT00000019543	12	55477994	55480308	+	0.0486029	0.814146	1.25867	2.7769	2.40638	0.635526	0.315097	0.051508
TCONS_00015593	11	24495223	24507860	+	ENSSSCT00000019555	12	55382306	55382924	-	0.0486206	-0.814111	1.25867	2.7769	2.40638	0.635526	0.315097	0.051508
TCONS_00015593	11	24495223	24507860	+	ENSSSCT00000019569	12	55836902	55851908	-	0.0249644	-0.868059	1.25867	2.7769	2.40638	0.635526	0.315097	0.051508
TCONS_00015593	11	24495223	24507860	+	ENSSSCT00000019629	12	62326863	62334572	+	0.0331287	0.847458	1.25867	2.7769	2.40638	0.635526	0.315097	0.051508
TCONS_00015593	11	24495223	24507860	+	ENSSSCT00000022285	7	104000000	104000000	+	0.00888235	-0.922028	1.25867	2.7769	2.40638	0.635526	0.315097	0.051508
TCONS_00015593	11	24495223	24507860	+	ENSSSCT00000022362	7	60145316	60153462	-	0.0160173	0.894804	1.25867	2.7769	2.40638	0.635526	0.315097	0.051508
TCONS_00015593	11	24495223	24507860	+	ENSSSCT00000022513	6	18284229	18324499	+	0.031998	0.850155	1.25867	2.7769	2.40638	0.635526	0.315097	0.051508
TCONS_00015593	11	24495223	24507860	+	ENSSSCT00000022855	12	46793513	46805425	-	0.00190408	0.964157	1.25867	2.7769	2.40638	0.635526	0.315097	0.051508
TCONS_00015593	11	24495223	24507860	+	ENSSSCT00000022979	3	142000000	142000000	+	0.0149656	0.898379	1.25867	2.7769	2.40638	0.635526	0.315097	0.051508
TCONS_00015593	11	24495223	24507860	+	ENSSSCT00000023976	14	132000000	132000000	+	0.0371242	0.83826	1.25867	2.7769	2.40638	0.635526	0.315097	0.051508
TCONS_00015593	11	24495223	24507860	+	ENSSSCT00000024309	X	47814100	47819387	+	0.0222241	0.875675	1.25867	2.7769	2.40638	0.635526	0.315097	0.051508
TCONS_00015593	11	24495223	24507860	+	ENSSSCT00000024408	12	46672770	46680857	-	0.00144755	0.968772	1.25867	2.7769	2.40638	0.635526	0.315097	0.051508
TCONS_00015593	11	24495223	24507860	+	ENSSSCT00000024413	15	133000000	133000000	+	0.00916434	-0.920783	1.25867	2.7769	2.40638	0.635526	0.315097	0.051508
TCONS_00015593	11	24495223	24507860	+	ENSSSCT00000024465	1	126000000	126000000	-	0.000198068	0.988487	1.25867	2.7769	2.40638	0.635526	0.315097	0.051508
TCONS_00015593	11	24495223	24507860	+	ENSSSCT00000024475	13	32925444	32943845	-	0.00170152	0.966128	1.25867	2.7769	2.40638	0.635526	0.315097	0.051508
TCONS_00015593	11	24495223	24507860	+	ENSSSCT00000024673	13	35034834	35044882	-	0.0222853	-0.8755	1.25867	2.7769	2.40638	0.635526	0.315097	0.051508
TCONS_00015593	11	24495223	24507860	+	ENSSSCT00000024980	Y	388424	405535	-	0.018785	-0.885902	1.25867	2.7769	2.40638	0.635526	0.315097	0.051508
TCONS_00015593	11	24495223	24507860	+	ENSSSCT00000025072	13	12197567	12222739	+	0.0477745	-0.81579	1.25867	2.7769	2.40638	0.635526	0.315097	0.051508
TCONS_00015593	11	24495223	24507860	+	ENSSSCT00000025354	12	56343352	56375700	-	0.0039692	0.948109	1.25867	2.7769	2.40638	0.635526	0.315097	0.051508
TCONS_00015593	11	24495223	24507860	+	ENSSSCT00000025398	13	37680291	37757842	+	0.0373555	-0.837742	1.25867	2.7769	2.40638	0.635526	0.315097	0.051508
TCONS_00015593	11	24495223	24507860	+	ENSSSCT00000025795	9	44249986	44261682	-	0.0181052	0.888026	1.25867	2.7769	2.40638	0.635526	0.315097	0.051508
TCONS_00015593	11	24495223	24507860	+	ENSSSCT00000026118	13	75395664	75435428	+	0.0427151	0.826136	1.25867	2.7769	2.40638	0.635526	0.315097	0.051508
TCONS_00015593	11	24495223	24507860	+	ENSSSCT00000026254	14	134000000	134000000	-	0.0188867	-0.885587	1.25867	2.7769	2.40638	0.635526	0.315097	0.051508
TCONS_00015593	11	24495223	24507860	+	ENSSSCT00000026329	10	72009227	72022986	+	0.020155	0.881729	1.25867	2.7769	2.40638	0.635526	0.315097	0.051508
TCONS_00015593	11	24495223	24507860	+	ENSSSCT00000026340	5	81900484	81911075	-	0.00764679	0.927725	1.25867	2.7769	2.40638	0.635526	0.315097	0.051508
TCONS_00015593	11	24495223	24507860	+	ENSSSCT00000026508	6	45173190	45196492	-	0.0227613	0.874148	1.25867	2.7769	2.40638	0.635526	0.315097	0.051508
TCONS_00015593	11	24495223	24507860	+	ENSSSCT00000026517	17	57946112	57947682	+	0.0121759	0.908498	1.25867	2.7769	2.40638	0.635526	0.315097	0.051508
TCONS_00015593	11	24495223	24507860	+	ENSSSCT00000026541	4	41534031	41635801	+	0.0379851	-0.83634	1.25867	2.7769	2.40638	0.635526	0.315097	0.051508
TCONS_00015593	11	24495223	24507860	+	ENSSSCT00000026585	13	87082123	87091700	-	0.00169069	0.966237	1.25867	2.7769	2.40638	0.635526	0.315097	0.051508
TCONS_00015593	11	24495223	24507860	+	ENSSSCT00000026603	2	616546	619456	+	0.00587537	0.936744	1.25867	2.7769	2.40638	0.635526	0.315097	0.051508
TCONS_00015593	11	24495223	24507860	+	ENSSSCT00000026616	6	58710861	58721030	-	0.0306018	0.853548	1.25867	2.7769	2.40638	0.635526	0.315097	0.051508
TCONS_00015593	11	24495223	24507860	+	ENSSSCT00000026713	3	42420365	42425480	-	0.0109679	0.913226	1.25867	2.7769	2.40638	0.635526	0.315097	0.051508
TCONS_00015593	11	24495223	24507860	+	ENSSSCT00000027068	14	95527262	95536319	+	0.0369574	-0.838634	1.25867	2.7769	2.40638	0.635526	0.315097	0.051508
TCONS_00015593	11	24495223	24507860	+	ENSSSCT00000027232	17	17683081	17683527	+	0.000823412	0.976478	1.25867	2.7769	2.40638	0.635526	0.315097	0.051508
TCONS_00015593	11	24495223	24507860	+	ENSSSCT00000027235	12	41690124	41712782	+	0.00226426	0.960892	1.25867	2.7769	2.40638	0.635526	0.315097	0.051508
TCONS_00015593	11	24495223	24507860	+	ENSSSCT00000027305	2	27784534	27785847	-	0.000947599	-0.974759	1.25867	2.7769	2.40638	0.635526	0.315097	0.051508
TCONS_00015593	11	24495223	24507860	+	ENSSSCT00000027405	9	44262823	44267186	+	0.0210048	0.879208	1.25867	2.7769	2.40638	0.635526	0.315097	0.051508
TCONS_00015593	11	24495223	24507860	+	ENSSSCT00000027599	11	86245391	86251503	+	0.0349526	-0.843198	1.25867	2.7769	2.40638	0.635526	0.315097	0.051508
TCONS_00015593	11	24495223	24507860	+	ENSSSCT00000027767	10	15304507	15386849	+	0.0334191	-0.846773	1.25867	2.7769	2.40638	0.635526	0.315097	0.051508
TCONS_00015593	11	24495223	24507860	+	ENSSSCT00000027781	18	6444843	6502045	-	0.0114335	0.911375	1.25867	2.7769	2.40638	0.635526	0.315097	0.051508
TCONS_00015593	11	24495223	24507860	+	ENSSSCT00000027950	1	126000000	126000000	+	0.000314212	0.985492	1.25867	2.7769	2.40638	0.635526	0.315097	0.051508
TCONS_00015593	11	24495223	24507860	+	ENSSSCT00000028251	10	71747464	71761223	+	0.0205914	0.880428	1.25867	2.7769	2.40638	0.635526	0.315097	0.051508
TCONS_00015593	11	24495223	24507860	+	ENSSSCT00000028470	2	160000000	160000000	-	0.0109311	0.913374	1.25867	2.7769	2.40638	0.635526	0.315097	0.051508
TCONS_00015593	11	24495223	24507860	+	ENSSSCT00000028545	17	12607765	12611975	+	0.0282873	0.859338	1.25867	2.7769	2.40638	0.635526	0.315097	0.051508
TCONS_00015593	11	24495223	24507860	+	ENSSSCT00000028555	7	26944255	26947761	-	0.0135087	-0.903537	1.25867	2.7769	2.40638	0.635526	0.315097	0.051508
TCONS_00015593	11	24495223	24507860	+	ENSSSCT00000028564	2	106000000	106000000	+	0.0349404	0.843226	1.25867	2.7769	2.40638	0.635526	0.315097	0.051508
TCONS_00015593	11	24495223	24507860	+	ENSSSCT00000028880	14	44740623	44742674	+	0.016385	-0.893581	1.25867	2.7769	2.40638	0.635526	0.315097	0.051508
TCONS_00015593	11	24495223	24507860	+	ENSSSCT00000028884	Y	1115738	1132911	+	0.0200901	-0.881923	1.25867	2.7769	2.40638	0.635526	0.315097	0.051508
TCONS_00015593	11	24495223	24507860	+	ENSSSCT00000028910	13	208000000	208000000	+	0.0246973	0.868783	1.25867	2.7769	2.40638	0.635526	0.315097	0.051508
TCONS_00015593	11	24495223	24507860	+	ENSSSCT00000029625	Y	502882	660050	-	0.0188416	-0.885726	1.25867	2.7769	2.40638	0.635526	0.315097	0.051508
TCONS_00015593	11	24495223	24507860	+	ENSSSCT00000029653	14	31807454	31858571	+	0.0200185	0.882138	1.25867	2.7769	2.40638	0.635526	0.315097	0.051508
TCONS_00015593	11	24495223	24507860	+	ENSSSCT00000029998	14	65286152	65307305	+	0.0220956	0.876043	1.25867	2.7769	2.40638	0.635526	0.315097	0.051508
TCONS_00015593	11	24495223	24507860	+	ENSSSCT00000030119	14	40012557	40026334	+	0.00138032	0.96951	1.25867	2.7769	2.40638	0.635526	0.315097	0.051508
TCONS_00015593	11	24495223	24507860	+	ENSSSCT00000030126	10	58570358	58721807	+	0.00626817	0.934641	1.25867	2.7769	2.40638	0.635526	0.315097	0.051508
TCONS_00015593	11	24495223	24507860	+	ENSSSCT00000030128	14	152000000	152000000	-	0.0210481	0.879081	1.25867	2.7769	2.40638	0.635526	0.315097	0.051508
TCONS_00015593	11	24495223	24507860	+	ENSSSCT00000030141	3	140000000	140000000	+	0.0177898	0.889025	1.25867	2.7769	2.40638	0.635526	0.315097	0.051508
TCONS_00015593	11	24495223	24507860	+	ENSSSCT00000030157	15	83630100	83667197	-	0.0125783	0.906974	1.25867	2.7769	2.40638	0.635526	0.315097	0.051508
TCONS_00015593	11	24495223	24507860	+	ENSSSCT00000030171	3	134000000	134000000	-	0.0411131	0.82953	1.25867	2.7769	2.40638	0.635526	0.315097	0.051508
TCONS_00015593	11	24495223	24507860	+	ENSSSCT00000030400	9	44061616	44078349	-	0.00243592	0.959426	1.25867	2.7769	2.40638	0.635526	0.315097	0.051508
TCONS_00015593	11	24495223	24507860	+	ENSSSCT00000030563	1	293000000	293000000	+	0.0469221	-0.817496	1.25867	2.7769	2.40638	0.635526	0.315097	0.051508
TCONS_00015593	11	24495223	24507860	+	ENSSSCT00000030593	6	58045649	58047446	+	0.0483807	-0.814585	1.25867	2.7769	2.40638	0.635526	0.315097	0.051508
TCONS_00015593	11	24495223	24507860	+	ENSSSCT00000030753	9	72916107	72946419	+	0.00291828	-0.955562	1.25867	2.7769	2.40638	0.635526	0.315097	0.051508
TCONS_00015593	11	24495223	24507860	+	ENSSSCT00000030983	X	47591669	47595208	+	0.0324533	-0.849064	1.25867	2.7769	2.40638	0.635526	0.315097	0.051508
TCONS_00015593	11	24495223	24507860	+	ENSSSCT00000031001	17	46592136	46629982	+	0.0324053	0.849178	1.25867	2.7769	2.40638	0.635526	0.315097	0.051508
TCONS_00015593	11	24495223	24507860	+	ENSSSCT00000031092	8	46125730	46127733	-	0.0288694	-0.857861	1.25867	2.7769	2.40638	0.635526	0.315097	0.051508
TCONS_00015593	11	24495223	24507860	+	ENSSSCT00000031202	Y	1045257	1191353	-	0.0315408	-0.851258	1.25867	2.7769	2.40638	0.635526	0.315097	0.051508
TCONS_00015593	11	24495223	24507860	+	ENSSSCT00000031233	X	14225239	14287917	+	0.014281	0.900771	1.25867	2.7769	2.40638	0.635526	0.315097	0.051508
TCONS_00015593	11	24495223	24507860	+	ENSSSCT00000031538	9	7896906	7928538	-	0.0193895	-0.884043	1.25867	2.7769	2.40638	0.635526	0.315097	0.051508
TCONS_00015593	11	24495223	24507860	+	ENSSSCT00000031601	3	18577366	18578031	+	0.00920034	-0.920626	1.25867	2.7769	2.40638	0.635526	0.315097	0.051508
TCONS_00015593	11	24495223	24507860	+	ENSSSCT00000032118	14	131000000	132000000	+	0.0303967	0.854052	1.25867	2.7769	2.40638	0.635526	0.315097	0.051508
TCONS_00015593	11	24495223	24507860	+	ENSSSCT00000032563	1	211000000	211000000	-	0.0238433	0.871124	1.25867	2.7769	2.40638	0.635526	0.315097	0.051508
TCONS_00015593	11	24495223	24507860	+	ENSSSCT00000032670	4	105000000	105000000	-	0.0343198	-0.844664	1.25867	2.7769	2.40638	0.635526	0.315097	0.051508
TCONS_00015593	11	24495223	24507860	+	ENSSSCT00000032742	X	11281874	11303126	+	0.000543819	0.980898	1.25867	2.7769	2.40638	0.635526	0.315097	0.051508
TCONS_00015593	11	24495223	24507860	+	ENSSSCT00000032782	4	27673913	27766733	+	0.000463923	0.982362	1.25867	2.7769	2.40638	0.635526	0.315097	0.051508
TCONS_00015593	11	24495223	24507860	+	ENSSSCT00000032848	12	55836920	55847809	-	0.0403572	-0.831153	1.25867	2.7769	2.40638	0.635526	0.315097	0.051508
TCONS_00015593	11	24495223	24507860	+	ENSSSCT00000032888	1	205000000	205000000	+	0.00764498	-0.927733	1.25867	2.7769	2.40638	0.635526	0.315097	0.051508
TCONS_00015593	11	24495223	24507860	+	ENSSSCT00000033278	X	114000000	114000000	-	0.00260382	0.958042	1.25867	2.7769	2.40638	0.635526	0.315097	0.051508
TCONS_00015593	11	24495223	24507860	+	ENSSSCT00000033313	X	122000000	122000000	-	0.0313355	0.851756	1.25867	2.7769	2.40638	0.635526	0.315097	0.051508
TCONS_00015593	11	24495223	24507860	+	ENSSSCT00000033323	9	74313785	74314997	+	0.0216302	0.877384	1.25867	2.7769	2.40638	0.635526	0.315097	0.051508
TCONS_00015593	11	24495223	24507860	+	ENSSSCT00000033355	4	105000000	105000000	-	0.0048761	-0.94243	1.25867	2.7769	2.40638	0.635526	0.315097	0.051508
TCONS_00015593	11	24495223	24507860	+	ENSSSCT00000033426	6	78144530	78156215	-	0.0254318	0.8668	1.25867	2.7769	2.40638	0.635526	0.315097	0.051508
TCONS_00015593	11	24495223	24507860	+	ENSSSCT00000033469	4	105000000	105000000	-	0.0291123	-0.857249	1.25867	2.7769	2.40638	0.635526	0.315097	0.051508
TCONS_00015593	11	24495223	24507860	+	ENSSSCT00000033501	4	93035286	93044781	+	0.00137017	0.969623	1.25867	2.7769	2.40638	0.635526	0.315097	0.051508
TCONS_00015593	11	24495223	24507860	+	ENSSSCT00000033656	3	10776892	10780656	-	0.0146773	0.89938	1.25867	2.7769	2.40638	0.635526	0.315097	0.051508
TCONS_00015593	11	24495223	24507860	+	ENSSSCT00000033700	5	64542869	64556398	-	0.0440222	-0.823411	1.25867	2.7769	2.40638	0.635526	0.315097	0.051508
TCONS_00015593	11	24495223	24507860	+	ENSSSCT00000033898	X	68396645	68521991	-	0.00168166	0.966328	1.25867	2.7769	2.40638	0.635526	0.315097	0.051508
TCONS_00015593	11	24495223	24507860	+	ENSSSCT00000033967	6	53902904	53909080	+	0.03755	-0.837308	1.25867	2.7769	2.40638	0.635526	0.315097	0.051508
TCONS_00015593	11	24495223	24507860	+	ENSSSCT00000034007	X	97049742	97053130	+	0.0361355	-0.840491	1.25867	2.7769	2.40638	0.635526	0.315097	0.051508
TCONS_00015593	11	24495223	24507860	+	ENSSSCT00000034378	13	1118910	1127291	-	0.0198608	-0.882613	1.25867	2.7769	2.40638	0.635526	0.315097	0.051508
TCONS_00015593	11	24495223	24507860	+	ENSSSCT00000034552	9	110000000	110000000	-	0.00361349	0.950509	1.25867	2.7769	2.40638	0.635526	0.315097	0.051508
TCONS_00015593	11	24495223	24507860	+	ENSSSCT00000034705	1	284000000	284000000	+	0.0128176	0.906079	1.25867	2.7769	2.40638	0.635526	0.315097	0.051508
TCONS_00015593	11	24495223	24507860	+	ENSSSCT00000034945	5	75241600	75389474	+	0.00241674	0.959588	1.25867	2.7769	2.40638	0.635526	0.315097	0.051508
TCONS_00015593	11	24495223	24507860	+	ENSSSCT00000035217	8	140000000	140000000	+	0.0147491	-0.89913	1.25867	2.7769	2.40638	0.635526	0.315097	0.051508
TCONS_00015593	11	24495223	24507860	+	ENSSSCT00000035348	X	11281860	11302540	+	0.00943095	0.919623	1.25867	2.7769	2.40638	0.635526	0.315097	0.051508
TCONS_00015593	11	24495223	24507860	+	ENSSSCT00000035407	9	4066488	4073002	+	0.0395586	-0.832883	1.25867	2.7769	2.40638	0.635526	0.315097	0.051508
TCONS_00015593	11	24495223	24507860	+	ENSSSCT00000035708	X	41532957	41539570	+	0.00285947	-0.956015	1.25867	2.7769	2.40638	0.635526	0.315097	0.051508
TCONS_00015593	11	24495223	24507860	+	ENSSSCT00000035731	X	78031562	78104740	+	0.0272581	0.861984	1.25867	2.7769	2.40638	0.635526	0.315097	0.051508
TCONS_00015593	11	24495223	24507860	+	ENSSSCT00000035735	7	29500715	29504480	-	0.0193212	-0.884251	1.25867	2.7769	2.40638	0.635526	0.315097	0.051508
TCONS_00015593	11	24495223	24507860	+	ENSSSCT00000035887	4	98087518	98093736	+	0.022752	0.874175	1.25867	2.7769	2.40638	0.635526	0.315097	0.051508
TCONS_00015593	11	24495223	24507860	+	ENSSSCT00000035918	17	4139875	4191497	-	0.0314212	-0.851548	1.25867	2.7769	2.40638	0.635526	0.315097	0.051508
TCONS_00015593	11	24495223	24507860	+	ENSSSCT00000035939	6	109000000	109000000	+	0.0172211	0.890848	1.25867	2.7769	2.40638	0.635526	0.315097	0.051508
TCONS_00015593	11	24495223	24507860	+	ENSSSCT00000036034	6	109000000	109000000	+	0.00980991	0.918002	1.25867	2.7769	2.40638	0.635526	0.315097	0.051508
TCONS_00015593	11	24495223	24507860	+	ENSSSCT00000036286	10	24337539	24406888	+	0.0388113	0.834516	1.25867	2.7769	2.40638	0.635526	0.315097	0.051508
TCONS_00015593	11	24495223	24507860	+	ENSSSCT00000036623	16	55769330	55770966	+	0.000890362	-0.975537	1.25867	2.7769	2.40638	0.635526	0.315097	0.051508
TCONS_00015593	11	24495223	24507860	+	ENSSSCT00000036625	14	64381826	64385995	-	0.00779913	0.926999	1.25867	2.7769	2.40638	0.635526	0.315097	0.051508
TCONS_00015594	11	24495300	24507860	+	ENSSSCT00000000459	5	23989828	24009281	+	0.0476441	0.81605	0.453142	1.19032	0.971583	0.143015	0.0529693	0.170869
TCONS_00015594	11	24495300	24507860	+	ENSSSCT00000000530	5	36179190	36185575	-	0.030574	-0.853616	0.453142	1.19032	0.971583	0.143015	0.0529693	0.170869
TCONS_00015594	11	24495300	24507860	+	ENSSSCT00000000614	5	54823630	54944107	+	0.0355001	0.84194	0.453142	1.19032	0.971583	0.143015	0.0529693	0.170869
TCONS_00015594	11	24495300	24507860	+	ENSSSCT00000000620	5	55086948	55108253	+	0.00101428	0.973883	0.453142	1.19032	0.971583	0.143015	0.0529693	0.170869
TCONS_00015594	11	24495300	24507860	+	ENSSSCT00000000696	5	64622527	64631775	+	0.0413966	0.828925	0.453142	1.19032	0.971583	0.143015	0.0529693	0.170869
TCONS_00015594	11	24495300	24507860	+	ENSSSCT00000000807	5	69599776	69608624	-	0.0432026	0.825115	0.453142	1.19032	0.971583	0.143015	0.0529693	0.170869
TCONS_00015594	11	24495300	24507860	+	ENSSSCT00000000823	5	71087394	71087855	-	0.00569867	0.937713	0.453142	1.19032	0.971583	0.143015	0.0529693	0.170869
TCONS_00015594	11	24495300	24507860	+	ENSSSCT00000000833	5	72118717	72143297	-	0.0244161	0.869549	0.453142	1.19032	0.971583	0.143015	0.0529693	0.170869
TCONS_00015594	11	24495300	24507860	+	ENSSSCT00000000876	5	79937452	80001030	-	0.0221222	-0.875967	0.453142	1.19032	0.971583	0.143015	0.0529693	0.170869
TCONS_00015594	11	24495300	24507860	+	ENSSSCT00000001027	5	105000000	105000000	-	0.00253648	0.958592	0.453142	1.19032	0.971583	0.143015	0.0529693	0.170869
TCONS_00015594	11	24495300	24507860	+	ENSSSCT00000001461	7	26783954	26789694	+	0.0258127	0.865782	0.453142	1.19032	0.971583	0.143015	0.0529693	0.170869
TCONS_00015594	11	24495300	24507860	+	ENSSSCT00000001559	7	27819355	27834344	+	0.00124796	0.971016	0.453142	1.19032	0.971583	0.143015	0.0529693	0.170869
TCONS_00015594	11	24495300	24507860	+	ENSSSCT00000001837	7	43486695	43489733	+	0.0410521	0.82966	0.453142	1.19032	0.971583	0.143015	0.0529693	0.170869
TCONS_00015594	11	24495300	24507860	+	ENSSSCT00000001892	7	44459903	44474467	+	0.0022594	0.960934	0.453142	1.19032	0.971583	0.143015	0.0529693	0.170869
TCONS_00015594	11	24495300	24507860	+	ENSSSCT00000001927	7	48147617	48174888	-	0.0316155	0.851077	0.453142	1.19032	0.971583	0.143015	0.0529693	0.170869
TCONS_00015594	11	24495300	24507860	+	ENSSSCT00000002070	7	60210865	60212402	-	0.049714	0.81196	0.453142	1.19032	0.971583	0.143015	0.0529693	0.170869
TCONS_00015594	11	24495300	24507860	+	ENSSSCT00000002515	7	94622958	94624727	-	0.000152973	0.989884	0.453142	1.19032	0.971583	0.143015	0.0529693	0.170869
TCONS_00015594	11	24495300	24507860	+	ENSSSCT00000002576	7	99860648	99938309	+	0.00318177	0.953583	0.453142	1.19032	0.971583	0.143015	0.0529693	0.170869
TCONS_00015594	11	24495300	24507860	+	ENSSSCT00000002615	7	103000000	103000000	+	0.00373158	0.949699	0.453142	1.19032	0.971583	0.143015	0.0529693	0.170869
TCONS_00015594	11	24495300	24507860	+	ENSSSCT00000003118	6	17207506	17232216	-	0.000567145	0.980492	0.453142	1.19032	0.971583	0.143015	0.0529693	0.170869
TCONS_00015594	11	24495300	24507860	+	ENSSSCT00000003128	6	27402625	27447986	-	0.0455862	0.820199	0.453142	1.19032	0.971583	0.143015	0.0529693	0.170869
TCONS_00015594	11	24495300	24507860	+	ENSSSCT00000003352	6	45444859	45454620	+	0.00174768	0.965669	0.453142	1.19032	0.971583	0.143015	0.0529693	0.170869
TCONS_00015594	11	24495300	24507860	+	ENSSSCT00000003853	6	69390944	69394891	-	0.0163648	0.893647	0.453142	1.19032	0.971583	0.143015	0.0529693	0.170869
TCONS_00015594	11	24495300	24507860	+	ENSSSCT00000003939	6	75996931	75997332	-	0.0050052	0.941665	0.453142	1.19032	0.971583	0.143015	0.0529693	0.170869
TCONS_00015594	11	24495300	24507860	+	ENSSSCT00000003989	6	81714146	81715640	+	0.00676209	0.932085	0.453142	1.19032	0.971583	0.143015	0.0529693	0.170869
TCONS_00015594	11	24495300	24507860	+	ENSSSCT00000003990	6	81728923	81731175	-	0.00649718	0.933444	0.453142	1.19032	0.971583	0.143015	0.0529693	0.170869
TCONS_00015594	11	24495300	24507860	+	ENSSSCT00000004129	6	109000000	109000000	+	0.0310792	0.85238	0.453142	1.19032	0.971583	0.143015	0.0529693	0.170869
TCONS_00015594	11	24495300	24507860	+	ENSSSCT00000004191	6	132000000	132000000	+	0.0400011	0.831922	0.453142	1.19032	0.971583	0.143015	0.0529693	0.170869
TCONS_00015594	11	24495300	24507860	+	ENSSSCT00000004265	6	147000000	147000000	+	0.0197916	0.882822	0.453142	1.19032	0.971583	0.143015	0.0529693	0.170869
TCONS_00015594	11	24495300	24507860	+	ENSSSCT00000004525	1	17890006	17908112	-	0.0370713	-0.838379	0.453142	1.19032	0.971583	0.143015	0.0529693	0.170869
TCONS_00015594	11	24495300	24507860	+	ENSSSCT00000004544	1	18783705	18819681	+	0.0433291	-0.824851	0.453142	1.19032	0.971583	0.143015	0.0529693	0.170869
TCONS_00015594	11	24495300	24507860	+	ENSSSCT00000004648	1	37207702	37509944	-	0.0391244	0.83383	0.453142	1.19032	0.971583	0.143015	0.0529693	0.170869
TCONS_00015594	11	24495300	24507860	+	ENSSSCT00000004979	1	108000000	108000000	-	0.000638527	0.979296	0.453142	1.19032	0.971583	0.143015	0.0529693	0.170869
TCONS_00015594	11	24495300	24507860	+	ENSSSCT00000005294	1	150000000	150000000	-	0.00882811	0.92227	0.453142	1.19032	0.971583	0.143015	0.0529693	0.170869
TCONS_00015594	11	24495300	24507860	+	ENSSSCT00000005460	1	182000000	182000000	+	0.00972959	0.918343	0.453142	1.19032	0.971583	0.143015	0.0529693	0.170869
TCONS_00015594	11	24495300	24507860	+	ENSSSCT00000006013	1	284000000	284000000	+	0.000991137	0.974183	0.453142	1.19032	0.971583	0.143015	0.0529693	0.170869
TCONS_00015594	11	24495300	24507860	+	ENSSSCT00000006599	4	22984733	22989693	-	0.0100589	-0.916953	0.453142	1.19032	0.971583	0.143015	0.0529693	0.170869
TCONS_00015594	11	24495300	24507860	+	ENSSSCT00000006786	4	70341215	70379453	+	0.00273344	0.957002	0.453142	1.19032	0.971583	0.143015	0.0529693	0.170869
TCONS_00015594	11	24495300	24507860	+	ENSSSCT00000006936	4	93015120	93063524	+	0.00060305	0.979882	0.453142	1.19032	0.971583	0.143015	0.0529693	0.170869
TCONS_00015594	11	24495300	24507860	+	ENSSSCT00000007292	4	108000000	108000000	-	0.0343805	-0.844523	0.453142	1.19032	0.971583	0.143015	0.0529693	0.170869
TCONS_00015594	11	24495300	24507860	+	ENSSSCT00000007380	4	114000000	114000000	+	0.00659778	0.932925	0.453142	1.19032	0.971583	0.143015	0.0529693	0.170869
TCONS_00015594	11	24495300	24507860	+	ENSSSCT00000007472	4	121000000	121000000	-	0.0223508	0.875314	0.453142	1.19032	0.971583	0.143015	0.0529693	0.170869
TCONS_00015594	11	24495300	24507860	+	ENSSSCT00000007482	4	121000000	121000000	+	0.024475	-0.869389	0.453142	1.19032	0.971583	0.143015	0.0529693	0.170869
TCONS_00015594	11	24495300	24507860	+	ENSSSCT00000007548	4	135000000	135000000	+	0.00537377	0.939533	0.453142	1.19032	0.971583	0.143015	0.0529693	0.170869
TCONS_00015594	11	24495300	24507860	+	ENSSSCT00000007887	17	39529696	39602957	-	0.0301092	0.854762	0.453142	1.19032	0.971583	0.143015	0.0529693	0.170869
TCONS_00015594	11	24495300	24507860	+	ENSSSCT00000007974	17	43559553	43582499	+	0.0302501	-0.854414	0.453142	1.19032	0.971583	0.143015	0.0529693	0.170869
TCONS_00015594	11	24495300	24507860	+	ENSSSCT00000008027	17	46043515	46045923	+	0.0444992	0.822426	0.453142	1.19032	0.971583	0.143015	0.0529693	0.170869
TCONS_00015594	11	24495300	24507860	+	ENSSSCT00000008101	17	53254492	53270748	-	0.00203935	0.962898	0.453142	1.19032	0.971583	0.143015	0.0529693	0.170869
TCONS_00015594	11	24495300	24507860	+	ENSSSCT00000009023	3	62399406	62405075	+	0.00881154	-0.922344	0.453142	1.19032	0.971583	0.143015	0.0529693	0.170869
TCONS_00015594	11	24495300	24507860	+	ENSSSCT00000009355	3	119000000	119000000	+	0.0179984	0.888363	0.453142	1.19032	0.971583	0.143015	0.0529693	0.170869
TCONS_00015594	11	24495300	24507860	+	ENSSSCT00000009435	3	134000000	134000000	-	0.0190349	0.88513	0.453142	1.19032	0.971583	0.143015	0.0529693	0.170869
TCONS_00015594	11	24495300	24507860	+	ENSSSCT00000009594	8	29672295	29674595	+	0.0236124	-0.871764	0.453142	1.19032	0.971583	0.143015	0.0529693	0.170869
TCONS_00015594	11	24495300	24507860	+	ENSSSCT00000009626	8	34048456	34405243	+	0.0231905	-0.872941	0.453142	1.19032	0.971583	0.143015	0.0529693	0.170869
TCONS_00015594	11	24495300	24507860	+	ENSSSCT00000009663	8	40879889	41028371	-	0.0141262	0.90132	0.453142	1.19032	0.971583	0.143015	0.0529693	0.170869
TCONS_00015594	11	24495300	24507860	+	ENSSSCT00000009679	8	43550236	43602062	+	0.00719295	0.929929	0.453142	1.19032	0.971583	0.143015	0.0529693	0.170869
TCONS_00015594	11	24495300	24507860	+	ENSSSCT00000009715	8	49361034	49430751	+	0.022601	0.874602	0.453142	1.19032	0.971583	0.143015	0.0529693	0.170869
TCONS_00015594	11	24495300	24507860	+	ENSSSCT00000009813	8	74206843	74311983	+	0.0339088	0.845623	0.453142	1.19032	0.971583	0.143015	0.0529693	0.170869
TCONS_00015594	11	24495300	24507860	+	ENSSSCT00000009832	8	75829909	75882217	-	0.040208	0.831475	0.453142	1.19032	0.971583	0.143015	0.0529693	0.170869
TCONS_00015594	11	24495300	24507860	+	ENSSSCT00000010013	8	122000000	122000000	+	0.0332208	-0.847241	0.453142	1.19032	0.971583	0.143015	0.0529693	0.170869
TCONS_00015594	11	24495300	24507860	+	ENSSSCT00000010104	8	141000000	141000000	+	0.0232915	-0.872658	0.453142	1.19032	0.971583	0.143015	0.0529693	0.170869
TCONS_00015594	11	24495300	24507860	+	ENSSSCT00000010116	8	144000000	144000000	+	0.0100974	-0.916792	0.453142	1.19032	0.971583	0.143015	0.0529693	0.170869
TCONS_00015594	11	24495300	24507860	+	ENSSSCT00000010229	11	7585525	7661067	-	0.0477376	0.815864	0.453142	1.19032	0.971583	0.143015	0.0529693	0.170869
TCONS_00015594	11	24495300	24507860	+	ENSSSCT00000010408	11	69825438	69859807	-	0.00719477	0.92992	0.453142	1.19032	0.971583	0.143015	0.0529693	0.170869
TCONS_00015594	11	24495300	24507860	+	ENSSSCT00000010450	11	78386636	78500067	-	0.000124976	0.990858	0.453142	1.19032	0.971583	0.143015	0.0529693	0.170869
TCONS_00015594	11	24495300	24507860	+	ENSSSCT00000010514	14	3264861	3279160	-	0.00203949	0.962896	0.453142	1.19032	0.971583	0.143015	0.0529693	0.170869
TCONS_00015594	11	24495300	24507860	+	ENSSSCT00000010731	14	31795357	31796379	+	0.0238515	0.871101	0.453142	1.19032	0.971583	0.143015	0.0529693	0.170869
TCONS_00015594	11	24495300	24507860	+	ENSSSCT00000011105	14	58497683	58618862	-	0.00933177	0.920053	0.453142	1.19032	0.971583	0.143015	0.0529693	0.170869
TCONS_00015594	11	24495300	24507860	+	ENSSSCT00000011190	14	71516963	71521113	-	0.0204029	-0.880988	0.453142	1.19032	0.971583	0.143015	0.0529693	0.170869
TCONS_00015594	11	24495300	24507860	+	ENSSSCT00000011248	14	80010893	80098908	+	0.00696066	0.931083	0.453142	1.19032	0.971583	0.143015	0.0529693	0.170869
TCONS_00015594	11	24495300	24507860	+	ENSSSCT00000011627	14	133000000	134000000	-	0.018726	-0.886084	0.453142	1.19032	0.971583	0.143015	0.0529693	0.170869
TCONS_00015594	11	24495300	24507860	+	ENSSSCT00000011646	14	136000000	136000000	+	0.000219712	0.987873	0.453142	1.19032	0.971583	0.143015	0.0529693	0.170869
TCONS_00015594	11	24495300	24507860	+	ENSSSCT00000011844	10	12259545	12288272	-	0.0129141	0.90572	0.453142	1.19032	0.971583	0.143015	0.0529693	0.170869
TCONS_00015594	11	24495300	24507860	+	ENSSSCT00000012042	10	37686862	37699607	-	0.0143276	0.900607	0.453142	1.19032	0.971583	0.143015	0.0529693	0.170869
TCONS_00015594	11	24495300	24507860	+	ENSSSCT00000012087	10	50066724	50073357	+	0.00213274	0.962052	0.453142	1.19032	0.971583	0.143015	0.0529693	0.170869
TCONS_00015594	11	24495300	24507860	+	ENSSSCT00000012185	10	70831452	70853803	+	0.0126383	0.906749	0.453142	1.19032	0.971583	0.143015	0.0529693	0.170869
TCONS_00015594	11	24495300	24507860	+	ENSSSCT00000012197	10	71403808	71417802	+	0.0335707	0.846416	0.453142	1.19032	0.971583	0.143015	0.0529693	0.170869
TCONS_00015594	11	24495300	24507860	+	ENSSSCT00000012444	13	34777399	34804791	-	0.00769748	0.927483	0.453142	1.19032	0.971583	0.143015	0.0529693	0.170869
TCONS_00015594	11	24495300	24507860	+	ENSSSCT00000012494	13	36354904	36358940	+	0.000675473	0.978704	0.453142	1.19032	0.971583	0.143015	0.0529693	0.170869
TCONS_00015594	11	24495300	24507860	+	ENSSSCT00000012514	13	37619537	37624850	-	0.00146689	0.968563	0.453142	1.19032	0.971583	0.143015	0.0529693	0.170869
TCONS_00015594	11	24495300	24507860	+	ENSSSCT00000012798	13	94320965	94352358	-	0.0269526	0.862779	0.453142	1.19032	0.971583	0.143015	0.0529693	0.170869
TCONS_00015594	11	24495300	24507860	+	ENSSSCT00000012915	13	134000000	134000000	+	0.0275187	0.86131	0.453142	1.19032	0.971583	0.143015	0.0529693	0.170869
TCONS_00015594	11	24495300	24507860	+	ENSSSCT00000012925	13	137000000	137000000	-	0.00878579	0.922459	0.453142	1.19032	0.971583	0.143015	0.0529693	0.170869
TCONS_00015594	11	24495300	24507860	+	ENSSSCT00000012943	13	142000000	142000000	+	0.0061015	0.935525	0.453142	1.19032	0.971583	0.143015	0.0529693	0.170869
TCONS_00015594	11	24495300	24507860	+	ENSSSCT00000013017	13	150000000	150000000	-	0.00919409	0.920653	0.453142	1.19032	0.971583	0.143015	0.0529693	0.170869
TCONS_00015594	11	24495300	24507860	+	ENSSSCT00000013132	13	187000000	187000000	+	0.0414259	-0.828863	0.453142	1.19032	0.971583	0.143015	0.0529693	0.170869
TCONS_00015594	11	24495300	24507860	+	ENSSSCT00000013322	Y	1277624	1297330	+	0.028747	-0.85817	0.453142	1.19032	0.971583	0.143015	0.0529693	0.170869
TCONS_00015594	11	24495300	24507860	+	ENSSSCT00000013323	Y	1324376	1383421	+	0.0316788	-0.850925	0.453142	1.19032	0.971583	0.143015	0.0529693	0.170869
TCONS_00015594	11	24495300	24507860	+	ENSSSCT00000013444	X	48055004	48059583	+	0.0273725	0.861688	0.453142	1.19032	0.971583	0.143015	0.0529693	0.170869
TCONS_00015594	11	24495300	24507860	+	ENSSSCT00000013686	X	98800897	98803989	-	0.0032332	0.953207	0.453142	1.19032	0.971583	0.143015	0.0529693	0.170869
TCONS_00015594	11	24495300	24507860	+	ENSSSCT00000013694	X	98011229	98012771	-	0.0102679	0.916082	0.453142	1.19032	0.971583	0.143015	0.0529693	0.170869
TCONS_00015594	11	24495300	24507860	+	ENSSSCT00000013711	X	99087898	99120104	-	0.0250251	0.867894	0.453142	1.19032	0.971583	0.143015	0.0529693	0.170869
TCONS_00015594	11	24495300	24507860	+	ENSSSCT00000013762	X	106000000	106000000	-	0.0209381	0.879404	0.453142	1.19032	0.971583	0.143015	0.0529693	0.170869
TCONS_00015594	11	24495300	24507860	+	ENSSSCT00000013868	X	127000000	127000000	-	0.0420375	0.827564	0.453142	1.19032	0.971583	0.143015	0.0529693	0.170869
TCONS_00015594	11	24495300	24507860	+	ENSSSCT00000014039	2	177464	183099	+	0.0152588	0.89737	0.453142	1.19032	0.971583	0.143015	0.0529693	0.170869
TCONS_00015594	11	24495300	24507860	+	ENSSSCT00000014517	2	26810906	26895574	-	0.0272473	0.862012	0.453142	1.19032	0.971583	0.143015	0.0529693	0.170869
TCONS_00015594	11	24495300	24507860	+	ENSSSCT00000014634	2	49291904	49316939	+	0.0433674	0.824771	0.453142	1.19032	0.971583	0.143015	0.0529693	0.170869
TCONS_00015594	11	24495300	24507860	+	ENSSSCT00000014887	2	70020224	70035675	+	0.0221817	-0.875797	0.453142	1.19032	0.971583	0.143015	0.0529693	0.170869
TCONS_00015594	11	24495300	24507860	+	ENSSSCT00000015165	2	59752658	59767677	+	0.0092608	0.920362	0.453142	1.19032	0.971583	0.143015	0.0529693	0.170869
TCONS_00015594	11	24495300	24507860	+	ENSSSCT00000015539	2	125000000	125000000	+	0.00291063	0.95562	0.453142	1.19032	0.971583	0.143015	0.0529693	0.170869
TCONS_00015594	11	24495300	24507860	+	ENSSSCT00000015577	2	137000000	137000000	-	0.00834895	0.924437	0.453142	1.19032	0.971583	0.143015	0.0529693	0.170869
TCONS_00015594	11	24495300	24507860	+	ENSSSCT00000015770	2	156000000	157000000	-	0.0343748	-0.844536	0.453142	1.19032	0.971583	0.143015	0.0529693	0.170869
TCONS_00015594	11	24495300	24507860	+	ENSSSCT00000015776	2	157000000	157000000	+	0.038435	-0.835345	0.453142	1.19032	0.971583	0.143015	0.0529693	0.170869
TCONS_00015594	11	24495300	24507860	+	ENSSSCT00000016186	9	9166711	9179299	-	0.0222326	0.875651	0.453142	1.19032	0.971583	0.143015	0.0529693	0.170869
TCONS_00015594	11	24495300	24507860	+	ENSSSCT00000016196	9	10123736	10150312	-	0.0219735	0.876394	0.453142	1.19032	0.971583	0.143015	0.0529693	0.170869
TCONS_00015594	11	24495300	24507860	+	ENSSSCT00000016213	9	10993370	11099236	-	0.0438072	-0.823856	0.453142	1.19032	0.971583	0.143015	0.0529693	0.170869
TCONS_00015594	11	24495300	24507860	+	ENSSSCT00000016291	9	26043364	26060761	+	0.0441104	0.823228	0.453142	1.19032	0.971583	0.143015	0.0529693	0.170869
TCONS_00015594	11	24495300	24507860	+	ENSSSCT00000016700	9	81459881	81550506	+	0.0427298	0.826105	0.453142	1.19032	0.971583	0.143015	0.0529693	0.170869
TCONS_00015594	11	24495300	24507860	+	ENSSSCT00000016949	9	137000000	137000000	-	0.0192791	-0.88438	0.453142	1.19032	0.971583	0.143015	0.0529693	0.170869
TCONS_00015594	11	24495300	24507860	+	ENSSSCT00000017011	9	146000000	146000000	+	0.0107613	0.91406	0.453142	1.19032	0.971583	0.143015	0.0529693	0.170869
TCONS_00015594	11	24495300	24507860	+	ENSSSCT00000017143	15	36329068	36452266	+	0.0416488	0.828388	0.453142	1.19032	0.971583	0.143015	0.0529693	0.170869
TCONS_00015594	11	24495300	24507860	+	ENSSSCT00000017284	15	71386273	71422517	-	0.00528642	0.940032	0.453142	1.19032	0.971583	0.143015	0.0529693	0.170869
TCONS_00015594	11	24495300	24507860	+	ENSSSCT00000017328	15	81528777	81569418	-	0.00560448	0.938235	0.453142	1.19032	0.971583	0.143015	0.0529693	0.170869
TCONS_00015594	11	24495300	24507860	+	ENSSSCT00000017487	15	108000000	108000000	+	0.025856	0.865667	0.453142	1.19032	0.971583	0.143015	0.0529693	0.170869
TCONS_00015594	11	24495300	24507860	+	ENSSSCT00000017612	15	131000000	131000000	-	0.0255138	0.86658	0.453142	1.19032	0.971583	0.143015	0.0529693	0.170869
TCONS_00015594	11	24495300	24507860	+	ENSSSCT00000017936	18	7555045	7574796	-	0.0153019	-0.897223	0.453142	1.19032	0.971583	0.143015	0.0529693	0.170869
TCONS_00015594	11	24495300	24507860	+	ENSSSCT00000017990	18	12892533	12981639	+	0.00395585	0.948197	0.453142	1.19032	0.971583	0.143015	0.0529693	0.170869
TCONS_00015594	11	24495300	24507860	+	ENSSSCT00000018060	18	21201786	21204671	+	0.0368027	-0.838982	0.453142	1.19032	0.971583	0.143015	0.0529693	0.170869
TCONS_00015594	11	24495300	24507860	+	ENSSSCT00000018356	16	25800221	25823336	-	0.0408859	0.830016	0.453142	1.19032	0.971583	0.143015	0.0529693	0.170869
TCONS_00015594	11	24495300	24507860	+	ENSSSCT00000018719	12	5386515	5399934	-	0.00534189	0.939715	0.453142	1.19032	0.971583	0.143015	0.0529693	0.170869
TCONS_00015594	11	24495300	24507860	+	ENSSSCT00000018767	12	6865457	6907593	-	0.0100391	-0.917036	0.453142	1.19032	0.971583	0.143015	0.0529693	0.170869
TCONS_00015594	11	24495300	24507860	+	ENSSSCT00000019033	12	22500935	22502041	-	0.0333721	-0.846884	0.453142	1.19032	0.971583	0.143015	0.0529693	0.170869
TCONS_00015594	11	24495300	24507860	+	ENSSSCT00000019102	12	25702161	25720592	+	0.0308012	0.853059	0.453142	1.19032	0.971583	0.143015	0.0529693	0.170869
TCONS_00015594	11	24495300	24507860	+	ENSSSCT00000019555	12	55382306	55382924	-	0.0315968	-0.851123	0.453142	1.19032	0.971583	0.143015	0.0529693	0.170869
TCONS_00015594	11	24495300	24507860	+	ENSSSCT00000019629	12	62326863	62334572	+	0.0290397	0.857432	0.453142	1.19032	0.971583	0.143015	0.0529693	0.170869
TCONS_00015594	11	24495300	24507860	+	ENSSSCT00000022285	7	104000000	104000000	+	0.0308807	-0.852864	0.453142	1.19032	0.971583	0.143015	0.0529693	0.170869
TCONS_00015594	11	24495300	24507860	+	ENSSSCT00000022362	7	60145316	60153462	-	0.00715415	0.93012	0.453142	1.19032	0.971583	0.143015	0.0529693	0.170869
TCONS_00015594	11	24495300	24507860	+	ENSSSCT00000022513	6	18284229	18324499	+	0.0418907	0.827875	0.453142	1.19032	0.971583	0.143015	0.0529693	0.170869
TCONS_00015594	11	24495300	24507860	+	ENSSSCT00000022855	12	46793513	46805425	-	0.00849631	0.923764	0.453142	1.19032	0.971583	0.143015	0.0529693	0.170869
TCONS_00015594	11	24495300	24507860	+	ENSSSCT00000022979	3	142000000	142000000	+	0.0143151	0.900651	0.453142	1.19032	0.971583	0.143015	0.0529693	0.170869
TCONS_00015594	11	24495300	24507860	+	ENSSSCT00000023976	14	132000000	132000000	+	0.0119883	0.909217	0.453142	1.19032	0.971583	0.143015	0.0529693	0.170869
TCONS_00015594	11	24495300	24507860	+	ENSSSCT00000024309	X	47814100	47819387	+	0.00447041	0.9449	0.453142	1.19032	0.971583	0.143015	0.0529693	0.170869
TCONS_00015594	11	24495300	24507860	+	ENSSSCT00000024408	12	46672770	46680857	-	0.000146832	0.99009	0.453142	1.19032	0.971583	0.143015	0.0529693	0.170869
TCONS_00015594	11	24495300	24507860	+	ENSSSCT00000024413	15	133000000	133000000	+	0.00858417	-0.923366	0.453142	1.19032	0.971583	0.143015	0.0529693	0.170869
TCONS_00015594	11	24495300	24507860	+	ENSSSCT00000024465	1	126000000	126000000	-	0.00284013	0.956165	0.453142	1.19032	0.971583	0.143015	0.0529693	0.170869
TCONS_00015594	11	24495300	24507860	+	ENSSSCT00000024475	13	32925444	32943845	-	0.00016701	0.98943	0.453142	1.19032	0.971583	0.143015	0.0529693	0.170869
TCONS_00015594	11	24495300	24507860	+	ENSSSCT00000024673	13	35034834	35044882	-	0.0362133	-0.840314	0.453142	1.19032	0.971583	0.143015	0.0529693	0.170869
TCONS_00015594	11	24495300	24507860	+	ENSSSCT00000024980	Y	388424	405535	-	0.0270468	-0.862533	0.453142	1.19032	0.971583	0.143015	0.0529693	0.170869
TCONS_00015594	11	24495300	24507860	+	ENSSSCT00000025354	12	56343352	56375700	-	0.000340498	0.984895	0.453142	1.19032	0.971583	0.143015	0.0529693	0.170869
TCONS_00015594	11	24495300	24507860	+	ENSSSCT00000025795	9	44249986	44261682	-	0.0266779	0.863497	0.453142	1.19032	0.971583	0.143015	0.0529693	0.170869
TCONS_00015594	11	24495300	24507860	+	ENSSSCT00000026118	13	75395664	75435428	+	0.0476135	0.816111	0.453142	1.19032	0.971583	0.143015	0.0529693	0.170869
TCONS_00015594	11	24495300	24507860	+	ENSSSCT00000026254	14	134000000	134000000	-	0.0347039	-0.843773	0.453142	1.19032	0.971583	0.143015	0.0529693	0.170869
TCONS_00015594	11	24495300	24507860	+	ENSSSCT00000026329	10	72009227	72022986	+	0.0369374	0.838679	0.453142	1.19032	0.971583	0.143015	0.0529693	0.170869
TCONS_00015594	11	24495300	24507860	+	ENSSSCT00000026340	5	81900484	81911075	-	0.00364505	0.950291	0.453142	1.19032	0.971583	0.143015	0.0529693	0.170869
TCONS_00015594	11	24495300	24507860	+	ENSSSCT00000026508	6	45173190	45196492	-	0.00585899	0.936834	0.453142	1.19032	0.971583	0.143015	0.0529693	0.170869
TCONS_00015594	11	24495300	24507860	+	ENSSSCT00000026517	17	57946112	57947682	+	0.022028	0.876237	0.453142	1.19032	0.971583	0.143015	0.0529693	0.170869
TCONS_00015594	11	24495300	24507860	+	ENSSSCT00000026585	13	87082123	87091700	-	0.000145796	0.990125	0.453142	1.19032	0.971583	0.143015	0.0529693	0.170869
TCONS_00015594	11	24495300	24507860	+	ENSSSCT00000026603	2	616546	619456	+	0.0156555	0.896021	0.453142	1.19032	0.971583	0.143015	0.0529693	0.170869
TCONS_00015594	11	24495300	24507860	+	ENSSSCT00000026616	6	58710861	58721030	-	0.0262463	0.864633	0.453142	1.19032	0.971583	0.143015	0.0529693	0.170869
TCONS_00015594	11	24495300	24507860	+	ENSSSCT00000026713	3	42420365	42425480	-	0.0414217	0.828871	0.453142	1.19032	0.971583	0.143015	0.0529693	0.170869
TCONS_00015594	11	24495300	24507860	+	ENSSSCT00000027232	17	17683081	17683527	+	0.00324061	0.953153	0.453142	1.19032	0.971583	0.143015	0.0529693	0.170869
TCONS_00015594	11	24495300	24507860	+	ENSSSCT00000027235	12	41690124	41712782	+	0.000483345	0.981995	0.453142	1.19032	0.971583	0.143015	0.0529693	0.170869
TCONS_00015594	11	24495300	24507860	+	ENSSSCT00000027305	2	27784534	27785847	-	0.00435297	-0.945635	0.453142	1.19032	0.971583	0.143015	0.0529693	0.170869
TCONS_00015594	11	24495300	24507860	+	ENSSSCT00000027405	9	44262823	44267186	+	0.024861	0.868338	0.453142	1.19032	0.971583	0.143015	0.0529693	0.170869
TCONS_00015594	11	24495300	24507860	+	ENSSSCT00000027767	10	15304507	15386849	+	0.0489967	-0.813368	0.453142	1.19032	0.971583	0.143015	0.0529693	0.170869
TCONS_00015594	11	24495300	24507860	+	ENSSSCT00000027781	18	6444843	6502045	-	0.0120299	0.909057	0.453142	1.19032	0.971583	0.143015	0.0529693	0.170869
TCONS_00015594	11	24495300	24507860	+	ENSSSCT00000027894	9	50918843	50924246	+	0.0470139	-0.817312	0.453142	1.19032	0.971583	0.143015	0.0529693	0.170869
TCONS_00015594	11	24495300	24507860	+	ENSSSCT00000027950	1	126000000	126000000	+	0.00520552	0.940497	0.453142	1.19032	0.971583	0.143015	0.0529693	0.170869
TCONS_00015594	11	24495300	24507860	+	ENSSSCT00000028251	10	71747464	71761223	+	0.0353585	0.842264	0.453142	1.19032	0.971583	0.143015	0.0529693	0.170869
TCONS_00015594	11	24495300	24507860	+	ENSSSCT00000028470	2	160000000	160000000	-	0.00347571	0.951469	0.453142	1.19032	0.971583	0.143015	0.0529693	0.170869
TCONS_00015594	11	24495300	24507860	+	ENSSSCT00000028545	17	12607765	12611975	+	0.00900782	0.921472	0.453142	1.19032	0.971583	0.143015	0.0529693	0.170869
TCONS_00015594	11	24495300	24507860	+	ENSSSCT00000028555	7	26944255	26947761	-	0.0170261	-0.891479	0.453142	1.19032	0.971583	0.143015	0.0529693	0.170869
TCONS_00015594	11	24495300	24507860	+	ENSSSCT00000028564	2	106000000	106000000	+	0.0314626	0.851448	0.453142	1.19032	0.971583	0.143015	0.0529693	0.170869
TCONS_00015594	11	24495300	24507860	+	ENSSSCT00000028880	14	44740623	44742674	+	0.017277	-0.890667	0.453142	1.19032	0.971583	0.143015	0.0529693	0.170869
TCONS_00015594	11	24495300	24507860	+	ENSSSCT00000028884	Y	1115738	1132911	+	0.0293534	-0.856644	0.453142	1.19032	0.971583	0.143015	0.0529693	0.170869
TCONS_00015594	11	24495300	24507860	+	ENSSSCT00000028910	13	208000000	208000000	+	0.0118536	0.909736	0.453142	1.19032	0.971583	0.143015	0.0529693	0.170869
TCONS_00015594	11	24495300	24507860	+	ENSSSCT00000029059	6	26420805	26421708	+	0.0325799	0.848762	0.453142	1.19032	0.971583	0.143015	0.0529693	0.170869
TCONS_00015594	11	24495300	24507860	+	ENSSSCT00000029625	Y	502882	660050	-	0.0301688	-0.854615	0.453142	1.19032	0.971583	0.143015	0.0529693	0.170869
TCONS_00015594	11	24495300	24507860	+	ENSSSCT00000029653	14	31807454	31858571	+	0.00823171	0.924976	0.453142	1.19032	0.971583	0.143015	0.0529693	0.170869
TCONS_00015594	11	24495300	24507860	+	ENSSSCT00000029998	14	65286152	65307305	+	0.0212086	0.878611	0.453142	1.19032	0.971583	0.143015	0.0529693	0.170869
TCONS_00015594	11	24495300	24507860	+	ENSSSCT00000030119	14	40012557	40026334	+	0.00267403	0.957476	0.453142	1.19032	0.971583	0.143015	0.0529693	0.170869
TCONS_00015594	11	24495300	24507860	+	ENSSSCT00000030126	10	58570358	58721807	+	0.000979632	0.974334	0.453142	1.19032	0.971583	0.143015	0.0529693	0.170869
TCONS_00015594	11	24495300	24507860	+	ENSSSCT00000030128	14	152000000	152000000	-	0.0188925	0.885569	0.453142	1.19032	0.971583	0.143015	0.0529693	0.170869
TCONS_00015594	11	24495300	24507860	+	ENSSSCT00000030141	3	140000000	140000000	+	0.00858063	0.923382	0.453142	1.19032	0.971583	0.143015	0.0529693	0.170869
TCONS_00015594	11	24495300	24507860	+	ENSSSCT00000030157	15	83630100	83667197	-	0.00442715	0.94517	0.453142	1.19032	0.971583	0.143015	0.0529693	0.170869
TCONS_00015594	11	24495300	24507860	+	ENSSSCT00000030400	9	44061616	44078349	-	0.00677027	0.932043	0.453142	1.19032	0.971583	0.143015	0.0529693	0.170869
TCONS_00015594	11	24495300	24507860	+	ENSSSCT00000030526	4	140000000	140000000	+	0.0437861	-0.8239	0.453142	1.19032	0.971583	0.143015	0.0529693	0.170869
TCONS_00015594	11	24495300	24507860	+	ENSSSCT00000030593	6	58045649	58047446	+	0.0334619	-0.846672	0.453142	1.19032	0.971583	0.143015	0.0529693	0.170869
TCONS_00015594	11	24495300	24507860	+	ENSSSCT00000030753	9	72916107	72946419	+	0.000465436	-0.982333	0.453142	1.19032	0.971583	0.143015	0.0529693	0.170869
TCONS_00015594	11	24495300	24507860	+	ENSSSCT00000030852	1	37514181	37545517	-	0.0404323	0.830991	0.453142	1.19032	0.971583	0.143015	0.0529693	0.170869
TCONS_00015594	11	24495300	24507860	+	ENSSSCT00000031059	6	81673688	81680174	+	0.00172935	0.965851	0.453142	1.19032	0.971583	0.143015	0.0529693	0.170869
TCONS_00015594	11	24495300	24507860	+	ENSSSCT00000031092	8	46125730	46127733	-	0.037881	-0.836571	0.453142	1.19032	0.971583	0.143015	0.0529693	0.170869
TCONS_00015594	11	24495300	24507860	+	ENSSSCT00000031202	Y	1045257	1191353	-	0.0347899	-0.843574	0.453142	1.19032	0.971583	0.143015	0.0529693	0.170869
TCONS_00015594	11	24495300	24507860	+	ENSSSCT00000031233	X	14225239	14287917	+	0.00477859	0.943014	0.453142	1.19032	0.971583	0.143015	0.0529693	0.170869
TCONS_00015594	11	24495300	24507860	+	ENSSSCT00000031372	8	12414030	12417520	+	0.0393561	0.833324	0.453142	1.19032	0.971583	0.143015	0.0529693	0.170869
TCONS_00015594	11	24495300	24507860	+	ENSSSCT00000031538	9	7896906	7928538	-	0.0279438	-0.860216	0.453142	1.19032	0.971583	0.143015	0.0529693	0.170869
TCONS_00015594	11	24495300	24507860	+	ENSSSCT00000031601	3	18577366	18578031	+	0.0032894	-0.952798	0.453142	1.19032	0.971583	0.143015	0.0529693	0.170869
TCONS_00015594	11	24495300	24507860	+	ENSSSCT00000031735	2	80528927	80536859	+	0.0407678	0.83027	0.453142	1.19032	0.971583	0.143015	0.0529693	0.170869
TCONS_00015594	11	24495300	24507860	+	ENSSSCT00000032118	14	131000000	132000000	+	0.0153532	0.897048	0.453142	1.19032	0.971583	0.143015	0.0529693	0.170869
TCONS_00015594	11	24495300	24507860	+	ENSSSCT00000032175	1	37382750	37449851	-	0.0231267	0.87312	0.453142	1.19032	0.971583	0.143015	0.0529693	0.170869
TCONS_00015594	11	24495300	24507860	+	ENSSSCT00000032742	X	11281874	11303126	+	0.00353118	0.95108	0.453142	1.19032	0.971583	0.143015	0.0529693	0.170869
TCONS_00015594	11	24495300	24507860	+	ENSSSCT00000032782	4	27673913	27766733	+	0.000466868	0.982306	0.453142	1.19032	0.971583	0.143015	0.0529693	0.170869
TCONS_00015594	11	24495300	24507860	+	ENSSSCT00000032888	1	205000000	205000000	+	0.0243684	-0.86968	0.453142	1.19032	0.971583	0.143015	0.0529693	0.170869
TCONS_00015594	11	24495300	24507860	+	ENSSSCT00000033278	X	114000000	114000000	-	0.00697783	0.930997	0.453142	1.19032	0.971583	0.143015	0.0529693	0.170869
TCONS_00015594	11	24495300	24507860	+	ENSSSCT00000033323	9	74313785	74314997	+	0.0155828	0.896267	0.453142	1.19032	0.971583	0.143015	0.0529693	0.170869
TCONS_00015594	11	24495300	24507860	+	ENSSSCT00000033355	4	105000000	105000000	-	0.0267606	-0.86328	0.453142	1.19032	0.971583	0.143015	0.0529693	0.170869
TCONS_00015594	11	24495300	24507860	+	ENSSSCT00000033426	6	78144530	78156215	-	0.0190966	0.88494	0.453142	1.19032	0.971583	0.143015	0.0529693	0.170869
TCONS_00015594	11	24495300	24507860	+	ENSSSCT00000033501	4	93035286	93044781	+	0.00739362	0.928946	0.453142	1.19032	0.971583	0.143015	0.0529693	0.170869
TCONS_00015594	11	24495300	24507860	+	ENSSSCT00000033656	3	10776892	10780656	-	0.00545598	0.939068	0.453142	1.19032	0.971583	0.143015	0.0529693	0.170869
TCONS_00015594	11	24495300	24507860	+	ENSSSCT00000033700	5	64542869	64556398	-	0.0334096	-0.846795	0.453142	1.19032	0.971583	0.143015	0.0529693	0.170869
TCONS_00015594	11	24495300	24507860	+	ENSSSCT00000033898	X	68396645	68521991	-	0.00302013	0.954787	0.453142	1.19032	0.971583	0.143015	0.0529693	0.170869
TCONS_00015594	11	24495300	24507860	+	ENSSSCT00000033967	6	53902904	53909080	+	0.0264305	-0.864147	0.453142	1.19032	0.971583	0.143015	0.0529693	0.170869
TCONS_00015594	11	24495300	24507860	+	ENSSSCT00000034007	X	97049742	97053130	+	0.0355553	-0.841814	0.453142	1.19032	0.971583	0.143015	0.0529693	0.170869
TCONS_00015594	11	24495300	24507860	+	ENSSSCT00000034378	13	1118910	1127291	-	0.0291014	-0.857276	0.453142	1.19032	0.971583	0.143015	0.0529693	0.170869
TCONS_00015594	11	24495300	24507860	+	ENSSSCT00000034552	9	110000000	110000000	-	0.000277959	0.986356	0.453142	1.19032	0.971583	0.143015	0.0529693	0.170869
TCONS_00015594	11	24495300	24507860	+	ENSSSCT00000034705	1	284000000	284000000	+	0.00113678	0.972343	0.453142	1.19032	0.971583	0.143015	0.0529693	0.170869
TCONS_00015594	11	24495300	24507860	+	ENSSSCT00000034945	5	75241600	75389474	+	0.00151636	0.968034	0.453142	1.19032	0.971583	0.143015	0.0529693	0.170869
TCONS_00015594	11	24495300	24507860	+	ENSSSCT00000035217	8	140000000	140000000	+	0.022372	-0.875253	0.453142	1.19032	0.971583	0.143015	0.0529693	0.170869
TCONS_00015594	11	24495300	24507860	+	ENSSSCT00000035348	X	11281860	11302540	+	0.0120882	0.908833	0.453142	1.19032	0.971583	0.143015	0.0529693	0.170869
TCONS_00015594	11	24495300	24507860	+	ENSSSCT00000035708	X	41532957	41539570	+	0.00849205	-0.923784	0.453142	1.19032	0.971583	0.143015	0.0529693	0.170869
TCONS_00015594	11	24495300	24507860	+	ENSSSCT00000035731	X	78031562	78104740	+	0.0432981	0.824916	0.453142	1.19032	0.971583	0.143015	0.0529693	0.170869
TCONS_00015594	11	24495300	24507860	+	ENSSSCT00000035735	7	29500715	29504480	-	0.0359715	-0.840864	0.453142	1.19032	0.971583	0.143015	0.0529693	0.170869
TCONS_00015594	11	24495300	24507860	+	ENSSSCT00000035887	4	98087518	98093736	+	0.0344749	0.844304	0.453142	1.19032	0.971583	0.143015	0.0529693	0.170869
TCONS_00015594	11	24495300	24507860	+	ENSSSCT00000035918	17	4139875	4191497	-	0.0170871	-0.891281	0.453142	1.19032	0.971583	0.143015	0.0529693	0.170869
TCONS_00015594	11	24495300	24507860	+	ENSSSCT00000035939	6	109000000	109000000	+	0.0120303	0.909056	0.453142	1.19032	0.971583	0.143015	0.0529693	0.170869
TCONS_00015594	11	24495300	24507860	+	ENSSSCT00000036034	6	109000000	109000000	+	0.00722503	0.929771	0.453142	1.19032	0.971583	0.143015	0.0529693	0.170869
TCONS_00015594	11	24495300	24507860	+	ENSSSCT00000036286	10	24337539	24406888	+	0.0343667	0.844555	0.453142	1.19032	0.971583	0.143015	0.0529693	0.170869
TCONS_00015594	11	24495300	24507860	+	ENSSSCT00000036623	16	55769330	55770966	+	0.00512738	-0.94095	0.453142	1.19032	0.971583	0.143015	0.0529693	0.170869
TCONS_00015594	11	24495300	24507860	+	ENSSSCT00000036625	14	64381826	64385995	-	0.00565917	0.937932	0.453142	1.19032	0.971583	0.143015	0.0529693	0.170869
TCONS_00016225	11	86627631	86632201	+	ENSSSCT00000000138	5	8367742	8375527	+	0.00285676	0.956036	0.107576	0.0461451	0.0965531	0.425101	0.826973	0.768484
TCONS_00016225	11	86627631	86632201	+	ENSSSCT00000000140	5	8338527	8344469	-	0.00506557	0.941311	0.107576	0.0461451	0.0965531	0.425101	0.826973	0.768484
TCONS_00016225	11	86627631	86632201	+	ENSSSCT00000000173	5	13127782	13215788	+	0.0247284	-0.868698	0.107576	0.0461451	0.0965531	0.425101	0.826973	0.768484
TCONS_00016225	11	86627631	86632201	+	ENSSSCT00000000459	5	23989828	24009281	+	0.0134703	-0.903677	0.107576	0.0461451	0.0965531	0.425101	0.826973	0.768484
TCONS_00016225	11	86627631	86632201	+	ENSSSCT00000000530	5	36179190	36185575	-	0.00798409	0.926128	0.107576	0.0461451	0.0965531	0.425101	0.826973	0.768484
TCONS_00016225	11	86627631	86632201	+	ENSSSCT00000000614	5	54823630	54944107	+	0.0357419	-0.841387	0.107576	0.0461451	0.0965531	0.425101	0.826973	0.768484
TCONS_00016225	11	86627631	86632201	+	ENSSSCT00000000620	5	55086948	55108253	+	0.00786014	-0.926711	0.107576	0.0461451	0.0965531	0.425101	0.826973	0.768484
TCONS_00016225	11	86627631	86632201	+	ENSSSCT00000000696	5	64622527	64631775	+	0.00329818	-0.952735	0.107576	0.0461451	0.0965531	0.425101	0.826973	0.768484
TCONS_00016225	11	86627631	86632201	+	ENSSSCT00000000807	5	69599776	69608624	-	0.000426851	-0.983083	0.107576	0.0461451	0.0965531	0.425101	0.826973	0.768484
TCONS_00016225	11	86627631	86632201	+	ENSSSCT00000000823	5	71087394	71087855	-	0.0434174	-0.824667	0.107576	0.0461451	0.0965531	0.425101	0.826973	0.768484
TCONS_00016225	11	86627631	86632201	+	ENSSSCT00000000833	5	72118717	72143297	-	0.0172959	-0.890606	0.107576	0.0461451	0.0965531	0.425101	0.826973	0.768484
TCONS_00016225	11	86627631	86632201	+	ENSSSCT00000000876	5	79937452	80001030	-	0.0224107	0.875143	0.107576	0.0461451	0.0965531	0.425101	0.826973	0.768484
TCONS_00016225	11	86627631	86632201	+	ENSSSCT00000000878	5	80074381	80084755	+	0.0296551	0.85589	0.107576	0.0461451	0.0965531	0.425101	0.826973	0.768484
TCONS_00016225	11	86627631	86632201	+	ENSSSCT00000001027	5	105000000	105000000	-	0.0188327	-0.885754	0.107576	0.0461451	0.0965531	0.425101	0.826973	0.768484
TCONS_00016225	11	86627631	86632201	+	ENSSSCT00000001461	7	26783954	26789694	+	0.000692904	-0.97843	0.107576	0.0461451	0.0965531	0.425101	0.826973	0.768484
TCONS_00016225	11	86627631	86632201	+	ENSSSCT00000001837	7	43486695	43489733	+	0.0485136	-0.814322	0.107576	0.0461451	0.0965531	0.425101	0.826973	0.768484
TCONS_00016225	11	86627631	86632201	+	ENSSSCT00000001892	7	44459903	44474467	+	0.0221099	-0.876002	0.107576	0.0461451	0.0965531	0.425101	0.826973	0.768484
TCONS_00016225	11	86627631	86632201	+	ENSSSCT00000001927	7	48147617	48174888	-	0.0252681	-0.867239	0.107576	0.0461451	0.0965531	0.425101	0.826973	0.768484
TCONS_00016225	11	86627631	86632201	+	ENSSSCT00000002070	7	60210865	60212402	-	0.0380337	-0.836232	0.107576	0.0461451	0.0965531	0.425101	0.826973	0.768484
TCONS_00016225	11	86627631	86632201	+	ENSSSCT00000002515	7	94622958	94624727	-	0.0277317	-0.86076	0.107576	0.0461451	0.0965531	0.425101	0.826973	0.768484
TCONS_00016225	11	86627631	86632201	+	ENSSSCT00000002558	7	97788544	97803846	+	0.00680007	0.931892	0.107576	0.0461451	0.0965531	0.425101	0.826973	0.768484
TCONS_00016225	11	86627631	86632201	+	ENSSSCT00000002576	7	99860648	99938309	+	0.0114778	-0.911201	0.107576	0.0461451	0.0965531	0.425101	0.826973	0.768484
TCONS_00016225	11	86627631	86632201	+	ENSSSCT00000002615	7	103000000	103000000	+	0.00347079	-0.951504	0.107576	0.0461451	0.0965531	0.425101	0.826973	0.768484
TCONS_00016225	11	86627631	86632201	+	ENSSSCT00000003101	6	18481809	18494409	-	0.0133034	-0.904286	0.107576	0.0461451	0.0965531	0.425101	0.826973	0.768484
TCONS_00016225	11	86627631	86632201	+	ENSSSCT00000003128	6	27402625	27447986	-	0.0167432	-0.892402	0.107576	0.0461451	0.0965531	0.425101	0.826973	0.768484
TCONS_00016225	11	86627631	86632201	+	ENSSSCT00000003352	6	45444859	45454620	+	0.0353248	-0.842342	0.107576	0.0461451	0.0965531	0.425101	0.826973	0.768484
TCONS_00016225	11	86627631	86632201	+	ENSSSCT00000003494	6	49734283	49740069	-	0.00902749	0.921385	0.107576	0.0461451	0.0965531	0.425101	0.826973	0.768484
TCONS_00016225	11	86627631	86632201	+	ENSSSCT00000003710	6	58111612	58115907	+	0.0141775	0.901138	0.107576	0.0461451	0.0965531	0.425101	0.826973	0.768484
TCONS_00016225	11	86627631	86632201	+	ENSSSCT00000003853	6	69390944	69394891	-	0.0027169	-0.957134	0.107576	0.0461451	0.0965531	0.425101	0.826973	0.768484
TCONS_00016225	11	86627631	86632201	+	ENSSSCT00000003939	6	75996931	75997332	-	0.00316243	-0.953726	0.107576	0.0461451	0.0965531	0.425101	0.826973	0.768484
TCONS_00016225	11	86627631	86632201	+	ENSSSCT00000003982	6	79917691	79918614	-	0.0127493	0.906333	0.107576	0.0461451	0.0965531	0.425101	0.826973	0.768484
TCONS_00016225	11	86627631	86632201	+	ENSSSCT00000003989	6	81714146	81715640	+	0.0282148	-0.859522	0.107576	0.0461451	0.0965531	0.425101	0.826973	0.768484
TCONS_00016225	11	86627631	86632201	+	ENSSSCT00000003990	6	81728923	81731175	-	0.00801547	-0.925981	0.107576	0.0461451	0.0965531	0.425101	0.826973	0.768484
TCONS_00016225	11	86627631	86632201	+	ENSSSCT00000004129	6	109000000	109000000	+	0.00446466	-0.944936	0.107576	0.0461451	0.0965531	0.425101	0.826973	0.768484
TCONS_00016225	11	86627631	86632201	+	ENSSSCT00000004191	6	132000000	132000000	+	0.0470283	-0.817283	0.107576	0.0461451	0.0965531	0.425101	0.826973	0.768484
TCONS_00016225	11	86627631	86632201	+	ENSSSCT00000004504	1	15590431	15689986	+	0.000613639	0.979705	0.107576	0.0461451	0.0965531	0.425101	0.826973	0.768484
TCONS_00016225	11	86627631	86632201	+	ENSSSCT00000004525	1	17890006	17908112	-	0.00619628	0.935021	0.107576	0.0461451	0.0965531	0.425101	0.826973	0.768484
TCONS_00016225	11	86627631	86632201	+	ENSSSCT00000004719	1	55298662	55774196	+	0.0271456	0.862276	0.107576	0.0461451	0.0965531	0.425101	0.826973	0.768484
TCONS_00016225	11	86627631	86632201	+	ENSSSCT00000004780	1	64552374	64554727	-	0.0050257	-0.941544	0.107576	0.0461451	0.0965531	0.425101	0.826973	0.768484
TCONS_00016225	11	86627631	86632201	+	ENSSSCT00000004875	1	84789786	84798921	-	0.0324229	0.849136	0.107576	0.0461451	0.0965531	0.425101	0.826973	0.768484
TCONS_00016225	11	86627631	86632201	+	ENSSSCT00000005286	1	147000000	147000000	+	0.00309066	0.954258	0.107576	0.0461451	0.0965531	0.425101	0.826973	0.768484
TCONS_00016225	11	86627631	86632201	+	ENSSSCT00000005294	1	150000000	150000000	-	0.0393345	-0.833371	0.107576	0.0461451	0.0965531	0.425101	0.826973	0.768484
TCONS_00016225	11	86627631	86632201	+	ENSSSCT00000005460	1	182000000	182000000	+	0.0414841	-0.828739	0.107576	0.0461451	0.0965531	0.425101	0.826973	0.768484
TCONS_00016225	11	86627631	86632201	+	ENSSSCT00000005478	1	185000000	185000000	+	0.00239657	0.959758	0.107576	0.0461451	0.0965531	0.425101	0.826973	0.768484
TCONS_00016225	11	86627631	86632201	+	ENSSSCT00000005517	1	197000000	197000000	-	0.0135433	0.903412	0.107576	0.0461451	0.0965531	0.425101	0.826973	0.768484
TCONS_00016225	11	86627631	86632201	+	ENSSSCT00000005572	1	205000000	205000000	+	0.0435537	0.824383	0.107576	0.0461451	0.0965531	0.425101	0.826973	0.768484
TCONS_00016225	11	86627631	86632201	+	ENSSSCT00000005607	1	211000000	211000000	-	0.0384096	-0.835401	0.107576	0.0461451	0.0965531	0.425101	0.826973	0.768484
TCONS_00016225	11	86627631	86632201	+	ENSSSCT00000005609	1	211000000	211000000	-	0.0215437	-0.877635	0.107576	0.0461451	0.0965531	0.425101	0.826973	0.768484
TCONS_00016225	11	86627631	86632201	+	ENSSSCT00000005813	1	256000000	256000000	-	0.00692785	0.931248	0.107576	0.0461451	0.0965531	0.425101	0.826973	0.768484
TCONS_00016225	11	86627631	86632201	+	ENSSSCT00000006013	1	284000000	284000000	+	0.0149139	-0.898557	0.107576	0.0461451	0.0965531	0.425101	0.826973	0.768484
TCONS_00016225	11	86627631	86632201	+	ENSSSCT00000006149	1	299000000	299000000	+	0.0349927	0.843106	0.107576	0.0461451	0.0965531	0.425101	0.826973	0.768484
TCONS_00016225	11	86627631	86632201	+	ENSSSCT00000006172	1	302000000	302000000	+	0.00116642	0.971983	0.107576	0.0461451	0.0965531	0.425101	0.826973	0.768484
TCONS_00016225	11	86627631	86632201	+	ENSSSCT00000006203	1	303000000	303000000	+	0.0112418	0.912132	0.107576	0.0461451	0.0965531	0.425101	0.826973	0.768484
TCONS_00016225	11	86627631	86632201	+	ENSSSCT00000006504	4	850778	897674	+	0.000818128	0.976554	0.107576	0.0461451	0.0965531	0.425101	0.826973	0.768484
TCONS_00016225	11	86627631	86632201	+	ENSSSCT00000006599	4	22984733	22989693	-	0.0102271	0.916251	0.107576	0.0461451	0.0965531	0.425101	0.826973	0.768484
TCONS_00016225	11	86627631	86632201	+	ENSSSCT00000006660	4	39853813	39957642	+	0.0100858	0.91684	0.107576	0.0461451	0.0965531	0.425101	0.826973	0.768484
TCONS_00016225	11	86627631	86632201	+	ENSSSCT00000006786	4	70341215	70379453	+	0.0282185	-0.859513	0.107576	0.0461451	0.0965531	0.425101	0.826973	0.768484
TCONS_00016225	11	86627631	86632201	+	ENSSSCT00000006836	4	81137358	81166797	+	0.00153446	0.967843	0.107576	0.0461451	0.0965531	0.425101	0.826973	0.768484
TCONS_00016225	11	86627631	86632201	+	ENSSSCT00000006879	4	87899773	87908551	-	0.00466644	0.943693	0.107576	0.0461451	0.0965531	0.425101	0.826973	0.768484
TCONS_00016225	11	86627631	86632201	+	ENSSSCT00000006936	4	93015120	93063524	+	0.0345948	-0.844025	0.107576	0.0461451	0.0965531	0.425101	0.826973	0.768484
TCONS_00016225	11	86627631	86632201	+	ENSSSCT00000006974	4	97178847	97183015	-	0.0199276	-0.882412	0.107576	0.0461451	0.0965531	0.425101	0.826973	0.768484
TCONS_00016225	11	86627631	86632201	+	ENSSSCT00000007071	4	101000000	101000000	+	0.00300831	0.954876	0.107576	0.0461451	0.0965531	0.425101	0.826973	0.768484
TCONS_00016225	11	86627631	86632201	+	ENSSSCT00000007206	4	105000000	105000000	-	0.0151461	0.897757	0.107576	0.0461451	0.0965531	0.425101	0.826973	0.768484
TCONS_00016225	11	86627631	86632201	+	ENSSSCT00000007292	4	108000000	108000000	-	0.0194366	0.883899	0.107576	0.0461451	0.0965531	0.425101	0.826973	0.768484
TCONS_00016225	11	86627631	86632201	+	ENSSSCT00000007472	4	121000000	121000000	-	0.0436839	-0.824113	0.107576	0.0461451	0.0965531	0.425101	0.826973	0.768484
TCONS_00016225	11	86627631	86632201	+	ENSSSCT00000007482	4	121000000	121000000	+	0.00605589	0.935769	0.107576	0.0461451	0.0965531	0.425101	0.826973	0.768484
TCONS_00016225	11	86627631	86632201	+	ENSSSCT00000007548	4	135000000	135000000	+	0.0372566	-0.837963	0.107576	0.0461451	0.0965531	0.425101	0.826973	0.768484
TCONS_00016225	11	86627631	86632201	+	ENSSSCT00000007573	4	139000000	139000000	-	0.0176383	-0.889508	0.107576	0.0461451	0.0965531	0.425101	0.826973	0.768484
TCONS_00016225	11	86627631	86632201	+	ENSSSCT00000007817	17	36350319	36365013	+	0.0441806	0.823083	0.107576	0.0461451	0.0965531	0.425101	0.826973	0.768484
TCONS_00016225	11	86627631	86632201	+	ENSSSCT00000007887	17	39529696	39602957	-	0.0178375	-0.888874	0.107576	0.0461451	0.0965531	0.425101	0.826973	0.768484
TCONS_00016225	11	86627631	86632201	+	ENSSSCT00000007974	17	43559553	43582499	+	0.00345979	0.951581	0.107576	0.0461451	0.0965531	0.425101	0.826973	0.768484
TCONS_00016225	11	86627631	86632201	+	ENSSSCT00000008077	17	52668111	52683103	+	0.00307586	0.954368	0.107576	0.0461451	0.0965531	0.425101	0.826973	0.768484
TCONS_00016225	11	86627631	86632201	+	ENSSSCT00000008460	3	10773115	10776056	+	0.00825057	-0.924889	0.107576	0.0461451	0.0965531	0.425101	0.826973	0.768484
TCONS_00016225	11	86627631	86632201	+	ENSSSCT00000008509	3	17499203	17510105	+	0.0253882	-0.866917	0.107576	0.0461451	0.0965531	0.425101	0.826973	0.768484
TCONS_00016225	11	86627631	86632201	+	ENSSSCT00000008593	3	24462102	24475244	+	0.00813241	-0.925436	0.107576	0.0461451	0.0965531	0.425101	0.826973	0.768484
TCONS_00016225	11	86627631	86632201	+	ENSSSCT00000008704	3	38895256	38922993	-	0.027583	-0.861144	0.107576	0.0461451	0.0965531	0.425101	0.826973	0.768484
[truncated: 10,413 more rows]
