# Supplementary material for: Differential regulation of mRNAs and lncRNAs related to lipid metabolism in two pig breeds
Source: Oncotarget. 2017 Sep 18;8(50):87539–53. doi: 10.18632/oncotarget.20978 (PMC5675652; doi:10.18632/oncotarget.20978)
Supplement: Supplementary file 8 [file oncotarget-08-87539-s008.xlsx]

## Sheet: Sheet1
external_gene_name	gene_type	Degree	log2foldchange	name	NeighborhoodConnectivity	NumberOfDirectedEdges	Radiality	shared name	TopologicalCoefficient	Significance
XLOC_013639	lncRNA	50	2.60956	TCONS_00020187	15.56	50	0.827957	TCONS_00020187	0.28549	up
XLOC_053194	lncRNA	45	3.2475	TCONS_00081335	17.5333	45	0.815054	TCONS_00081335	0.330667	up
XLOC_028962	lncRNA	44	3.04796	TCONS_00043545	17.4318	44	0.812903	TCONS_00043545	0.328636	up
XLOC_019518	lncRNA	43	4.5895	TCONS_00029193	17.6744	43	0.812903	TCONS_00029193	0.326949	up
XLOC_042912	lncRNA	40	1.72923	TCONS_00065195	17.9	40	0.804301	TCONS_00065195	0.338	up
XLOC_048197	lncRNA	40	-4.55575	TCONS_00073398	17.85	40	0.806452	TCONS_00073398	0.330392	down
XLOC_007718	lncRNA	39	1.78176	TCONS_00011611	17.2308	39	0.802151	TCONS_00011611	0.324615	up
XLOC_062285	lncRNA	37	1.70898	TCONS_00095652	17	37	0.797849	TCONS_00095652	0.32	up
XLOC_017637	lncRNA	35	3.64214	TCONS_00026517	16.6286	35	0.787097	TCONS_00026517	0.332523	up
XLOC_078946	lncRNA	35	6.09316	TCONS_00117291	18.5143	35	0.793548	TCONS_00117291	0.350286	up
XLOC_019518	lncRNA	34	2.11219	TCONS_00029185	18.2941	34	0.789247	TCONS_00029185	0.352941	up
XLOC_053859	lncRNA	32	4.06174	TCONS_00082284	15.875	32	0.782796	TCONS_00082284	0.309896	up
XLOC_065384	lncRNA	32	3.25501	TCONS_00100261	17.0938	32	0.776344	TCONS_00100261	0.357639	up
XLOC_043153	lncRNA	31	2.44352	TCONS_00065706	19.5806	31	0.787097	TCONS_00065706	0.364326	up
UCP3	mRNA	30	-1.02838	ENSSSCT00000016186	30.1	30	0.823656	ENSSSCT00000016186	0.306316	down
XLOC_025524	lncRNA	30	6.75201	TCONS_00038498	18.1333	30	0.778495	TCONS_00038498	0.356944	up
PRR5L	mRNA	29	-1.40341	ENSSSCT00000014517	28.8276	29	0.819355	ENSSSCT00000014517	0.296038	down
AKR1C4	mRNA	29	-2.56181	ENSSSCT00000028251	31.2759	29	0.821505	ENSSSCT00000028251	0.318693	down
XLOC_014379	lncRNA	29	2.24752	TCONS_00021499	17.8621	29	0.774194	TCONS_00021499	0.358767	up
XLOC_027009	lncRNA	29	2.298	TCONS_00040679	18.3103	29	0.76129	TCONS_00040679	0.376312	up
XLOC_054254	lncRNA	29	-4.67814	TCONS_00082934	16.3793	29	0.75914	TCONS_00082934	0.341762	down
KEL	mRNA	28	3.30041	ENSSSCT00000017936	30.1071	28	0.819355	ENSSSCT00000017936	0.306391	up
PIK3R6	mRNA	28	1.64471	ENSSSCT00000019577	29.5714	28	0.817204	ENSSSCT00000019577	0.303951	up
XLOC_029912	lncRNA	28	13.7509	TCONS_00044824	19.25	28	0.772043	TCONS_00044824	0.388298	up
XLOC_000732	lncRNA	27	4.16499	TCONS_00001103	15.7407	27	0.763441	TCONS_00001103	0.335017	up
SQSTM1	mRNA	26	-1.02774	ENSSSCT00000015311	27.7308	26	0.804301	ENSSSCT00000015311	0.297009	down
XLOC_011082	lncRNA	26	3.16713	TCONS_00016225	16.9231	26	0.76129	TCONS_00016225	0.361888	up
XLOC_044044	lncRNA	26	1.50928	TCONS_00067004	16.7308	26	0.754839	TCONS_00067004	0.341973	up
XLOC_002561	lncRNA	25	-1.28395	TCONS_00003828	17.32	25	0.763441	TCONS_00003828	0.354783	down
XLOC_037081	lncRNA	25	13.7509	TCONS_00055807	16.68	25	0.756989	TCONS_00055807	0.364651	up
XLOC_042241	lncRNA	25	1.48916	TCONS_00064015	16.48	25	0.737634	TCONS_00064015	0.368571	up
XLOC_061321	lncRNA	25	2.78291	TCONS_00094278	16.84	25	0.754839	TCONS_00094278	0.377143	up
GPAM	mRNA	24	1.14694	ENSSSCT00000011627	32.5833	24	0.810753	ENSSSCT00000011627	0.332456	up
CCSAP	mRNA	24	-1.60149	ENSSSCT00000029998	33	24	0.808602	ENSSSCT00000029998	0.340426	down
FBN2	mRNA	24	-1.91956	ENSSSCT00000015577	31.5833	24	0.819355	ENSSSCT00000015577	0.308923	down
ABCG2	mRNA	24	2.32641	ENSSSCT00000035217	28.875	24	0.806452	ENSSSCT00000035217	0.302989	up
GLUL	mRNA	22	-1.62009	ENSSSCT00000016935	31.9545	22	0.793548	ENSSSCT00000016935	0.347804	down
MAP3K6	mRNA	22	-1.04819	ENSSSCT00000033426	28.9091	22	0.8	ENSSSCT00000033426	0.30336	down
LOC100622075	mRNA	22	2.37813	ENSSSCT00000015759	30.1818	22	0.8	ENSSSCT00000015759	0.320679	up
ETNPPL	mRNA	22	13.7509	ENSSSCT00000010013	32.2727	22	0.804301	ENSSSCT00000010013	0.332689	up
XLOC_039132	lncRNA	22	1.22338	TCONS_00059258	18.2273	22	0.748387	TCONS_00059258	0.382828	up
HSD17B13	mRNA	21	2.81999	ENSSSCT00000010104	33.2857	21	0.797849	ENSSSCT00000010104	0.350932	up
MT1A	mRNA	21	-6.99845	ENSSSCT00000031974	30.5714	21	0.795699	ENSSSCT00000031974	0.324961	down
LGALS3	mRNA	21	2.01663	ENSSSCT00000032888	27.3333	21	0.780645	ENSSSCT00000032888	0.317269	up
XLOC_039240	lncRNA	21	1.12332	TCONS_00059401	18.9048	21	0.750538	TCONS_00059401	0.406926	up
XLOC_010564	lncRNA	20	-3.41169	TCONS_00015594	8.45	20	0.726882	TCONS_00015594	0.212857	down
MT2A	mRNA	19	-3.25832	ENSSSCT00000029059	33	19	0.784946	ENSSSCT00000029059	0.363636	down
TBX5	mRNA	19	2.20239	ENSSSCT00000010815	30.0526	19	0.784946	ENSSSCT00000010815	0.330144	up
UBASH3B	mRNA	19	1.19501	ENSSSCT00000016502	29.7368	19	0.784946	ENSSSCT00000016502	0.326555	up
XLOC_006206	lncRNA	19	3.45029	TCONS_00009260	16.8421	19	0.741935	TCONS_00009260	0.377193	up
LPIN1	mRNA	19	-2.05012	ENSSSCT00000009435	30.1579	19	0.780645	ENSSSCT00000009435	0.339045	down
CDK16	mRNA	18	-1.21597	ENSSSCT00000036275	32	18	0.782796	ENSSSCT00000036275	0.352273	down
DUSP1	mRNA	18	2.32517	ENSSSCT00000036623	30.7222	18	0.780645	ENSSSCT00000036623	0.341635	up
HSPH1	mRNA	17	-1.58648	ENSSSCT00000010229	31.3529	17	0.776344	ENSSSCT00000010229	0.357093	down
EGR2	mRNA	17	2.24662	ENSSSCT00000011190	31.4118	17	0.780645	ENSSSCT00000011190	0.349561	up
CD36	mRNA	17	-1.12153	ENSSSCT00000034552	26.4118	17	0.780645	ENSSSCT00000034552	0.28877	down
HYAL1	mRNA	17	1.02192	ENSSSCT00000012484	30.8235	17	0.772043	ENSSSCT00000012484	0.355042	up
PADI2	mRNA	17	2.9571	ENSSSCT00000027772	28.6471	17	0.782796	ENSSSCT00000027772	0.314171	up
XLOC_013929	lncRNA	17	-2.19949	TCONS_00020728	14.4706	17	0.741935	TCONS_00020728	0.30615	down
CHORDC1	mRNA	16	-1.35271	ENSSSCT00000016291	30.375	16	0.765591	ENSSSCT00000016291	0.358232	down
ACADVL	mRNA	16	-1.00126	ENSSSCT00000030141	32.25	16	0.784946	ENSSSCT00000030141	0.343407	down
ECI1	mRNA	16	-1.06098	ENSSSCT00000026713	27.5	16	0.75914	ENSSSCT00000026713	0.335443	down
ABCB7	mRNA	16	-5.39085	ENSSSCT00000033898	30.375	16	0.774194	ENSSSCT00000033898	0.34157	down
PER1	mRNA	15	1.24253	ENSSSCT00000032848	29.6667	15	0.756989	ENSSSCT00000032848	0.367521	up
CD86	mRNA	15	6.77237	ENSSSCT00000034541	31.3333	15	0.767742	ENSSSCT00000034541	0.361111	up
PER1	mRNA	15	1.67821	ENSSSCT00000019569	29.2667	15	0.75914	ENSSSCT00000019569	0.353333	up
XLOC_048441	lncRNA	15	4.27658	TCONS_00073815	13.5333	15	0.707527	TCONS_00073815	0.404301	up
LILRB3	mRNA	14	1.81668	ENSSSCT00000033967	32.3571	14	0.756989	ENSSSCT00000033967	0.391964	up
XLOC_010564	lncRNA	14	-3.79462	TCONS_00015593	16.0714	14	0.733333	TCONS_00015593	0.350498	down
NR1D2	mRNA	13	1.25037	ENSSSCT00000025072	25.7692	13	0.735484	ENSSSCT00000025072	0.348862	up
PU.1	mRNA	13	1.12453	ENSSSCT00000036616	30.0769	13	0.756989	ENSSSCT00000036616	0.358974	up
UGT1A6	mRNA	13	-2.57081	ENSSSCT00000017761	26.9231	13	0.744086	ENSSSCT00000017761	0.341093	down
XLOC_022274	lncRNA	13	1.18985	TCONS_00033439	17.1538	13	0.701075	TCONS_00033439	0.43659	up
SCD	mRNA	12	3.79333	ENSSSCT00000035614	26.8333	12	0.705376	ENSSSCT00000035614	0.445402	up
SLC11A1	mRNA	12	1.89411	ENSSSCT00000024413	29.1667	12	0.750538	ENSSSCT00000024413	0.35654	up
CYBB	mRNA	12	1.50445	ENSSSCT00000034803	33.3333	12	0.744086	ENSSSCT00000034803	0.425439	up
XLOC_025548	lncRNA	12	2.33192	TCONS_00038501	14.25	12	0.71828	TCONS_00038501	0.339744	up
XLOC_033942	lncRNA	12	1.74969	TCONS_00050696	14.3333	12	0.686022	TCONS_00050696	0.430108	up
XLOC_073256	lncRNA	12	1.19332	TCONS_00110588	11.6667	12	0.72043	TCONS_00110588	0.266667	up
SPHK2	mRNA	11	-2.00254	ENSSSCT00000024290	22.9091	11	0.696774	ENSSSCT00000024290	0.398347	down
SLC27A1	mRNA	11	-1.23108	ENSSSCT00000015165	33.5455	11	0.748387	ENSSSCT00000015165	0.411968	down
SIDT2	mRNA	11	-1.58488	ENSSSCT00000016440	28	11	0.722581	ENSSSCT00000016440	0.402985	down
NCF2	mRNA	11	1.26994	ENSSSCT00000016949	34.1818	11	0.741935	ENSSSCT00000016949	0.436603	up
ABHD5	mRNA	11	-1.53981	ENSSSCT00000012367	26.4545	11	0.735484	ENSSSCT00000012367	0.348692	down
XLOC_011262	lncRNA	11	-2.77474	TCONS_00016513	13.2727	11	0.711828	TCONS_00016513	0.331695	down
XLOC_035546	lncRNA	11	13.7509	TCONS_00053198	15.5455	11	0.683871	TCONS_00053198	0.454545	up
LPAR4	mRNA	10	-3.40385	ENSSSCT00000033002	27.5	10	0.729032	ENSSSCT00000033002	0.378571	down
CYP7A1	mRNA	10	3.26497	ENSSSCT00000006836	32.9	10	0.744086	ENSSSCT00000006836	0.408974	up
GSTO1	mRNA	10	-1.62527	ENSSSCT00000011607	26.9	10	0.713978	ENSSSCT00000011607	0.404687	down
PIK3IP1	mRNA	10	1.1745	ENSSSCT00000010983	18.6	10	0.688172	ENSSSCT00000010983	0.332075	up
XLOC_044230	lncRNA	10	2.32591	TCONS_00067300	13.6	10	0.686022	TCONS_00067300	0.39375	up
XLOC_049196	lncRNA	10	13.7509	TCONS_00074910	15.7	10	0.690323	TCONS_00074910	0.445455	up
PTGER3	mRNA	9	-1.3828	ENSSSCT00000004191	36.2222	9	0.744086	ENSSSCT00000004191	0.445851	down
IFRD1	mRNA	9	-1.03528	ENSSSCT00000018124	22.6667	9	0.688172	ENSSSCT00000018124	0.408805	down
EGR1	mRNA	9	1.77385	ENSSSCT00000015663	26.6667	9	0.71828	ENSSSCT00000015663	0.383085	up
TBX3	mRNA	9	-1.06542	ENSSSCT00000030119	23.6667	9	0.724731	ENSSSCT00000030119	0.32381	down
ADRB1	mRNA	9	-2.65755	ENSSSCT00000011646	32.4444	9	0.746237	ENSSSCT00000011646	0.393056	down
MSR1	mRNA	9	1.72472	ENSSSCT00000035918	27.7778	9	0.737634	ENSSSCT00000035918	0.357037	up
XLOC_014373	lncRNA	9	1.29298	TCONS_00021483	16.7778	9	0.698925	TCONS_00021483	0.426426	up
ADAM8	mRNA	9	3.40913	ENSSSCT00000011786	28.7778	9	0.707527	ENSSSCT00000011786	0.448029	up
XLOC_019107	lncRNA	9	1.43736	TCONS_00028620	20	9	0.692473	TCONS_00028620	0.513514	up
XLOC_069805	lncRNA	9	3.19274	TCONS_00106515	15.1111	9	0.694624	TCONS_00106515	0.403175	up
SIX4	mRNA	8	-1.51209	ENSSSCT00000005609	28	8	0.713978	ENSSSCT00000005609	0.409091	down
LEP	mRNA	8	3.13588	ENSSSCT00000018060	26.375	8	0.698925	ENSSSCT00000018060	0.430085	up
XLOC_002779	lncRNA	8	-4.98113	TCONS_00004129	12.5	8	0.694624	TCONS_00004129	0.319444	down
SLAMF1	mRNA	8	1.25102	ENSSSCT00000033071	21.375	8	0.660215	ENSSSCT00000033071	0.463068	up
HMOX2	mRNA	8	-1.14818	ENSSSCT00000008704	27.25	8	0.713978	ENSSSCT00000008704	0.391791	down
XLOC_043647	lncRNA	8	4.62958	TCONS_00066523	18.125	8	0.713978	TCONS_00066523	0.428125	up
XLOC_046142	lncRNA	8	-4.09925	TCONS_00070252	12	8	0.705376	TCONS_00070252	0.268293	down
CEBPB	mRNA	7	-1.00946	ENSSSCT00000026517	26.2857	7	0.716129	ENSSSCT00000026517	0.371849	down
SLC27A6	mRNA	7	1.26304	ENSSSCT00000015578	20.5714	7	0.68172	ENSSSCT00000015578	0.355844	up
SDC4	mRNA	7	-1.40012	ENSSSCT00000008101	35.2857	7	0.733333	ENSSSCT00000008101	0.457143	down
DNM1	mRNA	7	1.29756	ENSSSCT00000006203	30	7	0.705376	ENSSSCT00000006203	0.460317	up
F2R	mRNA	6	-1.33073	ENSSSCT00000030688	24.1667	6	0.686022	ENSSSCT00000030688	0.429012	down
RXRG	mRNA	6	-3.36424	ENSSSCT00000033501	21	6	0.690323	ENSSSCT00000033501	0.350877	down
NNAT	mRNA	5	-2.20073	ENSSSCT00000008027	24	5	0.649462	ENSSSCT00000008027	0.575	down
LPIN1	mRNA	5	-1.56525	ENSSSCT00000030171	21.4	5	0.673118	ENSSSCT00000030171	0.408	down
XLOC_006406	lncRNA	5	1.08354	TCONS_00009565	17	5	0.670968	TCONS_00009565	0.5	up
RXRG	mRNA	5	-2.40075	ENSSSCT00000006936	31.6	5	0.716129	ENSSSCT00000006936	0.443478	down
DNAJA1	mRNA	5	-1.02282	ENSSSCT00000012042	31.2	5	0.696774	ENSSSCT00000012042	0.495082	down
SLIT3	mRNA	5	1.15777	ENSSSCT00000018524	19.6	5	0.645161	ENSSSCT00000018524	0.465	up
GDF10	mRNA	5	2.17124	ENSSSCT00000011358	24.6	5	0.686022	ENSSSCT00000011358	0.421429	up
UGT1A3	mRNA	5	-1.32995	ENSSSCT00000017765	26.8	5	0.683871	ENSSSCT00000017765	0.452632	down
DUOX2	mRNA	5	2.18665	ENSSSCT00000034478	16.2	5	0.625806	ENSSSCT00000034478	0.447059	up
XLOC_027154	lncRNA	5	-2.60926	TCONS_00040892	7.2	5	0.625806	TCONS_00040892	0.364706	down
MESP1	mRNA	4	-1.50677	ENSSSCT00000002070	30.75	4	0.666667	ENSSSCT00000002070	0.607143	down
APOD	mRNA	4	-1.37016	ENSSSCT00000012943	20.75	4	0.668817	ENSSSCT00000012943	0.387255	down
SOD2	mRNA	4	-1.23933	ENSSSCT00000031745	26	4	0.63871	ENSSSCT00000031745	0.657895	down
XLOC_003891	lncRNA	4	1.82294	TCONS_00005877	15.5	4	0.655914	TCONS_00005877	0.604167	up
PCLO	mRNA	4	3.81182	ENSSSCT00000016776	20.25	4	0.617204	ENSSSCT00000016776	0.620968	up
FABP3	mRNA	4	-2.02358	ENSSSCT00000003989	41	4	0.705376	ENSSSCT00000003989	0.606061	down
P2RY11	mRNA	4	2.39399	ENSSSCT00000028035	27.75	4	0.673118	ENSSSCT00000028035	0.52451	up
LGALS3	mRNA	4	1.47208	ENSSSCT00000005572	38.5	4	0.67957	ENSSSCT00000005572	0.681818	up
FKBP4	mRNA	3	-1.04926	ENSSSCT00000000807	36.3333	3	0.701075	ENSSSCT00000000807	0.54359	down
CXCL10	mRNA	3	-2.09518	ENSSSCT00000009832	10.3333	3	0.587097	ENSSSCT00000009832	0.491228	down
WNT11	mRNA	3	-2.35405	ENSSSCT00000025742	7	3	0.572043	ENSSSCT00000025742	0.428571	down
SMAD6	mRNA	3	-1.01942	ENSSSCT00000005460	36.3333	3	0.694624	ENSSSCT00000005460	0.569892	down
XLOC_011279	lncRNA	3	-4.8421	TCONS_00016546	9.33333	3	0.623656	TCONS_00016546	0.490196	down
CXCL2	mRNA	3	-2.62849	ENSSSCT00000009813	28.3333	3	0.683871	ENSSSCT00000009813	0.479532	down
XLOC_016655	lncRNA	3	-1.87906	TCONS_00025141	14	3	0.64086	TCONS_00025141	0.590909	down
UCHL1	mRNA	3	2.25427	ENSSSCT00000024016	29	3	0.660215	ENSSSCT00000024016	0.608696	up
PLA2G16	mRNA	3	1.58052	ENSSSCT00000031257	22.6667	3	0.625806	ENSSSCT00000031257	0.555556	up
CYBB	mRNA	3	1.4191	ENSSSCT00000013375	24.3333	3	0.647312	ENSSSCT00000013375	0.555556	up
TRIB3	mRNA	2	-1.96759	ENSSSCT00000007887	39.5	2	0.668817	ENSSSCT00000007887	0.754902	down
ACVR1C	mRNA	2	-1.30353	ENSSSCT00000017284	12.5	2	0.563441	ENSSSCT00000017284	0.605263	down
PEX11A	mRNA	2	-1.57632	ENSSSCT00000022362	12.5	2	0.563441	ENSSSCT00000022362	0.605263	down
HACD4	mRNA	2	1.49455	ENSSSCT00000005692	24	2	0.647312	ENSSSCT00000005692	0.547619	up
CRY1	mRNA	2	-1.15064	ENSSSCT00000000173	30.5	2	0.643011	ENSSSCT00000000173	0.702381	down
GSTM3	mRNA	2	-2.58491	ENSSSCT00000007472	24.5	2	0.643011	ENSSSCT00000007472	0.602564	down
SMAD7	mRNA	1	-1.13891	ENSSSCT00000004979	20	1	0.56129	ENSSSCT00000004979	0	down
UNC5B	mRNA	1	-1.20145	ENSSSCT00000011248	20	1	0.56129	ENSSSCT00000011248	0	down
PFKFB3	mRNA	1	-1.26488	ENSSSCT00000012185	20	1	0.56129	ENSSSCT00000012185	0	down
EHMT2	mRNA	1	-1.21388	ENSSSCT00000001559	50	1	0.662366	ENSSSCT00000001559	0	down
VEGFA	mRNA	1	-1.30883	ENSSSCT00000001892	50	1	0.662366	ENSSSCT00000001892	0	down
LIPE	mRNA	1	-1.16203	ENSSSCT00000003352	50	1	0.662366	ENSSSCT00000003352	0	down
XLOC_035546	lncRNA	1	-7.25042	TCONS_00053211	3	1	0.406452	TCONS_00053211	0	down
