# Supplementary material for: Differential regulation of mRNAs and lncRNAs related to lipid metabolism in two pig breeds
Source: Oncotarget. 2017 Sep 18;8(50):87539–53. doi: 10.18632/oncotarget.20978 (PMC5675652; doi:10.18632/oncotarget.20978)
Supplement: Supplementary file 9 [file oncotarget-08-87539-s009.xlsx]

## Sheet: Sheet1
LncRNA	txStart	txEnd	chrom	strand	correlation	Gene_id	txStart	txEnd	external_gene_name	description
TCONS_00001103	62926898	62960567	1	+	0.978464	ENSSSCT00000004763	63112646	63130057	SPACA1	sperm acrosome associated 1
TCONS_00073398	139254065	139256240	4	-	0.950862	ENSSSCT00000007573	138672479	138675055	LRRC8D	leucine rich repeat containing 8 family member D
TCONS_00028620	73151165	73156325	13	-	0.939105	ENSSSCT00000012639	73102874	73108417	OGG1	8-oxoguanine DNA glycosylase
TCONS_00065195	40883673	40885149	3	-	0.93338	ENSSSCT00000036396	40869445	40874896	RHBDF1	rhomboid 5 homolog 1
TCONS_00020187	641837	653484	12	-	0.924384	ENSSSCT00000025124	411175	478751	B3GNTL1	UDP-GlcNAc:betaGal beta-1,3-N-acetylglucosaminyltransferase like 1
TCONS_00020187	641837	653484	12	-	0.917752	ENSSSCT00000030531	902572	932126
TCONS_00065195	40883673	40885149	3	-	-0.936218	ENSSSCT00000030725	40659339	40673509	FLYWCH1	FLYWCH-type zinc finger 1
