# Supplementary material for: Differential regulation of mRNAs and lncRNAs related to lipid metabolism in two pig breeds
Source: Oncotarget. 2017 Sep 18;8(50):87539–53. doi: 10.18632/oncotarget.20978 (PMC5675652; doi:10.18632/oncotarget.20978)
Supplement: Supplementary file 10 [file oncotarget-08-87539-s010.xlsx]

## Sheet: Sheet1
LncRNA	Gene_id	Correlation	Energy	id	ensembl_gene_id	entrezgene	external_gene_name	description
TCONS_00053211	ENSSSCT00000012727	0.902816	-68.4	ENSSSCT00000012727	ENSSSCG00000011630	100037292	ACKR4	atypical chemokine receptor 4 [Source:HGNC Symbol;Acc:HGNC:1611]
TCONS_00074910	ENSSSCT00000004719	0.947837	-85.2	ENSSSCT00000004719	ENSSSCG00000004270	105479493	ADGRB3	adhesion G protein-coupled receptor B3 [Source:HGNC Symbol;Acc:HGNC:945]
TCONS_00029185	ENSSSCT00000013018	0.903761	-68.4	ENSSSCT00000013018	ENSSSCG00000011896	100153158	ADPRH
TCONS_00026517	ENSSSCT00000015776	0.909956	-68.4	ENSSSCT00000015776	ENSSSCG00000014431	100513463	AFAP1L1
TCONS_00073398	ENSSSCT00000014635	0.904274	-85.2	ENSSSCT00000014635	ENSSSCG00000013397	100037286	ARNTL	aryl hydrocarbon receptor nuclear translocator-like
TCONS_00029185	ENSSSCT00000029998	0.927497	-68.4	ENSSSCT00000029998	ENSSSCG00000023776	100521297	CCSAP
TCONS_00029185	ENSSSCT00000019629	0.927779	-68.4	ENSSSCT00000019629	ENSSSCG00000018034	100524763	CENPV	centromere protein V
TCONS_00070252	ENSSSCT00000000173	0.917355	-85.2	ENSSSCT00000000173	ENSSSCG00000000164	100520380	CRY1	cryptochrome circadian clock 1 [Source:HGNC Symbol;Acc:HGNC:2384]
TCONS_00073398	ENSSSCT00000028884	0.929413	-85.2	ENSSSCT00000028884	ENSSSCG00000026430	100624590	DDX3Y	DEAD-box helicase 3
TCONS_00081335	ENSSSCT00000028884	0.974112	-85.2	ENSSSCT00000028884	ENSSSCG00000026430	100624590	DDX3Y	DEAD-box helicase 3
TCONS_00053198	ENSSSCT00000025398	0.937238	-68.4	ENSSSCT00000025398	ENSSSCG00000028184	100156016	DNAH1	dynein axonemal heavy chain 1 [Source:HGNC Symbol;Acc:HGNC:2940]
TCONS_00073398	ENSSSCT00000024980	0.911913	-85.2	ENSSSCT00000024980	ENSSSCG00000029864	100625415	EIF1AX	eukaryotic translation initiation factor 1A
TCONS_00081335	ENSSSCT00000024980	0.926505	-85.2	ENSSSCT00000024980	ENSSSCG00000029864	100625415	EIF1AX	eukaryotic translation initiation factor 1A
TCONS_00110588	ENSSSCT00000024980	0.918829	-85.2	ENSSSCT00000024980	ENSSSCG00000029864	100625415	EIF1AX	eukaryotic translation initiation factor 1A
TCONS_00073398	ENSSSCT00000013322	0.916106	-85.2	ENSSSCT00000013322	ENSSSCG00000012178	100624149	EIF2S3Y	eukaryotic translation initiation factor 2 subunit 3
TCONS_00081335	ENSSSCT00000013322	0.960595	-85.2	ENSSSCT00000013322	ENSSSCG00000012178	100624149	EIF2S3Y	eukaryotic translation initiation factor 2 subunit 3
TCONS_00011611	ENSSSCT00000035407	0.924682	-56.3	ENSSSCT00000035407	ENSSSCG00000014632	100519503	FAM160A2	family with sequence similarity 160 member A2 [Source:HGNC Symbol;Acc:HGNC:25378]
TCONS_00067300	ENSSSCT00000028801	0.94153	-85.2	ENSSSCT00000028801	ENSSSCG00000023472	100523562	FMO3	flavin containing monooxygenase 3 [Source:HGNC Symbol;Acc:HGNC:3771]
TCONS_00073398	ENSSSCT00000011627	0.911342	-85.2	ENSSSCT00000011627	ENSSSCG00000010631	397629	GPAM
TCONS_00073398	ENSSSCT00000015008	0.92841	-85.2	ENSSSCT00000015008	ENSSSCG00000013734	100522981	HOOK2	hook microtubule tethering protein 2 [Source:HGNC Symbol;Acc:HGNC:19885]
TCONS_00021499	ENSSSCT00000010104	0.911873	-68.4	ENSSSCT00000010104	ENSSSCG00000009225	100626886	HSD17B13	hydroxysteroid (17-beta) dehydrogenase 13 [Source:HGNC Symbol;Acc:HGNC:18685]
TCONS_00040892	ENSSSCT00000006013	0.964697	-68.4	ENSSSCT00000006013	ENSSSCG00000005467	100155587	HSDL2	hydroxysteroid dehydrogenase like 2 [Source:HGNC Symbol;Acc:HGNC:18572]
TCONS_00070252	ENSSSCT00000012532	0.948874	-85.2	ENSSSCT00000012532	ENSSSCG00000011451	100157235	ITIH3	inter-alpha-trypsin inhibitor heavy chain H3 precursor [Source:RefSeq peptide;Acc:NP_001193278]
TCONS_00094278	ENSSSCT00000017936	0.923406	-85.2	ENSSSCT00000017936	ENSSSCG00000016472	100511542	KEL	Kell blood group
TCONS_00110588	ENSSSCT00000009626	0.972879	-85.2	ENSSSCT00000009626	ENSSSCG00000008799	100515040	LIMCH1
TCONS_00081335	ENSSSCT00000026254	0.959837	-85.2	ENSSSCT00000026254	ENSSSCG00000029075	100627133	LOC100627133	long-chain-fatty-acid--CoA ligase 5-like
TCONS_00016513	ENSSSCT00000032118	0.926634	-68.4	ENSSSCT00000032118	ENSSSCG00000021324	100737034	LOC100737034	max-interacting protein 1-like
TCONS_00073398	ENSSSCT00000014634	0.91586	-85.2	ENSSSCT00000014634	ENSSSCG00000013396	106509410	LOC106509410	aryl hydrocarbon receptor nuclear translocator-like protein 1
TCONS_00016546	ENSSSCT00000030171	0.948738	-68.4	ENSSSCT00000030171	ENSSSCG00000008624	100170845	LPIN1	lipin 1
TCONS_00070252	ENSSSCT00000007573	0.914429	-85.2	ENSSSCT00000007573	ENSSSCG00000024047	100152378	LRRC8D	volume-regulated anion channel subunit LRRC8D
TCONS_00099418	ENSSSCT00000004187	0.976766	-85.2	ENSSSCT00000004187	ENSSSCG00000003784	733655	LRRIQ3	leucine rich repeats and IQ motif containing 3
TCONS_00073398	ENSSSCT00000029059	0.922065	-85.2	ENSSSCT00000029059	ENSSSCG00000030300	396827	MT2A	metallothionein-2A
TCONS_00099418	ENSSSCT00000011679	0.949855	-85.2	ENSSSCT00000011679	ENSSSCG00000010678	100157783	NANOS1	nanos C2HC-type zinc finger 1 [Source:HGNC Symbol;Acc:HGNC:23044]
TCONS_00009260	ENSSSCT00000036197	0.915899	-54.8	ENSSSCT00000036197	ENSSSCG00000006127	100153233	NBN	nibrin
TCONS_00003828	ENSSSCT00000010514	0.903337	-54.8	ENSSSCT00000010514	ENSSSCG00000009592	100153822	NFIL3	nuclear factor
TCONS_00073398	ENSSSCT00000010514	0.912473	-85.2	ENSSSCT00000010514	ENSSSCG00000009592	100153822	NFIL3	nuclear factor
TCONS_00016546	ENSSSCT00000019102	0.943127	-68.4	ENSSSCT00000019102	ENSSSCG00000017548	100525607	NGFR	nerve growth factor receptor [Source:HGNC Symbol;Acc:HGNC:7809]
TCONS_00053198	ENSSSCT00000026541	0.953839	-68.4	ENSSSCT00000026541	ENSSSCG00000020781	100522074	NIPAL2	NIPA like domain containing 2
TCONS_00081335	ENSSSCT00000031538	0.960571	-85.2	ENSSSCT00000031538	ENSSSCG00000029388	100737701	PDE2A	cGMP-dependent 3',5'-cyclic phosphodiesterase
TCONS_00110588	ENSSSCT00000031538	0.941268	-85.2	ENSSSCT00000031538	ENSSSCG00000029388	100737701	PDE2A	cGMP-dependent 3',5'-cyclic phosphodiesterase
TCONS_00073398	ENSSSCT00000035887	0.912519	-85.2	ENSSSCT00000035887	ENSSSCG00000023091	100154884	PEX19	peroxisomal biogenesis factor 19
TCONS_00059258	ENSSSCT00000005813	0.906709	-68.4	ENSSSCT00000005813	ENSSSCG00000005278	100153374	PRUNE2	prune homolog 2
TCONS_00040892	ENSSSCT00000017990	0.94505	-68.4	ENSSSCT00000017990	ENSSSCG00000016522	397609	PTN	pleiotrophin
TCONS_00070252	ENSSSCT00000012837	0.907885	-85.2	ENSSSCT00000012837	ENSSSCG00000011727	100513178	PTX3	pentraxin 3 [Source:HGNC Symbol;Acc:HGNC:9692]
TCONS_00029193	ENSSSCT00000023744	0.916973	-68.4	ENSSSCT00000023744	ENSSSCG00000028623	100620650	RARRES1	retinoic acid receptor responder 1 [Source:HGNC Symbol;Acc:HGNC:9867]
TCONS_00094278	ENSSSCT00000004504	0.940016	-85.2	ENSSSCT00000004504	ENSSSCG00000004075	100514020	RGS17	regulator of G-protein signaling 17 [Source:HGNC Symbol;Acc:HGNC:14088]
TCONS_00094278	ENSSSCT00000006660	0.944004	-85.2	ENSSSCT00000006660	ENSSSCG00000006069	100154772	RGS22	regulator of G-protein signaling 22 [Source:HGNC Symbol;Acc:HGNC:24499]
TCONS_00073398	ENSSSCT00000026530	0.916482	-85.2	ENSSSCT00000026530	ENSSSCG00000021825	100037996	RPS21	40S ribosomal protein S21 [Source:UniProtKB/Swiss-Prot;Acc:P63221]
TCONS_00021499	ENSSSCT00000035614	0.900422	-68.4	ENSSSCT00000035614	ENSSSCG00000010554	396670	SCD	stearoyl-CoA desaturase (delta-9-desaturase) [Source:HGNC Symbol;Acc:HGNC:10571]
TCONS_00073398	ENSSSCT00000014039	0.902433	-85.2	ENSSSCT00000014039	ENSSSCG00000012844	100514030	SLC25A22	solute carrier family 25 member 22 [Source:HGNC Symbol;Acc:HGNC:19954]
TCONS_00073398	ENSSSCT00000009355	0.918947	-85.2	ENSSSCT00000009355	ENSSSCG00000008550	100522014	SLC5A6	solute carrier family 5 member 6 [Source:HGNC Symbol;Acc:HGNC:11041]
TCONS_00016546	ENSSSCT00000026118	0.945056	-68.4	ENSSSCT00000026118	ENSSSCG00000023225	100626060	SYN2	synapsin II [Source:HGNC Symbol;Acc:HGNC:11495]
TCONS_00099418	ENSSSCT00000026118	0.922889	-85.2	ENSSSCT00000026118	ENSSSCG00000023225	100626060	SYN2	synapsin II [Source:HGNC Symbol;Acc:HGNC:11495]
TCONS_00094278	ENSSSCT00000003982	0.939195	-85.2	ENSSSCT00000003982	ENSSSCG00000003587	100515438	TMEM200B	transmembrane protein 200B
TCONS_00099418	ENSSSCT00000007887	0.925697	-85.2	ENSSSCT00000007887	ENSSSCG00000007208	100518810	TRIB3	tribbles pseudokinase 3 [Source:HGNC Symbol;Acc:HGNC:16228]
TCONS_00073398	ENSSSCT00000029625	0.929065	-85.2	ENSSSCT00000029625	ENSSSCG00000027046	100625207	USP9Y	ubiquitin specific peptidase 9
TCONS_00081335	ENSSSCT00000029625	0.959497	-85.2	ENSSSCT00000029625	ENSSSCG00000027046	100625207	USP9Y	ubiquitin specific peptidase 9
TCONS_00110588	ENSSSCT00000029625	0.910336	-85.2	ENSSSCT00000029625	ENSSSCG00000027046	100625207	USP9Y	ubiquitin specific peptidase 9
TCONS_00053198	ENSSSCT00000008077	0.948617	-68.4	ENSSSCT00000008077	ENSSSCG00000007379	100522769	WISP2	WNT1 inducible signaling pathway protein 2 [Source:HGNC Symbol;Acc:HGNC:12770]
TCONS_00073398	ENSSSCT00000013323	0.918619	-85.2	ENSSSCT00000013323	ENSSSCG00000012179	100624329	ZFY	zinc finger X-chromosomal protein-like
TCONS_00044824	ENSSSCT00000024673	0.935512	-68.4	ENSSSCT00000024673	ENSSSCG00000026739
TCONS_00073398	ENSSSCT00000031202	0.933805	-85.2	ENSSSCT00000031202	ENSSSCG00000025253
TCONS_00081335	ENSSSCT00000022347	0.904378	-85.2	ENSSSCT00000022347	ENSSSCG00000026454
TCONS_00117291	ENSSSCT00000024673	0.951066	-85.2	ENSSSCT00000024673	ENSSSCG00000026739
