# Supplementary material for: Differential regulation of mRNAs and lncRNAs related to lipid metabolism in two pig breeds
Source: Oncotarget. 2017 Sep 18;8(50):87539–53. doi: 10.18632/oncotarget.20978 (PMC5675652; doi:10.18632/oncotarget.20978)
Supplement: Supplementary file 11 [file oncotarget-08-87539-s011.xlsx]

## Sheet: Sheet1
Gene	LY	LW	significance	Forward primer	Reverse primer
XLOC_014379	1.0434±0.3877	2.7281±0.1377	**	CTCAGAGGAAATGAGCCTAAC	TGAACTGTGTCTGTGACCTAC
XLOC_011279	1.0003±0.03193	0.2025±0.0162	***	GGAGGAGTGTGCTGATGATA	TGTTGTGACAAGGAGACGG
XLOC_064871	1.0476±0.3556	0.4937±0.1433	*	TGCAATAGTTCATCCGCTTC	CTATCTCCCACCTACACTGAC
EGR2	1.0001±0.0212	2.3919±0.1329	**	TTATGCTGCATTCTGTGGC	GCACTTCTGTTCTCTGAGTT
TRIB3	1.0001±0.0174	0.0452±0.0023	***	CTGCTGGCACAATGGCTA	CTCCAGGGTACAGAGTCTCA
LPIN1	1.0000±0.0106	0.1134±0.0018	***	GATCATCTCCGACATTGACG	TGGTACAGCTTGGCTATGC
XLOC_019518	1.0170±0.2241	1.5250±0.2885	*	CTGAAAGAAGGGACAAAGAGG	ATCAGCTCAAATACTGCCAGA
SLC27A6	1.0003±0.0278	1.3662±0.0218	***	TGGTCTTCCTGAGCTTAATGC	ATCTCCAACTGAAAGCCACA	*: P<0.05
SCD	1.0001±0.0175	1.5133±0.0691	**	CCTTTATTCTTCTCTAACCCGT	TCAGTGAGCAGAGACTTGTG	**: P<0.01
XLOC_054254	1.0123±0.1877	0.1461±0.0526	**	GAAATGCTGCTATCACCGTAT	GAATGGACCAACCTGGATTCA	***: P<0.001
